# Supplementary material for: Genome-wide analysis of DNA methylation in bovine placentas
Source: BMC Genomics. 2014 Jan 8;15:12. doi: 10.1186/1471-2164-15-12 (PMC3893433; doi:10.1186/1471-2164-15-12)
Supplement: Additional file 3 — Genomic distribution of the uniquely mapped reads. The additional file shows the genomic distribution of the uniquely mapped reads in the SCNT and control placentas. [file 1471-2164-15-12-S3.xls]

## Sheet: SCNT Reads_Distribution
Additional file 3 Genomic distribution of the uniquely mapped reads
Genomic distribution of the uniquely mapped reads in SCNT sample
Types	reads number	total uniquely mapped reads	propotion of reads
CpG Island	537827	32812637	0.0163908
upstream2k	265724	32812637	0.00809822
5'UTR	14375	32812637	0.000438093
CDS	578287	32812637	0.0176239
Intron	8950486	32812637	0.272776
3'UTR	154224	32812637	0.00470014
downstream2k	386155	32812637	0.0117685
Genomic distribution of the uniquely mapped reads in control sample
Types	reads number	total uniquely mapped reads	propotion of reads
CpG Island	826444	34179701	0.0241794
upstream2k	292986	34179701	0.00857193
5'UTR	17933	34179701	0.000524668
CDS	772820	34179701	0.0226105
Intron	9462610	34179701	0.276849
3'UTR	188277	34179701	0.00550844
downstream2k	446632	34179701	0.0130672
