# Supplementary material for: Genome-wide analysis of DNA methylation in bovine placentas
Source: BMC Genomics. 2014 Jan 8;15:12. doi: 10.1186/1471-2164-15-12 (PMC3893433; doi:10.1186/1471-2164-15-12)
Supplement: Additional file 4 — Highly methylated regions in the bovine SCNT-placenta. [file 1471-2164-15-12-S4.xlsx]

## Sheet: SCNT_peaks
Additional file 4 Highly methylated regions in bovine SCNT-placenta
chromsome	start site	end site	length	summit	tags	fold_enrichment
chr1	6505	7660	1156	653	58	11.81
chr1	19956	22330	2375	1170	202	5.2
chr1	42282	42816	535	268	33	11.06
chr1	48331	49588	1258	715	129	10.72
chr1	66159	67297	1139	284	68	7.02
chr1	75266	77297	2032	1433	212	7.36
chr1	111645	112590	946	278	36	10.39
chr1	138026	139129	1104	345	43	7.23
chr1	157965	158933	969	688	33	7.29
chr1	167320	167957	638	286	26	6.84
chr1	181812	182832	1021	576	31	6.37
chr1	204471	205312	842	558	29	7.29
chr1	251254	252640	1387	688	53	7.61
chr1	258867	259999	1133	385	56	5.52
chr1	264269	265196	928	315	59	7.51
chr1	266861	269536	2676	1380	134	3.98
chr1	272144	273696	1553	831	91	6.23
chr1	294419	295226	808	455	51	5.91
chr1	305086	305734	649	284	54	8.22
chr1	310653	311909	1257	562	48	6.49
chr1	317373	318875	1503	898	78	8.11
chr1	320312	322791	2480	2212	112	6.12
chr1	327789	328280	492	247	32	7.66
chr1	329832	331282	1451	819	94	10.02
chr1	335681	336432	752	289	35	7.46
chr1	344101	345224	1124	643	59	7.88
chr1	348735	349747	1013	687	50	11.59
chr1	352655	354123	1469	646	104	12.24
chr1	357036	358898	1863	901	182	6.9
chr1	360554	362943	2390	770	177	5.77
chr1	378869	380374	1506	485	49	4.61
chr1	386288	387153	866	344	72	12.13
chr1	406730	407686	957	369	58	8.03
chr1	414008	415401	1394	365	52	6.38
chr1	426185	427215	1031	372	53	12.54
chr1	437766	438486	721	354	48	10.71
chr1	464975	467060	2086	635	139	6.2
chr1	470215	471647	1433	938	86	6.05
chr1	473216	474354	1139	853	58	6.66
chr1	485468	486824	1357	591	47	6.69
chr1	500353	501390	1038	650	38	9.77
chr1	520945	522386	1442	1154	52	4.69
chr1	528957	529822	866	477	57	11.84
chr1	548133	550829	2697	2128	96	4.5
chr1	558799	559732	934	282	29	7.76
chr1	564505	565984	1480	818	66	8.53
chr1	611670	613068	1399	763	69	9.82
chr1	617294	618780	1487	884	78	9.85
chr1	625410	626306	897	404	31	7.71
chr1	653105	654164	1060	647	114	8.13
chr1	658158	659731	1574	312	65	7.8
chr1	664240	666125	1886	898	326	5.5
chr1	689072	689962	891	332	45	5.01
chr1	694968	696394	1427	447	112	8.5
chr1	700370	700924	555	278	22	7.37
chr1	709454	711788	2335	959	221	8.7
chr1	724431	725493	1063	280	43	11.02
chr1	727120	727980	861	332	26	7.04
chr1	734563	735496	934	385	27	7.04
chr1	741793	742559	767	314	34	7.53
chr1	746964	748083	1120	555	54	8.62
chr1	750446	751294	849	516	35	7.71
chr1	754262	755155	894	451	36	9.72
chr1	760589	761142	554	278	26	8.72
chr1	772186	773765	1580	886	100	9.43
chr1	791809	792716	908	248	41	6.95
chr1	812338	813517	1180	429	36	7.27
chr1	818669	819826	1158	796	73	9.31
chr1	824307	825363	1057	697	46	13.48
chr1	849140	849693	554	278	32	6.65
chr1	857426	859171	1746	759	99	9.32
chr1	866134	867362	1229	386	48	6.73
chr1	873722	874665	944	658	40	7.88
chr1	886247	887398	1152	432	92	8.68
chr1	894760	896034	1275	451	62	7.2
chr1	899575	900654	1080	365	33	7.71
chr1	914131	914967	837	498	34	5.22
chr1	919226	920530	1305	1040	94	11.04
chr1	925609	927019	1411	887	134	5.72
chr1	934144	935789	1646	809	152	9.6
chr1	937487	938193	707	419	31	9.39
chr1	950102	952405	2304	390	176	6.12
chr1	956949	957463	515	258	26	4.57
chr1	957700	958375	676	279	32	5.09
chr1	967065	968088	1024	284	57	8.31
chr1	985166	986241	1076	708	71	6.35
chr1	1010386	1011054	669	439	25	6.03
chr1	1026145	1027505	1361	1021	127	8.18
chr1	1029568	1030557	990	718	40	11.06
chr1	1032933	1035609	2677	2015	121	5.22
chr1	1053429	1054418	990	571	26	7.04
chr1	1057316	1058129	814	286	46	10.86
chr1	1065249	1065823	575	288	34	10.28
chr1	1068056	1069387	1332	694	33	9.72
chr1	1070917	1072320	1404	991	213	9.02
chr1	1079637	1080487	851	579	52	10.86
chr1	1087619	1088266	648	290	28	8.38
chr1	1090939	1091872	934	648	35	8.11
chr1	1100202	1101030	829	547	26	8.05
chr1	1106248	1107531	1284	526	43	8.05
chr1	1112474	1113409	936	652	34	9.05
chr1	1125711	1126254	544	273	20	6.7
chr1	1147103	1147678	576	289	51	8.14
chr1	1153441	1154542	1102	576	54	5.63
chr1	1155975	1156595	621	361	35	5.87
chr1	1161679	1163592	1914	1395	84	8.62
chr1	1165088	1166021	934	680	31	8.33
chr1	1169535	1171910	2376	984	164	4.63
chr1	1177997	1179389	1393	732	70	6.9
chr1	1183712	1184948	1237	420	97	10.99
chr1	1193172	1194052	881	271	31	8.08
chr1	1203289	1203955	667	401	26	7.37
chr1	1212113	1213534	1422	786	75	11.31
chr1	1229970	1231032	1063	674	30	8
chr1	1233314	1233805	492	247	20	6.7
chr1	1240299	1241415	1117	473	68	11.97
chr1	1251411	1252669	1259	630	123	7.07
chr1	1256233	1257154	922	540	113	6.93
chr1	1272763	1273607	845	536	25	5.54
chr1	1276371	1277344	974	540	39	7.79
chr1	1283262	1285233	1972	580	97	9.51
chr1	1290900	1291449	550	276	27	9.05
chr1	1294798	1295829	1032	449	37	9.48
chr1	1308626	1309684	1059	324	44	8.39
chr1	1316904	1318484	1581	687	115	9.5
chr1	1329394	1330703	1310	757	118	7.66
chr1	1334345	1335817	1473	752	65	6.3
chr1	1340373	1341185	813	574	50	8.05
chr1	1356963	1357848	886	599	30	6.69
chr1	1366408	1367887	1480	706	89	9.62
chr1	1376649	1378446	1798	1243	72	3.64
chr1	1381643	1384222	2580	1082	131	5.25
chr1	1390140	1391106	967	289	64	7.1
chr1	1417902	1419186	1285	708	49	6.59
chr1	1431906	1433094	1189	675	105	5.54
chr1	1440578	1441231	654	332	61	4.57
chr1	1444567	1445999	1433	525	43	4.68
chr1	1447255	1448603	1349	669	58	6.34
chr1	1461394	1462467	1074	396	38	9.72
chr1	1467730	1470451	2722	717	130	5.17
chr1	1471467	1472553	1087	773	76	10.31
chr1	1475550	1477698	2149	778	214	8.12
chr1	1480401	1482636	2236	1136	212	7.69
chr1	1503182	1504054	873	257	28	8.05
chr1	1535427	1536409	983	720	35	8.9
chr1	1538704	1540642	1939	1291	72	5.82
chr1	1558657	1560074	1418	491	85	7.31
chr1	1561331	1562265	935	648	47	5.34
chr1	1564217	1565213	997	521	62	6.86
chr1	1568239	1569397	1159	316	55	4.93
chr1	1576245	1577380	1136	337	58	5.43
chr1	1583025	1584219	1195	662	41	8.51
chr1	1607484	1608419	936	655	42	8.39
chr1	1617969	1619165	1197	580	75	7.27
chr1	1635240	1636428	1189	685	67	6.1
chr1	1640129	1641639	1511	601	141	9.9
chr1	1644529	1645868	1340	679	51	3.69
chr1	1647295	1648714	1420	767	60	10.02
chr1	1670785	1672169	1385	617	62	5.42
chr1	1674940	1675993	1054	471	108	11.84
chr1	1679318	1680201	884	287	27	8.38
chr1	1682083	1683222	1140	597	30	7.37
chr1	1686737	1688197	1461	702	63	5.81
chr1	1699967	1702008	2042	1330	86	5.65
chr1	1708950	1710141	1192	399	74	6.54
chr1	1711238	1713851	2614	1078	234	5.23
chr1	1723904	1725453	1550	875	88	7.41
chr1	1731658	1732633	976	646	77	9.14
chr1	1747856	1748497	642	274	34	8
chr1	1769725	1770428	704	283	26	5.49
chr1	1808878	1809869	992	705	51	5.75
chr1	1848611	1849701	1091	318	79	8.13
chr1	1861889	1863779	1891	480	60	5.89
chr1	1864895	1866768	1874	908	153	7.78
chr1	1868804	1869974	1171	721	48	5.87
chr1	1887521	1888122	602	314	34	10.94
chr1	1894714	1896183	1470	1207	60	6.25
chr1	1900926	1901539	614	351	22	7.04
chr1	1924089	1925068	980	435	26	6.03
chr1	1935024	1935704	681	265	27	7.86
chr1	1946068	1947889	1822	570	138	5.13
chr1	1949510	1950471	962	379	35	5.9
chr1	1987473	1989244	1772	940	120	8.17
chr1	2002646	2003984	1339	708	57	10.88
chr1	2008534	2009094	561	281	26	8.72
chr1	2014079	2014770	692	411	39	11.6
chr1	2016751	2017536	786	437	26	7.37
chr1	2036986	2038003	1018	278	61	10.88
chr1	2044462	2045229	768	484	47	7.2
chr1	2047458	2048494	1037	408	57	7.52
chr1	2050606	2052071	1466	377	106	10.49
chr1	2074892	2075482	591	312	21	6.7
chr1	2077458	2078012	555	278	22	7.37
chr1	2087998	2088916	919	640	29	6.24
chr1	2092432	2093579	1148	558	41	6.43
chr1	2129266	2130452	1187	609	114	10.03
chr1	2135557	2137281	1725	496	111	9.43
chr1	2138978	2139775	798	435	34	4.48
chr1	2160497	2161430	934	275	32	10.06
chr1	2166311	2167782	1472	693	60	5.53
chr1	2172137	2173206	1070	735	53	6.07
chr1	2177595	2179456	1862	1054	148	5.75
chr1	2181142	2181686	545	273	29	5.49
chr1	2188315	2189265	951	328	133	13.91
chr1	2195974	2197029	1056	278	79	10.31
chr1	2201069	2202330	1262	630	57	9.77
chr1	2211576	2213120	1545	678	116	4.14
chr1	2221872	2222940	1069	765	80	11.2
chr1	2238871	2242158	3288	543	212	4.13
chr1	2248953	2251609	2657	791	200	5.5
chr1	2260869	2261512	644	374	49	8.35
chr1	2266471	2267933	1463	797	78	10.47
chr1	2278986	2282142	3157	1324	169	5.68
chr1	2282384	2285459	3076	1707	145	5.1
chr1	2286503	2287347	845	565	41	6.53
chr1	2289990	2293017	3028	1500	183	4.89
chr1	2295458	2296605	1148	432	98	8.72
chr1	2300115	2302000	1886	481	111	6.48
chr1	2325456	2326038	583	282	39	5.75
chr1	2336176	2337368	1193	821	48	6.7
chr1	2345310	2346488	1179	434	46	8.39
chr1	2370424	2371146	723	270	25	7.37
chr1	2378654	2379176	523	262	33	9.18
chr1	2400914	2403000	2087	1613	125	4.49
chr1	2438237	2440061	1825	1010	105	4.69
chr1	2473468	2473962	495	248	20	6.7
chr1	2479619	2480486	868	669	45	6.29
chr1	2482245	2483079	835	554	31	9.05
chr1	2492282	2493202	921	277	36	10.73
chr1	2495236	2496023	788	338	38	8.37
chr1	2508423	2509249	827	571	40	4.73
chr1	2509480	2510246	767	373	54	6.21
chr1	2512468	2515009	2542	1771	138	7.14
chr1	2519890	2521131	1242	408	76	6.97
chr1	2525240	2526061	822	329	44	6.86
chr1	2537427	2538610	1184	819	92	11.21
chr1	2557710	2558628	919	244	29	7.89
chr1	2618890	2619687	798	520	32	7.14
chr1	2627844	2629101	1258	560	44	7.63
chr1	2636708	2637346	639	312	43	9.85
chr1	2643752	2645508	1757	810	82	6.72
chr1	2672723	2674618	1896	1183	116	3.97
chr1	2689610	2690666	1057	514	32	6.24
chr1	2705508	2706421	914	626	40	10.86
chr1	2722377	2722870	494	248	25	7.56
chr1	2731043	2731726	684	283	40	6.69
chr1	2747716	2748804	1089	563	83	10.52
chr1	2761441	2762665	1225	680	37	8.33
chr1	2769415	2771021	1607	279	70	3.65
chr1	2772281	2773216	936	276	69	8.09
chr1	2778382	2779181	800	359	84	6.88
chr1	2785051	2786946	1896	1643	90	3.42
chr1	2790413	2791371	959	633	69	6.39
chr1	2796902	2799458	2557	1068	157	4.95
chr1	2819020	2821060	2041	1247	115	6.34
chr1	2847815	2849354	1540	641	143	7.09
chr1	2852719	2854060	1342	585	49	4.66
chr1	2867943	2868821	879	479	111	8.32
chr1	2870485	2872664	2180	1469	161	5.78
chr1	2873952	2874816	865	570	52	7.2
chr1	2932085	2932742	658	330	33	8.77
chr1	2934913	2935940	1028	715	35	7.66
chr1	2944776	2945724	949	660	59	14.32
chr1	2956464	2957261	798	401	39	10.73
chr1	2973063	2973847	785	419	32	7.47
chr1	2978657	2980008	1352	335	91	5.46
chr1	2984200	2985303	1104	473	71	11.24
chr1	2996231	2997267	1037	618	86	7.51
chr1	3002178	3002910	733	445	32	6.47
chr1	3028489	3029786	1298	677	40	5.44
chr1	3037123	3037698	576	289	38	12.74
chr1	3064305	3064954	650	287	48	9.95
chr1	3074941	3075761	821	522	40	11.6
chr1	3088175	3088727	553	277	42	11.68
chr1	3093233	3093814	582	299	44	9.04
chr1	3095247	3095811	565	283	28	6.35
chr1	3110464	3111696	1233	798	108	11.08
chr1	3116714	3119030	2317	828	102	4.6
chr1	3125195	3126378	1184	645	34	7.81
chr1	3139137	3140292	1156	611	64	6.21
chr1	3144137	3145115	979	265	40	9.33
chr1	3151823	3152596	774	485	49	7.73
chr1	3155861	3156944	1084	783	68	7.82
chr1	3168014	3169884	1871	450	70	7.33
chr1	3200453	3202052	1600	921	59	3.56
chr1	3211605	3212435	831	335	45	9
chr1	3222474	3223057	584	298	23	7.37
chr1	3227028	3227509	482	242	20	6.7
chr1	3230968	3231920	953	670	70	12.23
chr1	3253787	3255246	1460	241	52	4.78
chr1	3260207	3261001	795	471	53	9.76
chr1	3279424	3281212	1789	1211	54	4.86
chr1	3299736	3300650	915	446	87	8.56
chr1	3321956	3323370	1415	609	67	9.22
chr1	3325185	3326379	1195	874	67	4.93
chr1	3330814	3332499	1686	988	67	5.94
chr1	3335489	3337556	2068	911	99	4.94
chr1	3354611	3356699	2089	1809	104	4.22
chr1	3362004	3363386	1383	724	54	7.94
chr1	3392967	3393650	684	406	24	6.77
chr1	3417274	3418972	1699	530	146	4.64
chr1	3420967	3422421	1455	775	61	7.15
chr1	3430768	3431284	517	259	27	9.05
chr1	3433525	3434856	1332	298	53	8.34
chr1	3440005	3442825	2821	833	172	5.66
chr1	3453569	3454538	970	400	36	7.42
chr1	3456788	3457944	1157	756	60	6.26
chr1	3463506	3465271	1766	950	124	6.41
chr1	3487296	3488439	1144	774	41	5.58
chr1	3502592	3503751	1160	264	55	5.94
chr1	3506472	3506905	434	218	22	4.46
chr1	3507128	3508237	1110	842	46	5.75
chr1	3520279	3522143	1865	349	104	5.61
chr1	3527467	3528054	588	287	44	8.33
chr1	3555721	3556449	729	382	32	5.55
chr1	3567947	3568703	757	468	84	7.43
chr1	3570056	3571341	1286	996	124	8.74
chr1	3586999	3589457	2459	629	217	5.84
chr1	3591392	3592664	1273	379	86	5.97
chr1	3599850	3601475	1626	907	90	5.68
chr1	3602698	3604007	1310	1024	50	6.31
chr1	3614647	3615924	1278	396	124	6.85
chr1	3620352	3621566	1215	325	66	7.26
chr1	3625541	3626186	646	285	31	5.82
chr1	3636837	3637509	673	419	29	8.38
chr1	3646986	3649905	2920	2182	170	5.1
chr1	3651856	3652661	806	371	45	6.62
chr1	3658249	3661010	2762	2059	126	4.19
chr1	3663840	3665263	1424	681	55	4.98
chr1	3680211	3681066	856	370	55	7.66
chr1	3687558	3689248	1691	1324	153	7.46
chr1	3692279	3693416	1138	683	43	6.86
chr1	3697832	3699838	2007	602	66	7.42
chr1	3715582	3716168	587	283	70	7.08
chr1	3721131	3722350	1220	906	156	10.64
chr1	3733158	3734418	1261	580	118	12.1
chr1	3748501	3749390	890	663	30	8.38
chr1	3769056	3769864	809	588	24	6.03
chr1	3870703	3871521	819	527	29	7.86
chr1	4058383	4059030	648	243	22	6.7
chr1	4190305	4190831	527	264	20	6.7
chr1	4298581	4299072	492	247	23	7.71
chr1	4375912	4376863	952	288	38	11.4
chr1	4462807	4463716	910	355	43	13.07
chr1	4468677	4469308	632	385	23	7.04
chr1	4480632	4481922	1291	497	41	6.47
chr1	4606789	4607343	555	278	52	13.18
chr1	4648562	4649521	960	277	39	8.48
chr1	4668115	4668586	472	237	23	7.71
chr1	4684541	4685530	990	273	36	8.29
chr1	4717582	4718720	1139	450	47	8.4
chr1	4741760	4742306	547	274	26	8.72
chr1	4753123	4755250	2128	789	156	7.51
chr1	4819370	4820271	902	279	34	8.47
chr1	4847948	4848551	604	286	69	11.06
chr1	4849166	4849610	445	223	28	4.39
chr1	4883959	4884546	588	345	28	7.35
chr1	4918175	4919417	1243	362	67	8.06
chr1	4949118	4950562	1445	340	59	6.7
chr1	4955336	4956447	1112	796	35	7.04
chr1	4987104	4988145	1042	326	40	5.58
chr1	5028176	5029464	1289	624	32	6.96
chr1	5048065	5049075	1011	722	43	12.07
chr1	5052650	5053378	729	277	39	11.06
chr1	5087001	5087756	756	322	30	9.05
chr1	5095978	5096555	578	290	41	13.74
chr1	5221118	5221665	548	275	29	9.72
chr1	5287511	5291732	4222	3561	1579	4.63
chr1	5304614	5306043	1430	801	220	4.31
chr1	5306213	5307244	1032	664	273	6.39
chr1	5309787	5311090	1304	657	32	7.37
chr1	5377564	5378810	1247	676	48	8.22
chr1	5529149	5530081	933	285	38	9.33
chr1	5577614	5578536	923	253	29	6.96
chr1	5679422	5680037	616	337	53	12.38
chr1	5744937	5745561	625	280	20	6.03
chr1	5789971	5791448	1478	799	51	6.31
chr1	5792744	5793562	819	576	39	7.84
chr1	5855701	5856331	631	343	23	7.04
chr1	5870748	5871372	625	338	21	6.37
chr1	5908214	5909170	957	456	34	7.04
chr1	5971004	5972316	1313	575	43	6.43
chr1	6048339	6048910	572	287	26	8.72
chr1	6057931	6058451	521	261	26	8.72
chr1	6107951	6108640	690	286	22	5.7
chr1	6141489	6142932	1444	308	68	7.08
chr1	6145427	6146687	1261	445	84	5.52
chr1	6150579	6151539	961	394	48	5.33
chr1	6157468	6158805	1338	572	64	6.32
chr1	6165948	6166634	687	447	24	6.54
chr1	6168500	6170003	1504	919	207	9.77
chr1	6186693	6188055	1363	716	80	9.88
chr1	6211996	6212967	972	495	62	8.85
chr1	6239681	6240726	1046	622	48	10.06
chr1	6273767	6274552	786	515	33	6.21
chr1	6275291	6275907	617	284	37	5.49
chr1	6339829	6340974	1146	740	42	7.35
chr1	6349394	6350127	734	467	22	6.7
chr1	6354104	6354777	674	324	28	8.38
chr1	6380536	6381382	847	289	36	10.94
chr1	6392155	6392831	677	286	47	10.25
chr1	6394962	6395935	974	711	59	11.79
chr1	6398233	6399081	849	262	24	6.7
chr1	6402642	6403394	753	422	28	7.13
chr1	6413915	6415430	1516	554	165	5.6
chr1	6418065	6418685	621	289	25	5.29
chr1	6420474	6421347	874	335	35	5.97
chr1	6437034	6437758	725	417	39	6.13
chr1	6445630	6446977	1348	819	83	10.6
chr1	6451922	6452896	975	724	31	6.29
chr1	6453913	6454640	728	430	29	5.82
chr1	6464070	6465171	1102	338	45	7.51
chr1	6496786	6497425	640	316	55	10.43
chr1	6518776	6520181	1406	762	71	13.88
chr1	6544133	6545591	1459	911	58	6
chr1	6566439	6567552	1114	724	46	9.07
chr1	6580562	6583218	2657	640	123	5.21
chr1	6587301	6587845	545	273	36	12.07
chr1	6595784	6596955	1172	697	50	6.61
chr1	6613849	6614445	597	275	29	9.28
chr1	6628871	6630066	1196	412	80	9.09
chr1	6644422	6645132	711	274	34	6.84
chr1	6663084	6663846	763	487	22	6.7
chr1	6698715	6699675	961	268	27	6.37
chr1	6746837	6747716	880	273	54	10.78
chr1	6771377	6772066	690	254	22	5.7
chr1	6818158	6818952	795	493	59	11.64
chr1	6821221	6822414	1194	667	36	8.18
chr1	6826401	6828074	1674	601	72	6.44
chr1	6855533	6856866	1334	550	55	9.52
chr1	6862175	6863563	1389	616	86	10.09
chr1	6876278	6877503	1226	701	38	9.35
chr1	6879665	6880882	1218	685	36	9.11
chr1	6896542	6897278	737	486	47	12.36
chr1	6907615	6908243	629	349	20	6.37
chr1	6922710	6923502	793	243	40	8.77
chr1	6961986	6962561	576	289	33	7.2
chr1	6970927	6971553	627	267	31	9.72
chr1	6985084	6985987	904	642	35	10.61
chr1	7071361	7072156	796	544	26	7.37
chr1	7215861	7216486	626	345	30	9.39
chr1	7307970	7309129	1160	437	30	6.83
chr1	7312386	7312932	547	274	22	7.37
chr1	7359041	7359886	846	356	26	7.37
chr1	7381474	7382281	808	324	25	7.37
chr1	7432460	7434261	1802	348	71	6
chr1	7455211	7456799	1589	1139	79	5.7
chr1	7458610	7459591	982	583	36	7.32
chr1	7460077	7460940	864	507	32	5.17
chr1	7524397	7524985	589	313	27	8.72
chr1	7555983	7557260	1278	552	44	6.53
chr1	7568718	7569757	1040	373	58	7.68
chr1	7573117	7573587	471	236	24	4.6
chr1	7577534	7578752	1219	810	100	9.63
chr1	7581650	7582660	1011	729	50	5.22
chr1	7583038	7583968	931	281	66	6.32
chr1	7693059	7693843	785	445	32	7.71
chr1	7725102	7725836	735	459	44	11.49
chr1	7744059	7744961	903	445	30	8.38
chr1	7851091	7852009	919	330	29	5.7
chr1	7912367	7913069	703	443	22	6.7
chr1	7925695	7927197	1503	564	74	7.77
chr1	7965405	7965930	526	264	23	7.71
chr1	7992857	7993257	401	201	21	7.04
chr1	8023473	8024255	783	467	23	7.04
chr1	8128555	8129491	937	274	33	10.22
chr1	8198227	8198725	499	250	22	7.37
chr1	8243257	8243850	594	305	36	10.86
chr1	8317667	8318415	749	285	36	9.72
chr1	8320590	8321528	939	337	41	12.4
chr1	8327802	8329007	1206	416	52	9.55
chr1	8370961	8371747	787	410	28	7.08
chr1	8385947	8386493	547	274	21	7.04
chr1	8395833	8396682	850	572	38	7.16
chr1	8430766	8431397	632	344	21	6.37
chr1	8449984	8450936	953	376	72	11.16
chr1	8502928	8503508	581	287	22	7.04
chr1	8512027	8512960	934	646	27	7.37
chr1	8518807	8519282	476	239	26	5.6
chr1	8519987	8520963	977	698	47	7.71
chr1	8530974	8531646	673	287	44	12.07
chr1	8546093	8546606	514	258	23	7.71
chr1	8613100	8614336	1237	656	92	11.07
chr1	8720854	8721713	860	592	28	8.72
chr1	8727020	8727757	738	314	33	10.06
chr1	8731386	8732339	954	544	36	9.05
chr1	8776302	8777312	1011	310	31	8.05
chr1	8800439	8801180	742	267	39	10.59
chr1	8837695	8838273	579	290	39	13.07
chr1	8860371	8861986	1616	821	154	8.62
chr1	8913638	8914424	787	264	25	7.04
chr1	8945391	8946145	755	232	37	7.69
chr1	8959755	8960968	1214	844	109	6.88
chr1	8970201	8970851	651	271	20	5.36
chr1	8999262	8999772	511	256	21	7.04
chr1	9015245	9015916	672	374	24	6.37
chr1	9023921	9024438	518	260	21	7.04
chr1	9046928	9047456	529	265	41	9.55
chr1	9049928	9050485	558	280	36	12.07
chr1	9085237	9086588	1352	963	68	6.37
chr1	9097862	9098382	521	261	33	11.06
chr1	9111699	9112587	889	587	28	5.7
chr1	9125180	9126196	1017	366	30	8.05
chr1	9140954	9141752	799	521	40	8.06
chr1	9154507	9155161	655	289	20	6.03
chr1	9174358	9175493	1136	733	48	8.47
chr1	9207036	9208040	1005	280	33	9.05
chr1	9212181	9213033	853	599	42	9.7
chr1	9224959	9225535	577	289	20	6.7
chr1	9230847	9232940	2094	1771	162	7.06
chr1	9280028	9280693	666	364	24	7.04
chr1	9284624	9285258	635	288	20	5.7
chr1	9291068	9291971	904	649	28	8.72
chr1	9301949	9303173	1225	467	58	10.11
chr1	9308494	9309075	582	297	20	6.37
chr1	9328392	9329392	1001	620	39	10.47
chr1	9336579	9337347	769	352	38	9.45
chr1	9358522	9360029	1508	753	62	8.3
chr1	9372993	9373880	888	370	40	11.6
chr1	9379247	9380596	1350	685	53	11.59
chr1	9417458	9418725	1268	719	93	11.73
chr1	9496609	9497846	1238	664	31	9.05
chr1	9519503	9520796	1294	547	52	9.6
chr1	9522549	9523604	1056	683	33	6.27
chr1	9527306	9527902	597	287	22	7.04
chr1	9533736	9535019	1284	659	33	7.52
chr1	9559738	9560791	1054	627	35	8.38
chr1	9578465	9579337	873	250	35	10.73
chr1	9585263	9585836	574	288	23	7.71
chr1	9590271	9591630	1360	945	44	4.68
chr1	9593378	9594464	1087	485	40	6.43
chr1	9597289	9598081	793	280	32	9.62
chr1	9602780	9603423	644	367	20	6.03
chr1	9626825	9628344	1520	715	71	9.88
chr1	9637031	9637745	715	281	21	6.37
chr1	9639924	9640561	638	353	28	7.6
chr1	9644347	9645144	798	546	29	7.39
chr1	9646895	9648181	1287	609	31	9.05
chr1	9659290	9659908	619	374	20	5.97
chr1	9668180	9669710	1531	796	60	9.06
chr1	9672808	9673495	688	295	45	8.97
chr1	9693231	9694215	985	316	33	9.72
chr1	9745099	9745892	794	472	41	6.85
chr1	9749155	9749677	523	262	21	7.04
chr1	9760285	9761084	800	369	31	5.9
chr1	9766570	9767762	1193	750	39	6.47
chr1	9794210	9796800	2591	1257	400	6.68
chr1	9802829	9803695	867	535	27	6.65
chr1	9805931	9806954	1024	698	36	9.9
chr1	9815927	9816861	935	655	74	8.97
chr1	9841733	9842357	625	289	22	6.7
chr1	9868402	9869423	1022	285	59	7.99
chr1	9872718	9873963	1246	963	66	4.89
chr1	9888963	9889863	901	288	64	7.46
chr1	9907309	9908259	951	282	35	4.03
chr1	9917631	9919063	1433	1048	79	5.83
chr1	9939819	9940718	900	616	33	8.05
chr1	9988869	9989786	918	340	31	8.72
chr1	10018693	10019765	1073	275	45	8.08
chr1	10049335	10050694	1360	1032	106	9.94
chr1	10059945	10060859	915	284	26	5.85
chr1	10075955	10077004	1050	432	88	9.93
chr1	10090727	10091543	817	533	39	10.73
chr1	10094747	10095395	649	287	23	7.04
chr1	10156274	10157586	1313	653	47	9.85
chr1	10170973	10171681	709	270	24	6.54
chr1	10199039	10199981	943	668	46	6.47
chr1	10206218	10206893	676	284	32	9.72
chr1	10222830	10223303	474	238	20	5.95
chr1	10234247	10235343	1097	767	50	14.47
chr1	10301778	10303215	1438	834	68	8.31
chr1	10359763	10360579	817	530	44	12.93
chr1	10411362	10411939	578	290	24	8.05
chr1	10432160	10432876	717	210	26	7.37
chr1	10447972	10448990	1019	290	43	12.07
chr1	10460455	10461375	921	268	26	7.71
chr1	10479766	10480436	671	397	30	8.72
chr1	10527619	10528385	767	513	45	12.78
chr1	10842510	10842961	452	227	109	16.06
chr1	11047903	11048754	852	610	24	7.04
chr1	11076469	11077074	606	281	20	6.37
chr1	11114922	11115722	801	493	24	6.03
chr1	11246054	11246724	671	282	39	12.07
chr1	11259659	11260252	594	314	26	8.13
chr1	11269517	11271070	1554	454	69	4.38
chr1	11271943	11274842	2900	880	765	6.76
chr1	11397682	11398632	951	310	37	10.06
chr1	11423665	11424488	824	247	23	6.03
chr1	11569694	11570185	492	247	31	10.39
chr1	11629602	11630268	667	395	26	8.05
chr1	11707414	11708170	757	316	40	9.98
chr1	11718957	11719429	473	237	20	6.7
chr1	11729566	11730196	631	343	38	12.07
chr1	11763781	11764246	466	234	25	8.38
chr1	11818543	11819150	608	342	32	10.39
chr1	11869098	11870030	933	611	26	7.71
chr1	12098797	12099417	621	288	43	14.08
chr1	12113245	12114130	886	574	38	10.94
chr1	12426565	12427866	1302	576	55	13.15
chr1	12461715	12462611	897	331	31	5.03
chr1	12520978	12521658	681	401	31	9.05
chr1	12557219	12557918	700	290	24	6.37
chr1	12640222	12641103	882	276	24	7.37
chr1	12657913	12658832	920	680	30	9.39
chr1	12890408	12891119	712	284	22	6.03
chr1	13238999	13240025	1027	748	41	13.07
chr1	13311480	13312226	747	254	22	6.7
chr1	13492002	13492870	869	287	37	10.06
chr1	13552053	13553195	1143	866	287	3.59
chr1	13591652	13592153	502	252	22	7.37
chr1	14182644	14183189	546	274	27	9.05
chr1	14371568	14372146	579	290	23	7.71
chr1	15242089	15242908	820	288	30	9.39
chr1	15427153	15428046	894	637	31	8.78
chr1	15583159	15583769	611	284	25	7.71
chr1	15612610	15613407	798	269	44	11.19
chr1	15648041	15649140	1100	748	42	11.4
chr1	16017457	16018166	710	461	21	6.37
chr1	16051072	16052308	1237	715	34	10.06
chr1	16114465	16115253	789	347	35	8.48
chr1	16242576	16243522	947	286	27	6.63
chr1	16264132	16264958	827	494	25	7.71
chr1	16372003	16372782	780	454	27	7.37
chr1	16374872	16375527	656	353	50	11.32
chr1	17162033	17162790	758	498	24	6.03
chr1	17174070	17174816	747	495	26	6.7
chr1	17215634	17216258	625	318	22	6.7
chr1	17254522	17255268	747	488	24	7.37
chr1	17313902	17314763	862	620	31	9.05
chr1	17372500	17373787	1288	602	33	9.39
chr1	17440472	17441196	725	394	73	12.62
chr1	17475600	17476185	586	287	35	9.16
chr1	17481893	17482353	461	231	23	7.71
chr1	17501109	17502149	1041	520	33	8.38
chr1	17774493	17775357	865	238	26	5.03
chr1	17900054	17900866	813	469	41	11.94
chr1	18167218	18167839	622	303	22	6.37
chr1	18338760	18339238	479	240	38	9.5
chr1	18341519	18342749	1231	388	45	4.48
chr1	18430818	18431634	817	243	26	7.37
chr1	18443518	18444134	617	249	22	7.04
chr1	18532865	18533345	481	241	27	9.05
chr1	18598241	18598919	679	288	28	8.72
chr1	18638974	18639508	535	268	25	8.38
chr1	18672889	18673785	897	273	41	12.45
chr1	18701664	18702379	716	395	46	12.62
chr1	18718102	18718783	682	273	22	6.7
chr1	18754104	18755233	1130	655	51	9.96
chr1	18761282	18762316	1035	290	37	7.79
chr1	18768610	18769275	666	307	71	15.14
chr1	18800409	18801263	855	258	25	7.71
chr1	18835562	18836179	618	332	31	10.06
chr1	18856214	18856742	529	265	25	8.38
chr1	18927766	18928187	422	212	20	6.7
chr1	18928714	18929394	681	351	23	5.97
chr1	18937529	18938476	948	672	54	9.97
chr1	18951083	18952125	1043	537	93	7.03
chr1	18959932	18961224	1293	601	57	7.82
chr1	18963194	18963892	699	288	28	6.47
chr1	18988195	18989585	1391	598	75	6.61
chr1	19011830	19013262	1433	615	43	5.27
chr1	19016651	19018135	1485	699	60	11.08
chr1	19049227	19050089	863	616	32	9.39
chr1	19054562	19055714	1153	417	43	6.31
chr1	19066463	19067401	939	586	25	7.37
chr1	19081307	19082208	902	634	39	12.07
chr1	19084112	19085756	1645	965	57	7.04
chr1	19087517	19088010	494	248	20	6.7
chr1	19103539	19104304	766	510	45	7.39
chr1	19109995	19110967	973	286	28	6.03
chr1	19117035	19118005	971	380	52	10.54
chr1	19128963	19129434	472	237	36	10.52
chr1	19152444	19153211	768	323	41	8.74
chr1	19153422	19153917	496	249	22	5.2
chr1	19166728	19167723	996	733	40	12.74
chr1	19190031	19190724	694	442	22	6.7
chr1	19229820	19230850	1031	385	49	6.94
chr1	19253035	19254343	1309	920	46	6.35
chr1	19290252	19291140	889	539	54	10.97
chr1	19297431	19298138	708	290	24	5.36
chr1	19302600	19303497	898	456	41	10.39
chr1	19313673	19314165	493	247	22	7.37
chr1	19340114	19340775	662	213	21	6.37
chr1	19386491	19387188	698	456	23	7.04
chr1	19399573	19400399	827	272	25	7.71
chr1	19417485	19418121	637	319	31	9.05
chr1	19448530	19449176	647	283	39	9
chr1	19484894	19485522	629	289	23	7.37
chr1	19498636	19499615	980	584	31	7.04
chr1	19530692	19531471	780	456	26	6.7
chr1	19558849	19559423	575	288	20	6.27
chr1	19629703	19630998	1296	660	80	7.73
chr1	19649395	19650018	624	278	31	9.72
chr1	19673117	19673681	565	283	34	11.4
chr1	19690314	19691159	846	498	34	10.39
chr1	19703259	19704290	1032	698	48	7.2
chr1	19775582	19776157	576	289	23	7.71
chr1	19780034	19781323	1290	712	57	10.84
chr1	19813215	19813754	540	271	37	10.81
chr1	19846779	19847771	993	672	40	10.94
chr1	19873322	19874189	868	288	26	7.04
chr1	19919000	19919748	749	262	22	6.03
chr1	19925847	19927208	1362	575	34	7.63
chr1	19952639	19953467	829	545	41	10.08
chr1	19956568	19957451	884	616	36	11.4
chr1	19960064	19961188	1125	735	36	6.7
chr1	19997079	19998042	964	675	43	10.95
chr1	20005788	20006365	578	290	34	11.4
chr1	20019167	20020289	1123	695	53	13.9
chr1	20031506	20032874	1369	728	40	10.97
chr1	20070873	20071626	754	308	22	6.37
chr1	20117446	20118785	1340	834	51	8.33
chr1	20158484	20159981	1498	707	103	12.42
chr1	20163862	20164762	901	258	31	9.72
chr1	20180131	20180742	612	356	68	14.4
chr1	20188769	20189277	509	255	20	6.7
chr1	20199818	20200859	1042	359	38	5.44
chr1	20222249	20223198	950	688	43	10.92
chr1	20228013	20229052	1040	491	50	12.32
chr1	20247941	20248637	697	363	22	6.37
chr1	20274042	20275131	1090	417	55	10.97
chr1	20332779	20333463	685	448	27	6.43
chr1	20381574	20383062	1489	725	69	8.14
chr1	20416859	20417666	808	271	31	6.25
chr1	20435822	20436654	833	262	24	6.03
chr1	20450060	20450896	837	493	24	6.03
chr1	20534361	20534930	570	286	20	6.7
chr1	20601034	20601541	508	255	29	9.72
chr1	20607944	20608753	810	521	86	11.49
chr1	20626455	20626996	542	272	58	15.38
chr1	20664864	20665415	552	277	28	9.39
chr1	20672529	20673012	484	243	22	7.37
chr1	20686191	20687521	1331	545	74	7.78
chr1	20717339	20718227	889	274	40	12.93
chr1	20721685	20722676	992	289	88	12.23
chr1	20728218	20728641	424	213	20	6.7
chr1	20755307	20756400	1094	290	53	11.99
chr1	20765319	20766285	967	269	33	9.54
chr1	20771234	20771944	711	387	33	8.47
chr1	20783567	20784137	571	286	23	7.71
chr1	20789337	20789831	495	248	26	8.72
chr1	20818190	20818656	467	234	22	7.37
chr1	20831646	20832187	542	272	23	7.71
chr1	20856518	20857393	876	195	25	8.05
chr1	20861564	20862152	589	302	23	7.37
chr1	20890137	20891069	933	247	29	8.05
chr1	20915601	20916528	928	411	26	6.7
chr1	20981226	20982441	1216	672	39	9.02
chr1	20986233	20986931	699	367	48	12.23
chr1	20993279	20993744	466	234	21	4.7
chr1	21028775	21030093	1319	630	63	7.69
chr1	21050014	21051029	1016	612	46	10.39
chr1	21064685	21066016	1332	610	57	11.49
chr1	21092688	21093612	925	392	76	6.93
chr1	21096696	21097583	888	310	30	6.95
chr1	21145303	21146784	1482	770	49	12.27
chr1	21154950	21155464	515	258	20	6.7
chr1	21257167	21258153	987	743	29	9.39
chr1	21298142	21299286	1145	391	57	9.06
chr1	21339252	21339899	648	377	21	6.37
chr1	21348653	21349403	751	307	69	14.44
chr1	21353214	21354214	1001	389	37	11.06
chr1	21363096	21363559	464	233	39	7.56
chr1	21393535	21394719	1185	571	39	6.27
chr1	21413294	21413779	486	244	45	11.76
chr1	21418772	21419600	829	289	25	6.37
chr1	21448144	21449103	960	388	26	7.37
chr1	21457609	21458157	549	275	23	7.71
chr1	21466169	21467084	916	656	25	7.04
chr1	21469191	21469963	773	272	50	15.05
chr1	21562084	21562555	472	237	22	7.37
chr1	21575262	21575834	573	287	22	7.37
chr1	21591920	21592678	759	322	45	12.4
chr1	21636216	21637240	1025	636	32	9.72
chr1	21669606	21670211	606	285	22	6.37
chr1	21694865	21696023	1159	672	75	7.37
chr1	21732058	21732926	869	332	38	11.4
chr1	21753476	21754267	792	453	24	7.04
chr1	21786860	21787706	847	565	27	6.7
chr1	21843090	21844115	1026	289	58	8.74
chr1	21931150	21932298	1149	752	129	8.56
chr1	21984723	21985494	772	483	30	7.37
chr1	21993089	21993925	837	257	27	7.71
chr1	22003501	22004097	597	289	24	7.71
chr1	22023874	22024470	597	281	32	10.39
chr1	22069291	22070216	926	260	41	13.07
chr1	22090285	22090905	621	288	20	6.03
chr1	22294253	22295047	795	265	26	6.7
chr1	22312547	22313410	864	274	59	13.51
chr1	22336349	22337188	840	290	42	10.29
chr1	22352477	22353164	688	401	60	13.51
chr1	22377564	22378220	657	381	46	12.49
chr1	22411919	22412750	832	311	44	10.52
chr1	22420223	22420830	608	348	20	6.37
chr1	22422607	22423293	687	417	23	6.37
chr1	22475302	22476096	795	290	34	8.08
chr1	22515405	22516402	998	710	31	9.39
chr1	22527630	22528326	697	410	28	7.37
chr1	22551779	22552482	704	388	45	11.39
chr1	22573324	22573928	605	321	22	7.04
chr1	22652522	22653131	610	322	20	6.03
chr1	22726729	22727294	566	284	20	6.7
chr1	22851530	22852558	1029	267	35	10.06
chr1	23010355	23010892	538	270	38	11.91
chr1	23021863	23022323	461	231	25	8.38
chr1	23129269	23130143	875	572	45	11.05
chr1	23158351	23159273	923	661	27	7.71
chr1	23434581	23435282	702	421	31	10.06
chr1	23489969	23491214	1246	505	34	9.72
chr1	23571813	23572392	580	296	28	7.89
chr1	23651594	23652500	907	578	37	8.38
chr1	23710197	23710630	434	218	22	7.37
chr1	23731879	23732461	583	278	21	6.7
chr1	23906294	23906787	494	248	26	8.3
chr1	23910068	23910704	637	288	20	6.37
chr1	23916598	23918033	1436	621	63	5.99
chr1	23954675	23955738	1064	570	33	8.38
chr1	23958913	23959806	894	337	52	11.58
chr1	23970145	23971028	884	273	30	7.1
chr1	23982164	23982760	597	265	23	7.37
chr1	23995358	23995968	611	286	23	7.37
chr1	24006921	24008081	1161	701	67	10.3
chr1	24055585	24056475	891	287	31	8.93
chr1	24057075	24057611	537	269	22	6.54
chr1	24119471	24119967	497	249	24	8.05
chr1	24123939	24124822	884	269	28	7.37
chr1	24140054	24140726	673	395	25	7.71
chr1	24167006	24167590	585	307	23	7.37
chr1	24194841	24195626	786	283	35	8.22
chr1	24198141	24199139	999	498	41	10.34
chr1	24203977	24204987	1011	314	64	13.15
chr1	24213464	24214035	572	287	23	7.71
chr1	24220832	24221680	849	276	55	12.35
chr1	24234355	24235349	995	274	40	7.36
chr1	24253611	24254535	925	637	43	9.34
chr1	24258359	24259615	1257	721	53	9.13
chr1	24261950	24262557	608	335	28	8.72
chr1	24303090	24303645	556	279	26	7
chr1	24334907	24336376	1470	775	46	9.7
chr1	24339592	24340529	938	642	33	8.62
chr1	24365970	24366703	734	489	23	7.04
chr1	24400953	24401763	811	289	27	8.38
chr1	24462561	24463409	849	302	36	10.73
chr1	24483766	24484629	864	580	35	10.03
chr1	24603429	24604164	736	261	33	10.39
chr1	24615433	24616336	904	315	26	4.69
chr1	24626374	24627327	954	286	42	6.65
chr1	24635458	24636261	804	549	25	6.7
chr1	24651610	24652565	956	288	35	8.72
chr1	24709257	24710008	752	284	34	10.06
chr1	24721529	24722709	1181	434	39	6.41
chr1	24725304	24726063	760	493	31	6.41
chr1	24728411	24729518	1108	640	29	6.7
chr1	24765202	24766746	1545	796	76	13.96
chr1	24822512	24823095	584	288	23	7.37
chr1	24844657	24845642	986	290	27	8.05
chr1	24856153	24856638	486	244	20	6.63
chr1	24864493	24865010	518	260	30	10.06
chr1	25028050	25029274	1225	584	32	8.05
chr1	25068241	25068921	681	276	25	7.04
chr1	25143651	25144295	645	358	21	6.7
chr1	25156274	25157147	874	279	28	8.05
chr1	25175274	25176072	799	258	39	11.73
chr1	25192354	25193089	736	271	24	7.04
chr1	25226964	25227901	938	254	25	5.7
chr1	25418440	25419385	946	624	60	12.16
chr1	25442420	25443029	610	255	34	9.51
chr1	25609533	25610013	481	241	33	11.06
chr1	25641001	25642031	1031	636	69	11.21
chr1	25647791	25648474	684	388	30	6.32
chr1	25651241	25652501	1261	674	85	11.24
chr1	25657035	25658032	998	297	45	12.19
chr1	25675671	25676812	1142	485	69	11.98
chr1	25691946	25692907	962	731	30	7.37
chr1	25730805	25732027	1223	534	39	8.05
chr1	25747217	25747803	587	288	23	7.37
chr1	25767599	25768169	571	286	21	7.04
chr1	25826685	25827274	590	319	22	6.7
chr1	25844193	25844927	735	419	27	6.37
chr1	25861091	25861606	516	259	20	6.7
chr1	26020476	26021392	917	323	25	4.36
chr1	26060905	26061831	927	287	32	10.06
chr1	26067606	26068482	877	272	32	10.39
chr1	26080536	26081363	828	540	27	8.38
chr1	26089287	26090280	994	394	44	6.7
chr1	26195867	26196910	1044	605	28	7.37
chr1	26209837	26210994	1158	419	29	7.71
chr1	26222723	26223657	935	297	37	7.13
chr1	26226529	26227465	937	659	25	6.03
chr1	26269188	26269860	673	406	27	6.7
chr1	26304763	26305403	641	337	37	11.06
chr1	26360389	26361382	994	710	79	15.44
chr1	26443745	26444702	958	723	44	13.41
chr1	26447882	26448375	494	248	26	8.72
chr1	26460726	26461385	660	379	26	7.71
chr1	26473766	26474837	1072	760	280	11.34
chr1	26502159	26502758	600	281	52	15.16
chr1	26525974	26526514	541	271	34	11.4
chr1	26571667	26572279	613	283	29	9.39
chr1	26612147	26613188	1042	440	34	6.16
chr1	26673014	26673637	624	291	68	12.98
chr1	26804887	26805458	572	287	22	7.37
chr1	26824420	26825112	693	427	26	8.05
chr1	26865367	26866125	759	312	39	10.34
chr1	27056138	27056698	561	281	57	14.04
chr1	27112664	27113700	1037	368	42	12.07
chr1	27146322	27146923	602	289	20	6.37
chr1	27187717	27188542	826	214	23	7.04
chr1	27197488	27198484	997	630	27	7.71
chr1	27285423	27286032	610	313	56	13.64
chr1	27288933	27290332	1400	728	34	7.04
chr1	27306471	27307300	830	248	38	6.07
chr1	27308463	27309106	644	379	40	8.19
chr1	27334813	27335724	912	267	30	7.71
chr1	27354645	27355416	772	326	26	7.71
chr1	27368844	27370271	1428	398	76	7.49
chr1	27525400	27526412	1013	665	67	14.41
chr1	27612337	27613377	1041	383	33	6.79
chr1	27748053	27748597	545	273	30	10.06
chr1	27873040	27874159	1120	736	30	6.7
chr1	28082809	28083694	886	600	33	10.06
chr1	28148693	28149552	860	572	38	10.06
chr1	28154759	28156132	1374	725	51	10.39
chr1	28400442	28401076	635	361	44	14.08
chr1	28510477	28511239	763	207	22	6.7
chr1	28565941	28566747	807	474	61	13.1
chr1	28599270	28600242	973	701	51	14.57
chr1	28615782	28616601	820	557	23	6.37
chr1	28643191	28644073	883	338	27	7.71
chr1	28698357	28699175	819	538	28	6.7
chr1	28718850	28719545	696	286	32	7
chr1	28740610	28741491	882	326	38	9.72
chr1	28806272	28807434	1163	697	30	8.72
chr1	28809161	28809671	511	256	20	6.51
chr1	28843300	28844104	805	544	27	8.29
chr1	28885080	28885968	889	655	33	10.28
chr1	28904435	28904860	426	214	24	8.05
chr1	28912683	28913276	594	288	32	9.9
chr1	28918970	28919943	974	339	49	10.21
chr1	28986921	28988204	1284	689	38	9.07
chr1	29003343	29004037	695	329	21	5.36
chr1	29069326	29070141	816	407	24	7.04
chr1	29121421	29122270	850	580	26	4.69
chr1	29144751	29145431	681	406	26	8.05
chr1	29209520	29211512	1993	1252	200	12.03
chr1	29291737	29292702	966	244	35	11.06
chr1	29314713	29315224	512	257	33	11.06
chr1	29318861	29319893	1033	586	193	14.35
chr1	29372491	29373165	675	284	30	9.05
chr1	29403702	29404234	533	267	61	14.41
chr1	29409349	29409973	625	289	31	9.76
chr1	29415025	29415589	565	283	21	7.04
chr1	29444730	29445348	619	242	29	9.05
chr1	29592247	29593033	787	280	27	8.38
chr1	29637460	29638383	924	536	40	10.39
chr1	29681467	29682066	600	312	20	6.37
chr1	29864575	29865187	613	289	32	10.06
chr1	29878919	29879991	1073	422	31	7.47
chr1	29951220	29951782	563	282	43	14.41
chr1	29980540	29981305	766	293	22	6.03
chr1	30019920	30020631	712	448	21	5.7
chr1	30071886	30072840	955	695	26	8.38
chr1	30255049	30255509	461	231	23	7.71
chr1	30275376	30276295	920	643	26	7.71
chr1	30304459	30305409	951	251	28	6.35
chr1	30455894	30456893	1000	645	36	10.39
chr1	30465450	30466407	958	672	26	8.38
chr1	30519569	30520122	554	278	20	6.7
chr1	30523612	30524104	493	247	35	11.73
chr1	30531871	30532326	456	229	20	6.7
chr1	30553488	30554019	532	267	20	6.7
chr1	30721644	30722641	998	282	32	7.04
chr1	30759151	30759930	780	259	46	8.82
chr1	30926072	30926641	570	286	30	10.06
chr1	31018962	31019756	795	544	33	9.72
chr1	31091492	31092245	754	443	25	5.7
chr1	31103204	31104214	1011	719	72	11.14
chr1	31110072	31110863	792	461	50	7.8
chr1	31181463	31182690	1228	672	46	11.49
chr1	31220943	31222219	1277	585	38	9.24
chr1	31280653	31281253	601	283	24	7.71
chr1	31283367	31283978	612	285	47	13.44
chr1	31376345	31377221	877	486	24	6.37
chr1	31461085	31461666	582	295	29	9.39
chr1	31467180	31467706	527	264	21	7.04
chr1	31655207	31655789	583	303	31	10.06
chr1	31678468	31679705	1238	625	55	5.9
chr1	31721486	31722398	913	345	74	12.52
chr1	31951603	31952705	1103	302	44	6.18
chr1	32042928	32043523	596	269	25	8.05
chr1	32210481	32211110	630	268	53	12.38
chr1	32273763	32274897	1135	855	65	11.07
chr1	32332792	32333526	735	454	39	12.04
chr1	32351577	32352079	503	252	23	7.71
chr1	32592141	32593953	1813	440	66	6.81
chr1	32660737	32661366	630	312	37	11.73
chr1	32819140	32819930	791	507	23	7.04
chr1	33056523	33057293	771	264	23	6.03
chr1	33132510	33133432	923	454	60	10.9
chr1	33182152	33182808	657	388	24	7.37
chr1	33295877	33296873	997	586	40	7.02
chr1	33319205	33320302	1098	428	73	9.03
chr1	33375090	33375977	888	284	25	4.02
chr1	33595817	33596709	893	287	75	15.71
chr1	33668228	33668726	499	250	27	9.05
chr1	33690925	33692124	1200	796	45	7.81
chr1	33799241	33799763	523	262	29	9.72
chr1	33884062	33884756	695	361	38	10.73
chr1	33931893	33932510	618	329	21	6.7
chr1	33986909	33987408	500	251	20	6.7
chr1	34003764	34004821	1058	694	51	11.41
chr1	34125123	34125989	867	290	33	8.38
chr1	34134165	34134819	655	279	23	7.37
chr1	34158339	34159386	1048	621	32	8.72
chr1	34163289	34163822	534	268	25	8.38
chr1	34171013	34171598	586	280	33	10.73
chr1	34235216	34235700	485	243	24	8.05
chr1	34280584	34281332	749	278	23	6.37
chr1	34548255	34548804	550	276	22	7.37
chr1	34628982	34629804	823	571	24	6.03
chr1	34661524	34662302	779	501	32	8.62
chr1	34830973	34832944	1972	1063	605	9.31
chr1	34882273	34883150	878	272	26	8.38
chr1	34911074	34912146	1073	439	29	7.04
chr1	34922029	34922519	491	246	84	7.03
chr1	34922770	34923814	1045	333	119	5.04
chr1	34952432	34953015	584	278	25	8.05
chr1	34999744	35000415	672	235	46	10.97
chr1	35044949	35045879	931	651	25	7.71
chr1	35136242	35137211	970	336	85	14.19
chr1	35169502	35170257	756	499	26	6.7
chr1	35389457	35390303	847	371	28	7.71
chr1	35440526	35441259	734	449	25	7.04
chr1	35485813	35486628	816	340	32	9.72
chr1	35500946	35501810	865	584	26	7.37
chr1	35544352	35545086	735	485	26	8.05
chr1	35577956	35578729	774	506	25	7.37
chr1	35591469	35592998	1530	813	72	6.79
chr1	35608450	35608994	545	273	20	6.7
chr1	35644040	35644553	514	258	22	7.37
chr1	35667051	35667734	684	252	38	12.07
chr1	35673683	35674651	969	656	38	7.64
chr1	35685776	35686652	877	640	31	9.39
chr1	35690772	35691306	535	268	24	8.05
chr1	35751646	35752237	592	290	28	9.05
chr1	35787202	35787821	620	343	28	8.72
chr1	35791072	35791960	889	264	35	9.72
chr1	35802112	35802778	667	381	44	13.41
chr1	35821380	35822433	1054	509	58	11.88
chr1	35829786	35830884	1099	727	86	10.18
chr1	35836822	35838018	1197	452	42	6.05
chr1	35872993	35873540	548	275	37	10.81
chr1	35903668	35904504	837	326	25	6.03
chr1	35913546	35914335	790	245	37	11.73
chr1	35941501	35942287	787	271	42	13.07
chr1	36021484	36022394	911	278	31	8.38
chr1	36045850	36047424	1575	506	59	6.1
chr1	36103538	36104522	985	719	46	10.9
chr1	36153210	36153856	647	377	26	8.05
chr1	36234273	36234901	629	289	56	13.9
chr1	36246954	36247877	924	678	25	8.05
chr1	36297729	36298865	1137	785	44	7.04
chr1	36317289	36317748	460	231	21	7.04
chr1	36663569	36664265	697	339	22	6.7
chr1	36728357	36729110	754	289	29	8.05
chr1	36755976	36756601	626	339	26	8.05
chr1	36823701	36824252	552	277	26	8.72
chr1	36887925	36888678	754	288	29	8.38
chr1	36909088	36910024	937	412	61	11.43
chr1	36952069	36952687	619	289	24	7.63
chr1	37017434	37018393	960	246	33	9.39
chr1	37021238	37022163	926	329	32	9.05
chr1	37057957	37058614	658	325	35	10.39
chr1	37116501	37117209	709	446	22	6.7
chr1	37137308	37138721	1414	624	46	7.26
chr1	37154631	37155378	748	248	36	11.4
chr1	37168443	37169587	1145	385	58	12.74
chr1	37176447	37177787	1341	720	77	14.16
chr1	37215943	37216548	606	289	22	7.04
chr1	37259289	37259766	478	240	24	8.05
chr1	37268494	37269313	820	282	31	9.72
chr1	37284098	37284721	624	335	26	8.38
chr1	37386031	37386790	760	496	22	4.69
chr1	37415027	37415796	770	488	30	8.46
chr1	37418411	37419111	701	261	33	10.39
chr1	37464448	37465305	858	439	67	10.83
chr1	37473646	37474424	779	537	34	10.28
chr1	37559503	37560330	828	548	27	8.72
chr1	37595855	37596297	443	222	22	5.66
chr1	37603452	37604447	996	287	50	14.22
chr1	37614333	37615295	963	304	27	5.03
chr1	37672385	37673676	1292	536	39	7.52
chr1	37722628	37723411	784	434	24	6.7
chr1	37767570	37768458	889	271	43	12.4
chr1	37797718	37798652	935	601	77	8.54
chr1	37807250	37807999	750	289	49	8.36
chr1	37855887	37856344	458	230	20	6.7
chr1	37862845	37863882	1038	497	51	10.51
chr1	37888437	37889156	720	439	52	13.06
chr1	37901685	37902433	749	255	59	8.19
chr1	37950380	37950951	572	287	20	6.7
chr1	37955425	37956169	745	474	30	7.37
chr1	37966657	37967813	1157	568	34	9.39
chr1	37979551	37980115	565	283	49	13.63
chr1	37999263	37999755	493	247	29	7.94
chr1	38002207	38002653	447	224	21	6.58
chr1	38009560	38010876	1317	289	66	6.82
chr1	38068227	38068931	705	328	31	6.35
chr1	38069491	38070143	653	368	36	7.29
chr1	38078966	38080064	1099	763	70	9.2
chr1	38255496	38256132	637	290	20	6.37
chr1	38384750	38385910	1161	616	38	6.65
chr1	38434263	38435068	806	261	25	5.36
chr1	38453391	38454084	694	439	33	5.31
chr1	38488237	38488801	565	283	75	15.96
chr1	38582713	38583400	688	360	25	7.04
chr1	38596962	38597821	860	579	26	8.05
chr1	38610646	38611357	712	441	21	6.03
chr1	38614135	38615084	950	275	28	5.7
chr1	38691245	38692067	823	273	34	10.73
chr1	38815559	38816166	608	316	42	10.61
chr1	38843748	38844535	788	288	33	9.72
chr1	38928473	38929532	1060	283	38	7.71
chr1	39042112	39042946	835	577	34	10.39
chr1	39051691	39052210	520	261	33	11.06
chr1	39115650	39116199	550	276	20	6.7
chr1	39129870	39130530	661	341	23	6.37
chr1	39189643	39190261	619	271	26	8.38
chr1	39249675	39250334	660	252	20	6.03
chr1	39287440	39288000	561	281	30	10.06
chr1	39667148	39667696	549	275	24	8.05
chr1	39737160	39737702	543	272	22	7.37
chr1	39772224	39773527	1304	603	42	11.49
chr1	39810285	39811181	897	609	35	10.39
chr1	39931393	39932108	716	458	22	6.7
chr1	39979963	39980684	722	379	46	13.08
chr1	39993851	39994417	567	284	24	6.57
chr1	40028149	40028963	815	534	26	7.37
chr1	40087624	40088522	899	657	26	4.69
chr1	40103979	40104613	635	331	20	5.7
chr1	40125466	40126023	558	280	22	7.37
chr1	40251191	40251833	643	326	44	12.85
chr1	40259812	40260784	973	519	31	7.71
chr1	40433971	40434759	789	390	72	12.98
chr1	40533532	40534138	607	280	23	7.37
chr1	40582185	40583032	848	561	28	7.23
chr1	40641688	40642167	480	241	37	12.4
chr1	40646871	40647481	611	282	45	10.99
chr1	40693476	40694770	1295	532	33	7.71
chr1	40816295	40817176	882	221	27	8.38
chr1	40922320	40923264	945	277	53	16.01
chr1	40941215	40941887	673	283	38	11.73
chr1	40947752	40948290	539	270	20	6.7
chr1	41078394	41078975	582	281	25	8.05
chr1	41143191	41143969	779	329	29	8.38
chr1	41218261	41219110	850	424	31	9.05
chr1	41322455	41323740	1286	737	80	11.9
chr1	41373143	41373980	838	323	27	7.13
chr1	41407441	41409025	1585	543	70	5.81
chr1	41529126	41530472	1347	687	38	9.61
chr1	41537411	41538012	602	296	64	14.85
chr1	41580994	41581664	671	256	21	6.37
chr1	41646213	41647130	918	453	33	4.55
chr1	41656115	41656964	850	455	44	9.9
chr1	41710089	41710611	523	262	50	14.86
chr1	41712731	41713560	830	267	27	7.71
chr1	41720605	41721415	811	534	30	8.38
chr1	41728416	41729005	590	277	26	8.38
chr1	41734538	41736252	1715	547	65	5.44
chr1	41737803	41738955	1153	809	61	5.99
chr1	41757781	41759573	1793	1332	85	7.23
chr1	41763124	41763899	776	470	90	14.48
chr1	41801223	41802118	896	290	56	15.02
chr1	41810739	41811976	1238	637	105	9.45
chr1	41824581	41825371	791	249	25	7.48
chr1	41833973	41835295	1323	900	83	5.39
chr1	41837475	41838170	696	415	44	6.2
chr1	41844233	41845463	1231	648	31	9.05
chr1	41847226	41848902	1677	898	130	6.09
chr1	41851655	41853150	1496	813	50	3.19
chr1	41862301	41863271	971	270	56	10.97
chr1	41883488	41884232	745	431	35	10.39
chr1	41921079	41922475	1397	728	42	10.52
chr1	42032704	42033291	588	301	22	7.04
chr1	42088048	42088939	892	464	26	7.37
chr1	42149849	42150333	485	243	22	7.37
chr1	42219798	42220512	715	297	22	6.03
chr1	42391611	42392360	750	470	34	8.72
chr1	42403732	42404717	986	488	31	6.37
chr1	42422794	42423440	647	361	20	6.03
chr1	42445309	42447092	1784	654	76	8.32
chr1	42456808	42457617	810	360	49	11
chr1	42468295	42469350	1056	319	33	8.38
chr1	42494405	42494910	506	254	33	11.06
chr1	42523597	42524372	776	279	24	6.51
chr1	42526792	42527747	956	453	42	7.53
chr1	42577266	42578154	889	258	35	8.31
chr1	42599313	42600337	1025	314	29	7.71
chr1	42614506	42615834	1329	636	66	7.33
chr1	42627282	42628552	1271	635	72	11.19
chr1	42673505	42674030	526	264	22	7.37
chr1	42678745	42679718	974	287	30	8.72
chr1	42689773	42690867	1095	417	35	7.37
chr1	42730000	42730651	652	367	20	5.7
chr1	42730940	42731614	675	246	25	7.71
chr1	42736692	42737898	1207	495	52	9.03
chr1	42743527	42745249	1723	258	55	4.19
chr1	42749085	42750436	1352	758	43	7.46
chr1	42754058	42754644	587	307	20	6.37
chr1	42765693	42767704	2012	1307	81	5.7
chr1	42794398	42795342	945	720	28	8.72
chr1	42801940	42802659	720	443	32	10.06
chr1	42807655	42808694	1040	620	48	9.38
chr1	42819122	42819865	744	455	26	6.7
chr1	42847166	42847831	666	271	35	9.03
chr1	42879013	42879989	977	428	49	8.03
chr1	42887579	42888603	1025	373	45	11.98
chr1	42904210	42905262	1053	715	34	8.31
chr1	42917424	42918151	728	445	35	6.06
chr1	42924674	42925435	762	251	40	9.85
chr1	42990447	42991298	852	582	26	8.05
chr1	43005642	43006737	1096	501	44	10.89
chr1	43023511	43024488	978	393	29	8.72
chr1	43058089	43058918	830	347	53	11.24
chr1	43166351	43167098	748	461	24	7.37
chr1	43228740	43229371	632	283	29	9.28
chr1	43301754	43302403	650	284	20	6.03
chr1	43340772	43341446	675	323	24	6.37
chr1	43367080	43367604	525	263	20	6.7
chr1	43370993	43371799	807	519	34	10.39
chr1	43380790	43381334	545	273	26	8.72
chr1	43385881	43386675	795	477	36	9.35
chr1	43475473	43476624	1152	431	45	10.67
chr1	43533643	43534469	827	424	90	10.67
chr1	43595369	43595858	490	246	39	13.07
chr1	43599219	43600222	1004	368	42	12.4
chr1	43646369	43648260	1892	1290	120	4.79
chr1	43661752	43663126	1375	776	81	12.29
chr1	43676588	43677299	712	381	21	5.7
chr1	43687574	43688895	1322	248	45	6.35
chr1	43709104	43710466	1363	814	130	13.18
chr1	43714292	43715121	830	374	39	8.2
chr1	43747110	43748223	1114	493	84	10.63
chr1	43750436	43751492	1057	429	68	7.86
chr1	43759106	43760368	1263	504	46	6.09
chr1	43812579	43813294	716	282	47	14.11
chr1	43823075	43823581	507	254	32	9.68
chr1	43827167	43827781	615	366	32	8.77
chr1	43849436	43850106	671	390	34	7.64
chr1	43867636	43868639	1004	717	31	9.39
chr1	43877247	43878792	1546	782	94	11.26
chr1	43884159	43885177	1019	676	55	11.92
chr1	43912961	43913499	539	270	46	13.67
chr1	43918681	43919249	569	285	22	7.37
chr1	43923163	43924005	843	396	28	6.96
chr1	43949079	43949735	657	282	24	7.37
chr1	43960231	43961196	966	267	44	7.31
chr1	44001266	44002447	1182	736	62	7.25
chr1	44021062	44021861	800	516	49	6.27
chr1	44023183	44024289	1107	363	52	6.41
chr1	44029873	44031820	1948	742	117	8.39
chr1	44042805	44043442	638	275	49	10.66
chr1	44057035	44058182	1148	422	58	9.13
chr1	44063623	44064500	878	603	28	8.05
chr1	44069591	44070182	592	279	46	11.58
chr1	44073140	44074176	1037	685	63	9.96
chr1	44076689	44077711	1023	628	27	6.7
chr1	44107252	44108018	767	528	26	8.05
chr1	44134224	44135978	1755	1092	123	5.72
chr1	44147750	44149489	1740	518	69	6.62
chr1	44152277	44152799	523	262	25	8.38
chr1	44182536	44183275	740	277	48	9.35
chr1	44232426	44233347	922	553	29	8.05
chr1	44273645	44275286	1642	525	75	4.34
chr1	44289380	44290331	952	651	44	13.17
chr1	44336112	44337043	932	259	25	7.71
chr1	44363732	44365067	1336	601	116	9.03
chr1	44373493	44374550	1058	475	31	9.39
chr1	44388641	44389204	564	283	27	9.05
chr1	44394250	44395297	1048	402	32	6.03
chr1	44400522	44401278	757	237	36	9.72
chr1	44414711	44415553	843	589	29	9.39
chr1	44423587	44424476	890	341	51	12.2
chr1	44451252	44452201	950	666	53	12.14
chr1	44459163	44460107	945	565	36	6.07
chr1	44479990	44481190	1201	355	65	6.24
chr1	44482039	44483279	1241	907	71	6.1
chr1	44509373	44510785	1413	883	63	7.02
chr1	44513928	44515030	1103	315	60	10.63
chr1	44550882	44551525	644	380	58	6.04
chr1	44562042	44563336	1295	624	34	9.05
chr1	44568374	44570578	2205	1469	106	4.17
chr1	44576495	44577380	886	599	49	10.57
chr1	44581513	44583755	2243	1717	104	6.28
chr1	44606193	44607790	1598	288	67	6.72
chr1	44610567	44611611	1045	762	32	8.38
chr1	44627522	44628548	1027	286	27	5.97
chr1	44630301	44631136	836	290	73	6.47
chr1	44641246	44643432	2187	816	109	5.87
chr1	44645725	44646250	526	264	27	5.54
chr1	44649221	44650642	1422	1095	98	8.62
chr1	44663793	44666238	2446	1926	149	5.2
chr1	44674759	44675635	877	271	25	6.7
chr1	44677128	44679047	1920	656	76	7.94
chr1	44683057	44683869	813	551	36	8.27
chr1	44688302	44689877	1576	515	86	3.63
chr1	44691899	44693696	1798	390	109	4.76
chr1	44697617	44698783	1167	458	62	5.62
chr1	44702013	44702802	790	271	46	10.39
chr1	44723399	44724012	614	291	50	10.61
chr1	44730433	44731424	992	716	57	9.37
chr1	44735964	44736561	598	279	22	5.94
chr1	44739673	44740578	906	276	40	6.21
chr1	44743571	44744348	778	322	69	8.62
chr1	44748975	44749923	949	671	55	6.99
chr1	44750475	44751515	1041	653	58	5.83
chr1	44754976	44756403	1428	864	117	7.49
chr1	44758286	44759034	749	350	40	4.69
chr1	44776671	44778046	1376	767	100	10.83
chr1	44779807	44782021	2215	390	112	5.55
chr1	44786830	44787478	649	283	27	5.83
chr1	44789661	44790580	920	338	34	6.84
chr1	44797314	44800270	2957	1314	207	8.74
chr1	44804428	44805658	1231	514	39	5.09
chr1	44818943	44819408	466	234	61	10.96
chr1	44822276	44823358	1083	342	42	7.1
chr1	44838515	44840444	1930	1118	99	5.67
chr1	44848891	44849550	660	376	41	5.19
chr1	44864258	44865803	1546	907	109	9.78
chr1	44869607	44872596	2990	795	206	6.6
chr1	44911077	44914828	3752	1385	368	6.41
chr1	44928422	44928953	532	267	39	7.23
chr1	44933285	44934818	1534	766	170	3.7
chr1	44936876	44937651	776	274	30	6.37
chr1	44952865	44954334	1470	761	58	9.04
chr1	44956058	44957403	1346	1059	65	6.97
chr1	44982272	44983114	843	547	36	9.24
chr1	45019403	45020998	1596	784	83	7.98
chr1	45078018	45079046	1029	389	50	12.2
chr1	45082070	45083023	954	584	37	8.62
chr1	45087483	45088528	1046	280	36	8.17
chr1	45113480	45114610	1131	371	46	6.44
chr1	45123156	45125132	1977	620	59	5.82
chr1	45135378	45136777	1400	662	41	8.05
chr1	45143988	45147018	3031	814	687	7.66
chr1	45249655	45250957	1303	685	41	5.84
chr1	45283993	45284669	677	289	21	6.03
chr1	45302831	45303630	800	453	26	6.14
chr1	45346251	45346773	523	262	21	7.04
chr1	45369723	45370669	947	445	31	9.39
chr1	45457584	45458966	1383	734	47	11.59
chr1	45477475	45478482	1008	277	30	9.05
chr1	45496177	45497138	962	682	44	11.8
chr1	45529699	45530264	566	284	23	7.71
chr1	45549197	45549975	779	498	43	10.95
chr1	45574686	45576044	1359	661	35	9.72
chr1	45591880	45592844	965	412	27	7.71
chr1	45605094	45606036	943	665	29	6.3
chr1	45622775	45623487	713	414	46	12.78
chr1	45643872	45644574	703	339	28	8.05
chr1	45679047	45679595	549	275	25	8.38
chr1	45751073	45751840	768	278	29	8.17
chr1	45766364	45767709	1346	673	35	8.38
chr1	45828446	45829082	637	355	37	10.47
chr1	45833953	45834538	586	305	28	9.05
chr1	45861897	45862827	931	254	34	10.39
chr1	45924989	45925890	902	267	34	10.73
chr1	45957888	45958444	557	279	34	11.4
chr1	45961654	45962524	871	280	25	7.37
chr1	45975326	45976249	924	274	44	9.28
chr1	45982296	45983068	773	276	32	7.37
chr1	46008110	46008794	685	417	43	13.74
chr1	46028003	46029072	1070	555	68	10.75
chr1	46062378	46062978	601	313	36	9.28
chr1	46076015	46076573	559	280	27	9.05
chr1	46089653	46090186	534	268	40	5.61
chr1	46101275	46101929	655	276	22	7.04
chr1	46146938	46148051	1114	470	32	9.05
chr1	46154705	46155831	1127	532	31	7.04
chr1	46191197	46192761	1565	768	130	8.89
chr1	46213243	46213822	580	289	24	7.71
chr1	46240401	46241148	748	499	30	7.91
chr1	46242667	46243303	637	287	23	5.95
chr1	46323265	46323804	540	271	23	7.21
chr1	46389008	46389521	514	258	27	6.05
chr1	46389671	46390585	915	252	40	7.66
chr1	46392219	46393157	939	585	63	11.98
chr1	46445416	46446369	954	484	41	7.53
chr1	46448264	46448999	736	402	29	5.5
chr1	46469777	46470858	1082	376	82	10.37
chr1	46476133	46476853	721	420	24	6.14
chr1	46478426	46479413	988	704	38	6.7
chr1	46485229	46485806	578	290	41	13.74
chr1	46518147	46518935	789	323	24	7.04
chr1	46524192	46525446	1255	590	34	8.13
chr1	46539224	46539850	627	360	43	11.05
chr1	46550515	46551758	1244	638	52	7.64
chr1	46578673	46579326	654	424	20	6.03
chr1	46585462	46586419	958	551	29	7.71
chr1	46652453	46653440	988	726	38	11.73
chr1	46662657	46663268	612	277	26	8.05
chr1	46694841	46695939	1099	596	72	10.42
chr1	46742200	46743539	1340	727	55	6.21
chr1	46751777	46752713	937	267	27	8.29
chr1	46820582	46821222	641	353	22	6.37
chr1	46831461	46832163	703	475	23	7.04
chr1	46866633	46867490	858	434	34	6.83
chr1	46951286	46952365	1080	648	32	5.35
chr1	47008103	47008667	565	283	27	9.05
chr1	47057458	47058676	1219	778	36	7.81
chr1	47065813	47067502	1690	779	116	5.94
chr1	47095649	47096177	529	265	22	7.37
chr1	47136125	47136620	496	249	21	7.04
chr1	47332356	47332907	552	277	42	13.93
chr1	47349086	47350023	938	524	28	7.37
chr1	47369866	47370684	819	264	26	8.38
chr1	47424156	47424775	620	233	24	7.37
chr1	47442385	47443215	831	387	30	8.05
chr1	47457136	47457646	511	256	26	8.72
chr1	47494317	47495726	1410	575	47	7.52
chr1	47633165	47634266	1102	542	49	9.43
chr1	47796253	47796959	707	356	32	9.72
chr1	47839718	47840739	1022	273	42	12.4
chr1	47935026	47936033	1008	284	39	10.97
chr1	47958335	47959133	799	257	24	7.37
chr1	48069555	48070409	855	281	27	7.04
chr1	48117169	48117834	666	320	23	6.7
chr1	48155271	48155819	549	275	22	7.37
chr1	48188687	48189461	775	284	37	8.72
chr1	48311201	48311690	490	246	25	8.38
chr1	48337307	48338218	912	278	27	8.05
chr1	48353913	48354417	505	253	21	7.04
chr1	48363732	48364672	941	290	29	8.72
chr1	48372538	48373408	871	351	38	11.4
chr1	48416837	48417721	885	270	38	12.07
chr1	48528478	48529394	917	258	26	7.71
chr1	48568201	48569169	969	372	27	5.36
chr1	48675133	48675861	729	487	27	8.38
chr1	48715322	48715985	664	348	39	9.73
chr1	48928608	48929398	791	509	24	6.03
chr1	49168636	49169185	550	276	30	10.06
chr1	49172898	49173681	784	535	23	7.04
chr1	49236762	49237290	529	265	24	8.05
chr1	49256930	49257445	516	259	29	9.72
chr1	49262248	49263359	1112	290	31	6.37
chr1	49287936	49288720	785	251	29	9.05
chr1	49341683	49342202	520	261	21	7.04
chr1	49437356	49438154	799	414	29	7.37
chr1	49452222	49452776	555	278	22	7.37
chr1	49486410	49487182	773	490	32	10.06
chr1	49503482	49503954	473	237	30	10.06
chr1	49574009	49574610	602	331	22	7.04
chr1	49598035	49599146	1112	614	39	8.62
chr1	49639697	49640694	998	722	32	9.05
chr1	49685425	49686129	705	437	53	15.43
chr1	49710099	49710607	509	255	20	6.7
chr1	49744454	49745173	720	353	22	6.03
chr1	49787735	49788515	781	248	23	6.7
chr1	49836454	49837055	602	286	39	9.78
chr1	49874314	49875105	792	247	27	7.71
chr1	49893558	49894044	487	244	28	9.39
chr1	49902206	49903644	1439	806	72	4.61
chr1	49905929	49906361	433	217	29	6.02
chr1	49980350	49981171	822	282	28	5.7
chr1	50005052	50006215	1164	494	45	11.31
chr1	50019069	50019685	617	285	22	7.04
chr1	50028495	50029639	1145	721	67	12.35
chr1	50088694	50089581	888	520	37	10.73
chr1	50103435	50104318	884	629	32	8.72
chr1	50225425	50225992	568	285	26	8.72
chr1	50269263	50271103	1841	1022	120	8.37
chr1	50314296	50315295	1000	373	32	7.31
chr1	50345925	50346937	1013	676	65	14.57
chr1	50365789	50366567	779	274	41	11.4
chr1	50373680	50374499	820	366	27	5.7
chr1	50435148	50435579	432	217	20	6.7
chr1	50513979	50514890	912	644	46	13.55
chr1	50517816	50518701	886	611	27	7.37
chr1	50544091	50545111	1021	734	32	6.77
chr1	50678928	50679682	755	472	36	8.13
chr1	50688637	50690134	1498	550	80	9.44
chr1	50706100	50706571	472	237	22	7.37
chr1	50709990	50710988	999	519	47	9.45
chr1	50776390	50777237	848	565	33	6.38
chr1	50795173	50796053	881	607	29	7.04
chr1	50805685	50806647	963	384	48	10.51
chr1	50809555	50810166	612	325	21	5.54
chr1	50811867	50812389	523	262	24	7.81
chr1	50816919	50818257	1339	527	81	11.06
chr1	50845962	50846966	1005	544	31	6.7
chr1	50874683	50875724	1042	377	41	11.06
chr1	50879703	50880323	621	332	22	6.7
chr1	50905941	50907071	1131	602	42	5.47
chr1	50951579	50952524	946	280	33	9.9
chr1	51010544	51011585	1042	364	40	9.72
chr1	51031918	51032802	885	477	26	5.36
chr1	51049795	51050544	750	274	48	13.48
chr1	51079128	51080293	1166	554	36	7.71
chr1	51092522	51093222	701	445	28	8.05
chr1	51160765	51161799	1035	757	45	9.55
chr1	51174201	51174659	459	230	21	7.04
chr1	51183336	51184238	903	227	27	8.38
chr1	51195655	51196249	595	313	22	7.04
chr1	51327612	51328753	1142	362	71	11.25
chr1	51336696	51337143	448	225	24	8.05
chr1	51376100	51376810	711	314	23	6.7
chr1	51390022	51390874	853	446	38	8.77
chr1	51414117	51414600	484	243	22	7.37
chr1	51523116	51524105	990	707	43	11.69
chr1	51526279	51527177	899	518	64	9.4
chr1	51547267	51548110	844	328	32	8.05
chr1	51633688	51634212	525	263	21	7.04
chr1	51660716	51661375	660	376	20	6.37
chr1	51678841	51679371	531	266	22	5.93
chr1	51679471	51680234	764	355	34	8.18
chr1	51698403	51699177	775	528	31	6.76
chr1	51719897	51721637	1741	1140	86	9
chr1	51742478	51743150	673	251	26	7.26
chr1	51807811	51808454	644	363	20	6.03
chr1	51816163	51816729	567	284	21	5.75
chr1	51817813	51818346	534	268	34	7.82
chr1	51879681	51880847	1167	786	85	10.62
chr1	51886002	51886718	717	391	69	11.63
chr1	51896887	51897563	677	277	24	7.37
chr1	51934820	51935912	1093	299	86	10.59
chr1	52047827	52048999	1173	540	65	11.7
chr1	52056843	52057591	749	231	30	8.72
chr1	52060634	52061583	950	372	27	5.7
chr1	52098199	52099181	983	281	33	5.54
chr1	52132933	52133779	847	575	33	8.93
chr1	52142195	52142932	738	359	50	13.61
chr1	52151875	52152661	787	550	30	8.05
chr1	52183191	52184659	1469	1026	196	6.88
chr1	52198245	52199007	763	396	28	7.71
chr1	52229878	52230593	716	319	29	8.05
chr1	52238904	52239629	726	257	23	6.37
chr1	52250217	52250886	670	382	29	7.56
chr1	52252035	52252588	554	278	21	6.58
chr1	52262243	52263380	1138	709	43	10.4
chr1	52276430	52277250	821	251	24	6.03
chr1	52379899	52381316	1418	664	70	11.49
chr1	52455461	52456269	809	290	32	4.89
chr1	52477187	52477732	546	274	31	10.39
chr1	52509617	52510627	1011	678	34	6.7
chr1	52530669	52532004	1336	759	119	8.1
chr1	52573653	52575185	1533	775	46	6.67
chr1	52619032	52620250	1219	736	44	9.76
chr1	52622434	52623064	631	283	62	13.26
chr1	52660170	52660676	507	254	22	7.37
chr1	52701723	52702622	900	508	32	8.38
chr1	52717136	52718024	889	289	25	5.7
chr1	52734434	52735646	1213	605	50	6.04
chr1	52737878	52738496	619	337	51	7.31
chr1	52741298	52742490	1193	548	43	6.95
chr1	52760027	52760612	586	257	24	7.37
chr1	52775753	52776594	842	439	56	4.83
chr1	52776869	52777580	712	364	71	6.83
chr1	52801169	52802126	958	393	26	5.7
chr1	52809949	52811335	1387	664	56	11.94
chr1	52834597	52835094	498	250	26	7.6
chr1	52837747	52838376	630	283	31	7.72
chr1	52845824	52846330	507	254	23	7.71
chr1	52883485	52884198	714	288	29	6.69
chr1	52885591	52886585	995	679	46	5.21
chr1	52902777	52903394	618	332	41	8.21
chr1	52904481	52904980	500	251	35	7.1
chr1	52906956	52907531	576	289	29	9.72
chr1	52933212	52933860	649	350	20	5.36
chr1	52940950	52941933	984	655	40	11.7
chr1	52947716	52948645	930	709	33	10.39
chr1	52992808	52993972	1165	551	35	8.05
chr1	53007978	53008487	510	256	38	10.74
chr1	53051861	53052711	851	481	44	10.4
chr1	53055295	53056409	1115	795	77	13.26
chr1	53088118	53088670	553	277	21	7.04
chr1	53096359	53097447	1089	328	43	8.62
chr1	53104535	53105340	806	268	25	7.04
chr1	53138005	53138561	557	279	33	9.03
chr1	53221068	53222368	1301	287	91	8.13
chr1	53226879	53227796	918	658	38	8.06
chr1	53240796	53241298	503	252	20	5.39
chr1	53247650	53248681	1032	746	47	11.87
chr1	53260331	53262422	2092	681	116	6.92
chr1	53309792	53310374	583	307	33	10.61
chr1	53342325	53342861	537	269	23	7.71
chr1	53347274	53348098	825	246	30	8.05
chr1	53351232	53352101	870	587	30	8.18
chr1	53447686	53448844	1159	520	30	7.71
chr1	53450834	53451358	525	263	47	12.66
chr1	53457272	53457803	532	267	38	12.74
chr1	53526928	53527841	914	333	25	7.71
chr1	53535691	53536654	964	290	35	9.72
chr1	53544936	53545639	704	449	27	7.56
chr1	53553033	53553751	719	401	45	10.67
chr1	53625854	53626734	881	545	24	5.7
chr1	53635850	53636924	1075	603	31	7.37
chr1	53650790	53651497	708	279	35	10.06
chr1	53680973	53681502	530	266	20	5.56
chr1	53712913	53713997	1085	485	47	7.27
chr1	53735293	53735946	654	378	21	6.03
chr1	53738588	53739161	574	288	24	7.26
chr1	53754766	53755337	572	287	28	9.39
chr1	53792607	53793549	943	310	29	8.72
chr1	53839935	53841542	1608	268	56	5.75
chr1	53879157	53880405	1249	590	34	8.92
chr1	53898150	53898940	791	255	28	7.66
chr1	53912947	53913969	1023	275	44	11.96
chr1	53942087	53942671	585	302	22	6.63
chr1	53951973	53952929	957	281	29	8.38
chr1	54018788	54019699	912	628	35	10.06
chr1	54073386	54074041	656	276	33	9.85
chr1	54086103	54087085	983	286	32	7.71
chr1	54134185	54135241	1057	712	31	6.37
chr1	54139059	54139889	831	278	25	8.05
chr1	54171928	54172762	835	359	27	7.34
chr1	54174729	54175930	1202	573	34	7.37
chr1	54196394	54197667	1274	656	37	6.65
chr1	54226467	54227405	939	661	31	8.38
chr1	54263782	54264629	848	566	55	13.32
chr1	54272704	54273486	783	251	31	8.38
chr1	54304832	54306553	1722	842	154	11.99
chr1	54314452	54315710	1259	509	34	6.03
chr1	54324595	54325539	945	462	60	7.84
chr1	54349168	54349792	625	343	21	6.7
chr1	54415456	54416179	724	240	36	10.66
chr1	54423778	54424850	1073	487	38	8.05
chr1	54475535	54477295	1761	1001	82	7.97
chr1	54514429	54515486	1058	773	53	7.68
chr1	54521555	54522074	520	261	26	8.72
chr1	54552400	54553432	1033	601	31	9.05
chr1	54558328	54559620	1293	599	33	6.37
chr1	54564196	54564948	753	488	24	4.69
chr1	54584823	54585329	507	254	25	8.38
chr1	54636156	54636858	703	266	21	6.37
chr1	54643763	54644359	597	320	37	9.55
chr1	54649421	54650282	862	287	50	11.89
chr1	54721177	54722208	1032	715	29	8.38
chr1	54738929	54739851	923	231	30	9.05
chr1	54756447	54758180	1734	819	153	9.39
chr1	54796009	54796877	869	235	26	8.38
chr1	54858940	54859662	723	289	25	7.71
chr1	54890941	54892477	1537	543	93	9.64
chr1	54918458	54919170	713	336	36	10.06
chr1	54923005	54923739	735	272	30	7.47
chr1	55024318	55025167	850	253	42	12.74
chr1	55052218	55052982	765	521	24	7.37
chr1	55074014	55074806	793	444	26	7.37
chr1	55094065	55095142	1078	765	35	9.72
chr1	55171690	55172172	483	242	21	7.04
chr1	55282803	55283710	908	644	28	7.37
chr1	55323930	55324577	648	287	36	11.06
chr1	55394548	55395898	1351	654	42	8.2
chr1	55551976	55552939	964	472	28	7.04
chr1	55589470	55590416	947	638	31	9.72
chr1	55639040	55640292	1253	588	88	14.49
chr1	55675739	55676572	834	555	43	7.1
chr1	55728421	55729211	791	335	25	7.37
chr1	55811045	55811551	507	254	26	8.72
chr1	55816308	55817067	760	441	37	11.06
chr1	55823552	55824063	512	257	23	7.71
chr1	55853705	55854391	687	446	21	6.37
chr1	55957374	55957886	513	257	25	8.38
chr1	55987556	55988201	646	369	55	12.21
chr1	56011672	56012988	1317	548	32	7.04
chr1	56034332	56035641	1310	756	54	8.4
chr1	56098647	56099940	1294	766	43	11.6
chr1	56101936	56102954	1019	303	38	10.39
chr1	56156766	56158129	1364	1118	47	7.98
chr1	56226305	56227008	704	306	34	9.38
chr1	56243635	56244814	1180	642	32	8.72
chr1	56315460	56316126	667	392	31	8.72
chr1	56325467	56326762	1296	589	44	10.18
chr1	56415976	56417087	1112	786	93	13.72
chr1	56420644	56421415	772	253	23	7.37
chr1	56423359	56424399	1041	318	33	8.72
chr1	56443879	56444595	717	262	50	13.35
chr1	56449203	56450137	935	323	100	10.23
chr1	56459873	56460950	1078	622	51	7.3
chr1	56462714	56463748	1035	696	58	7.66
chr1	56476290	56477910	1621	285	83	6.49
chr1	56486184	56486904	721	272	25	7.71
chr1	56509280	56509936	657	329	47	10.9
chr1	56538969	56540063	1095	705	35	9.9
chr1	56584923	56586182	1260	755	57	9.81
chr1	56588855	56589453	599	340	39	12.4
chr1	56618405	56618948	544	273	23	7.71
chr1	56672145	56672807	663	282	50	11.76
chr1	56703055	56704345	1291	609	33	7.37
chr1	56788418	56788903	486	244	27	9.05
chr1	56796119	56797050	932	281	26	7.37
chr1	56811325	56812242	918	268	49	12.72
chr1	56823706	56824609	904	397	39	9.43
chr1	56830152	56830877	726	479	45	10.02
chr1	56865007	56865795	789	358	45	11.6
chr1	56875027	56875835	809	563	28	8.72
chr1	56878347	56879129	783	336	37	10.39
chr1	56887400	56888700	1301	684	53	9.14
chr1	56945845	56946730	886	496	32	8.72
chr1	56971225	56972103	879	604	37	10.34
chr1	57009750	57010628	879	619	40	8.27
chr1	57033361	57034177	817	289	23	5.7
chr1	57048086	57048937	852	596	26	6.77
chr1	57055105	57056170	1066	778	57	11.05
chr1	57074899	57075442	544	273	21	7.04
chr1	57078050	57078922	873	436	27	5.36
chr1	57092634	57093684	1051	764	44	8.62
chr1	57139743	57140878	1136	834	58	9.89
chr1	57144811	57146240	1430	732	52	8.97
chr1	57150860	57151989	1130	704	98	9.42
chr1	57174432	57175292	861	418	33	7.46
chr1	57210729	57211664	936	290	33	6.37
chr1	57236060	57236563	504	253	27	9.05
chr1	57238934	57239847	914	237	33	9.72
chr1	57248098	57248531	434	218	20	6.7
chr1	57263270	57264169	900	616	39	11.1
chr1	57266944	57267529	586	301	41	13.01
chr1	57278464	57279200	737	234	22	6.03
chr1	57290051	57291314	1264	674	49	8.01
chr1	57297179	57298167	989	323	40	10.52
chr1	57314186	57316592	2407	1657	105	6.04
chr1	57326351	57327386	1036	588	36	6.03
chr1	57356010	57356701	692	422	40	12.07
chr1	57401856	57402757	902	340	25	7.37
chr1	57442102	57444406	2305	1165	1080	5.72
chr1	57526344	57526985	642	277	37	11.73
chr1	57542208	57542939	732	329	33	9.72
chr1	57552979	57554327	1349	499	690	11.82
chr1	57576740	57577976	1237	653	37	9.72
chr1	57587784	57588811	1028	329	37	11.06
chr1	57620132	57620719	588	307	35	11.4
chr1	57658713	57659612	900	548	27	6.37
chr1	57757041	57758216	1176	454	103	9.47
chr1	57812997	57813534	538	270	35	10.23
chr1	57817896	57818650	755	271	25	6.03
chr1	57825230	57826091	862	577	32	8.94
chr1	57852623	57854393	1771	244	57	3.98
chr1	57857089	57858378	1290	493	47	6.24
chr1	57905985	57908333	2349	1333	618	7.23
chr1	57933473	57934500	1028	501	32	8.72
chr1	57937158	57938045	888	316	28	7.71
chr1	57950162	57951464	1303	634	37	9.07
chr1	57954461	57955449	989	640	32	4.82
chr1	58004625	58005388	764	483	23	7.37
chr1	58019313	58020398	1086	779	53	9.5
chr1	58045546	58046856	1311	550	34	8.72
chr1	58066198	58066633	436	219	20	6.7
chr1	58086232	58086745	514	258	21	7.04
chr1	58098380	58099199	820	518	26	7.71
chr1	58186054	58186892	839	552	35	9.72
chr1	58194460	58195335	876	677	24	4.36
chr1	58195470	58195976	507	254	21	7.04
chr1	58211508	58212614	1107	792	51	7.2
chr1	58226049	58226868	820	537	23	6.37
chr1	58230116	58230673	558	280	25	8.38
chr1	58247041	58247924	884	290	45	10.78
chr1	58333890	58334820	931	655	43	10.54
chr1	58365501	58366906	1406	688	47	8.84
chr1	58391136	58392175	1040	618	33	8.72
chr1	58394315	58395291	977	268	62	9.22
chr1	58406569	58407760	1192	629	47	7.18
chr1	58419709	58420341	633	350	27	8.72
chr1	58428657	58429954	1298	1017	56	4.9
chr1	58431795	58432590	796	334	44	5.11
chr1	58448357	58449441	1085	283	73	4.02
chr1	58449926	58450860	935	355	61	5.99
chr1	58459981	58461509	1529	708	153	4.94
chr1	58475248	58476116	869	603	27	5.85
chr1	58485899	58486856	958	685	26	7.04
chr1	58528800	58529795	996	719	52	8.39
chr1	58555646	58556694	1049	352	28	8.38
chr1	58593291	58594177	887	604	37	7.56
chr1	58631211	58632511	1301	486	40	4.43
chr1	58633739	58634838	1100	338	46	5.06
chr1	58637333	58638721	1389	771	98	10.98
chr1	58658755	58660401	1647	460	83	6.61
chr1	58694451	58695037	587	277	20	6.37
chr1	58704810	58705851	1042	701	59	9.27
chr1	58722399	58723090	692	380	24	7.04
chr1	58739879	58740882	1004	716	31	8.72
chr1	58752021	58753219	1199	514	57	6.25
chr1	58755536	58756977	1442	747	49	8.49
chr1	58764678	58765692	1015	662	34	6.9
chr1	58768851	58769589	739	289	33	7.01
chr1	58772093	58773240	1148	357	69	10.49
chr1	58775216	58776599	1384	613	135	5.72
chr1	58790765	58792503	1739	955	176	5.37
chr1	58792799	58793734	936	287	105	3.33
chr1	58807467	58808408	942	312	30	8.38
chr1	58835116	58835637	522	262	27	9.05
chr1	58845287	58846701	1415	849	48	7.13
chr1	58861258	58861860	603	283	21	6.3
chr1	58912116	58912672	557	279	34	9.94
chr1	58915810	58916816	1007	606	38	9.72
chr1	58932409	58933693	1285	683	47	13.79
chr1	58937671	58938385	715	479	31	9.72
chr1	58978064	58978690	627	257	25	7.71
chr1	58995821	58997544	1724	1424	95	5.12
chr1	59001597	59002198	602	287	27	8.38
chr1	59041912	59042407	496	249	24	8.05
chr1	59068540	59069148	609	295	108	9.25
chr1	59073476	59074675	1200	918	42	6.12
chr1	59081455	59083341	1887	739	85	8.03
chr1	59084570	59085134	565	283	67	6.21
chr1	59086493	59087622	1130	653	81	7.75
chr1	59092061	59093300	1240	635	32	5.96
chr1	59098185	59098801	617	289	21	6.7
chr1	59132458	59133321	864	351	33	5.47
chr1	59140876	59141931	1056	611	47	11.02
chr1	59148550	59149571	1022	673	28	7.71
chr1	59153742	59155224	1483	743	74	9.07
chr1	59160648	59161552	905	263	33	10.39
chr1	59170424	59171384	961	288	27	8.38
chr1	59187885	59189109	1225	578	77	12.19
chr1	59204292	59205205	914	319	56	5.63
chr1	59229725	59230746	1022	741	32	10.06
chr1	59243029	59243756	728	252	24	6.7
chr1	59253980	59254909	930	649	44	7.96
chr1	59306021	59306746	726	379	25	5.75
chr1	59311142	59312554	1413	662	43	11.4
chr1	59315226	59316068	843	586	50	11.99
chr1	59325105	59325786	682	273	31	9.72
chr1	59343067	59344164	1098	445	59	12.24
chr1	59366114	59367114	1001	244	34	7.35
chr1	59372369	59373324	956	644	82	10.48
chr1	59386275	59388333	2059	1408	73	4.36
chr1	59393552	59394563	1012	348	39	6.67
chr1	59398449	59399459	1011	683	63	5.35
chr1	59432305	59434751	2447	1660	94	4.35
chr1	59437351	59438497	1147	797	59	8.72
chr1	59447271	59448144	874	615	26	7.37
chr1	59457120	59458321	1202	709	140	11.97
chr1	59473737	59476036	2300	736	122	7.49
chr1	59479529	59480563	1035	750	39	9.16
chr1	59488217	59489195	979	353	27	6.37
chr1	59491244	59491874	631	410	20	6.03
chr1	59494602	59496083	1482	730	55	12.42
chr1	59498483	59499397	915	559	37	8.47
chr1	59528855	59529499	645	360	21	5.7
chr1	59549633	59550158	526	264	53	10.63
chr1	59568374	59569256	883	585	43	11.31
chr1	59582540	59583395	856	572	36	10.03
chr1	59585866	59586388	523	262	21	6.14
chr1	59588239	59589156	918	388	40	11.06
chr1	59605601	59606560	960	680	46	10.86
chr1	59610112	59610975	864	265	25	5.7
chr1	59621816	59623147	1332	633	33	9.05
chr1	59626694	59628615	1922	680	76	6.65
chr1	59638209	59638844	636	284	52	13.74
chr1	59652975	59653481	507	254	20	6.7
chr1	59659964	59660653	690	273	37	10.4
chr1	59691061	59691485	425	213	31	10.39
chr1	59713679	59715395	1717	1265	60	7.63
chr1	59727590	59728708	1119	744	40	7.5
chr1	59735048	59735903	856	287	28	7.43
chr1	59749479	59750640	1162	408	48	8.62
chr1	59820357	59820886	530	266	33	8.01
chr1	59876809	59877957	1149	663	34	6.03
chr1	59904951	59905682	732	407	43	10.13
chr1	59908476	59909080	605	317	46	10.25
chr1	60143261	60144287	1027	470	31	8.38
chr1	60174156	60175042	887	613	30	9.39
chr1	60219088	60219816	729	274	45	13.24
chr1	60271782	60272510	729	324	27	8.05
chr1	60297044	60297868	825	287	23	7.37
chr1	60303358	60304861	1504	522	45	6.37
chr1	60378623	60379252	630	322	22	6.37
chr1	60427986	60428764	779	270	26	8.05
chr1	60431363	60432083	721	437	31	7.98
chr1	60456080	60457029	950	236	29	9.39
chr1	60473480	60474407	928	317	25	6.7
chr1	60480997	60481652	656	268	20	6.37
chr1	60529454	60530276	823	446	25	6.7
chr1	60541250	60541730	481	241	23	7.71
chr1	60560546	60561604	1059	406	37	10.06
chr1	60596863	60597827	965	634	45	6.32
chr1	60599940	60600976	1037	749	39	5.62
chr1	60606566	60607315	750	469	42	9.33
chr1	60611178	60611832	655	368	24	7.71
chr1	60613837	60614958	1122	731	81	12.48
chr1	60625733	60627054	1322	500	122	12.27
chr1	60646570	60648658	2089	1487	109	4.73
chr1	60649733	60651445	1713	1279	55	5.82
chr1	60661421	60662382	962	284	33	5.64
chr1	60724270	60724921	652	375	27	8.38
chr1	60797791	60798729	939	553	46	12.54
chr1	60815304	60815985	682	236	47	13.61
chr1	60896720	60897294	575	288	40	13.01
chr1	60932255	60933696	1442	686	77	8.19
chr1	60938749	60939735	987	270	52	9.82
chr1	60956201	60957625	1425	650	69	10.13
chr1	60963063	60963805	743	304	37	6.17
chr1	60969092	60969686	595	333	42	8.62
chr1	60971055	60971556	502	252	37	7.78
chr1	60991264	60992313	1050	648	33	9.39
chr1	61002996	61003897	902	484	69	9.3
chr1	61008958	61009497	540	271	21	7.04
chr1	61013772	61014191	420	211	24	8.05
chr1	61033019	61034597	1579	737	111	9.16
chr1	61055014	61055779	766	513	25	5.96
chr1	61168775	61170017	1243	593	32	6.7
chr1	61232577	61233451	875	616	29	8.72
chr1	61241598	61242222	625	351	31	10.06
chr1	61253281	61254268	988	744	31	9.05
chr1	61266444	61267410	967	488	26	6.7
chr1	61348100	61348956	857	536	55	12.32
chr1	61385259	61386341	1083	468	30	7.04
chr1	61420136	61421347	1212	697	46	14.26
chr1	61491953	61492448	496	249	25	8.38
chr1	61523908	61524667	760	478	71	12.47
chr1	61535139	61536009	871	510	47	11
chr1	61603011	61605277	2267	723	2634	3.75
chr1	61607218	61608351	1134	439	29	7.37
chr1	61697773	61698924	1152	375	37	5.75
chr1	61705008	61706177	1170	748	46	9.05
chr1	61718233	61719156	924	525	60	8.62
chr1	61752545	61753344	800	382	24	6.7
chr1	61772032	61772723	692	340	38	10.66
chr1	61775785	61776255	471	236	20	6.7
chr1	61791663	61792462	800	513	28	7.37
chr1	61927813	61928984	1172	628	56	11.02
chr1	61933259	61934404	1146	476	37	10.73
chr1	61953754	61954429	676	243	24	7.37
chr1	61977398	61978550	1153	550	30	7.04
chr1	61989246	61990075	830	283	26	8.05
chr1	62014495	62015100	606	330	20	6.37
chr1	62071271	62072178	908	256	26	7.37
chr1	62115189	62115765	577	289	33	10.34
chr1	62258359	62259581	1223	949	64	8.84
chr1	62350847	62351326	480	241	24	8.05
chr1	62392213	62393097	885	303	71	10.17
chr1	62398065	62398728	664	276	22	6.7
chr1	62417510	62418069	560	281	50	15.96
chr1	62420706	62421716	1011	738	46	11.08
chr1	62510572	62511502	931	671	28	8.05
chr1	62554132	62554613	482	242	23	7.71
chr1	62559385	62560864	1480	829	46	5.56
chr1	62564789	62565934	1146	622	34	4.18
chr1	62702990	62703776	787	238	24	7.37
chr1	62713201	62713734	534	268	20	6.7
chr1	62765871	62766804	934	266	62	12.03
chr1	62783167	62784217	1051	767	40	12.4
chr1	62818906	62819829	924	687	27	8.38
chr1	62823697	62824422	726	393	39	10.06
chr1	62916355	62917652	1298	576	32	8.72
chr1	62944436	62945059	624	324	20	6.03
chr1	62983774	62984952	1179	720	52	10.34
chr1	63086424	63086890	467	234	21	7.04
chr1	63097818	63098414	597	333	22	6.7
chr1	63126980	63128118	1139	557	29	7.37
chr1	63191528	63192398	871	454	46	10.4
chr1	63217600	63218547	948	286	28	7.71
chr1	63479413	63480473	1061	556	52	10.44
chr1	63523691	63524456	766	467	23	6.7
chr1	63618802	63619373	572	287	20	6.7
chr1	63694086	63695162	1077	430	38	6.73
chr1	63696530	63697046	517	259	23	5.51
chr1	63723947	63724657	711	290	23	7.04
chr1	63850065	63851092	1028	275	40	9.72
chr1	63873722	63874445	724	290	22	6.7
chr1	63923148	63924561	1414	709	45	9.33
chr1	63945157	63945736	580	281	25	8.05
chr1	63954081	63954648	568	285	21	7.04
chr1	63985888	63986449	562	282	47	12.86
chr1	64025659	64026694	1036	283	34	6.03
chr1	64041309	64042029	721	360	30	6.25
chr1	64043792	64044345	554	278	20	6.7
chr1	64103911	64104785	875	261	26	7.71
chr1	64169109	64169809	701	288	30	8.72
chr1	64221601	64222318	718	273	23	6.37
chr1	64292169	64293309	1141	280	59	5.12
chr1	64297017	64297772	756	286	38	8.62
chr1	64303040	64303796	757	264	50	13.79
chr1	64355811	64356409	599	288	22	6.7
chr1	64358927	64359475	549	275	65	8.89
chr1	64363454	64364299	846	592	25	6.03
chr1	64381777	64382577	801	276	47	6.72
chr1	64431654	64432769	1116	587	43	9.09
chr1	64473429	64474638	1210	442	69	7.29
chr1	64474931	64475511	581	290	51	6.84
chr1	64491070	64491826	757	276	22	6.7
chr1	64494475	64494947	473	237	23	6.96
chr1	64503556	64504359	804	425	60	13.41
chr1	64521430	64522171	742	431	24	6.37
chr1	64551908	64552873	966	440	38	8.95
chr1	64588117	64589096	980	289	38	8.77
chr1	64593220	64594242	1023	401	27	6.03
chr1	64599483	64600505	1023	627	79	11.02
chr1	64602615	64603766	1152	502	71	9.71
chr1	64613766	64614322	557	279	36	9
chr1	64619067	64620308	1242	565	68	4.85
chr1	64620338	64621322	985	288	61	5.46
chr1	64636709	64637576	868	276	110	9.75
chr1	64706253	64707160	908	635	25	7.71
chr1	64742636	64743468	833	318	24	6.03
chr1	64766972	64768036	1065	339	52	8.96
chr1	64780787	64782448	1662	794	66	5.47
chr1	64783755	64785066	1312	587	65	9.16
chr1	64796833	64797414	582	301	38	11.19
[truncated: 136,977 more rows]
