# Supplementary material for: Genome-wide analysis of DNA methylation in bovine placentas
Source: BMC Genomics. 2014 Jan 8;15:12. doi: 10.1186/1471-2164-15-12 (PMC3893433; doi:10.1186/1471-2164-15-12)
Supplement: Additional file 5 — Highly methylated regions in the bovine control-placenta. [file 1471-2164-15-12-S5.xlsx]

## Sheet: control_peaks
Additional file 5 Highly methylated regions in bovine control-placenta
chromsome	start site	end site	length	summit	tags	fold_enrichment
chr1	6926	7653	728	249	36	10.19
chr1	19968	22161	2194	1101	211	5.1
chr1	42042	42911	870	573	28	8.5
chr1	48743	49927	1185	415	146	13.16
chr1	66178	67160	983	427	54	9.54
chr1	75194	76149	956	685	71	6.31
chr1	76411	77196	786	366	86	7.47
chr1	111578	112294	717	393	33	9.51
chr1	123410	124272	863	621	26	5.44
chr1	138035	139179	1145	394	38	5.52
chr1	140913	141599	687	304	24	6.8
chr1	158030	158954	925	653	28	6.8
chr1	166855	168088	1234	725	56	9.49
chr1	170900	171456	557	240	23	7.48
chr1	193459	194008	550	263	27	8.84
chr1	204561	205241	681	255	21	5.44
chr1	248305	249115	811	589	24	5.29
chr1	251570	252561	992	388	28	5.1
chr1	272188	273437	1250	689	76	6.55
chr1	277038	278441	1404	766	55	5.22
chr1	284235	285179	945	265	44	9.7
chr1	293798	294458	661	256	31	5.17
chr1	304784	305966	1183	547	78	7.39
chr1	317570	318830	1261	705	58	11.26
chr1	320594	321439	846	267	46	4.13
chr1	322261	322809	549	272	59	7.93
chr1	327829	328632	804	250	52	10.33
chr1	330340	331318	979	410	95	11.19
chr1	344134	345036	903	642	35	7.99
chr1	348878	349936	1059	538	103	13.79
chr1	352614	353978	1365	661	78	11.5
chr1	356769	358697	1929	1164	237	7.23
chr1	360957	362709	1753	467	187	6.77
chr1	378956	380388	1433	386	76	6.48
chr1	386313	386893	581	318	56	12.61
chr1	406763	407935	1173	351	59	7.18
chr1	414088	415142	1055	427	57	8.7
chr1	421345	422138	794	390	28	6.12
chr1	426046	427101	1056	516	60	12.45
chr1	437480	438535	1056	647	45	10.85
chr1	442846	443748	903	438	31	8.16
chr1	445996	447239	1244	307	59	7.68
chr1	454132	455381	1250	708	39	4.22
chr1	464965	466895	1931	595	157	7.57
chr1	470150	471833	1684	989	144	8.69
chr1	473435	474439	1005	615	62	7.92
chr1	485528	486319	792	530	34	9.25
chr1	521468	522543	1076	671	82	8.95
chr1	528932	529810	879	500	51	11.54
chr1	544309	545059	751	483	23	4.76
chr1	549484	550827	1344	380	66	5.68
chr1	560544	561319	776	229	26	7.52
chr1	564863	565619	757	260	72	8.9
chr1	601997	602870	874	581	34	9.76
chr1	611803	613168	1366	641	58	8.82
chr1	617880	618549	670	347	43	10.13
chr1	625468	626172	705	409	48	12.03
chr1	652639	654499	1861	649	140	7.09
chr1	664780	666426	1647	372	295	5.28
chr1	688681	690171	1491	863	85	6.5
chr1	694839	696238	1400	691	118	7.76
chr1	709177	712177	3001	1254	231	8.37
chr1	724179	725071	893	547	26	7.82
chr1	734557	735397	841	468	46	12.12
chr1	741389	742786	1398	668	43	8
chr1	746936	748045	1110	622	61	8.73
chr1	754283	755165	883	415	45	10.21
chr1	760580	761164	585	267	24	7.82
chr1	772088	773831	1744	958	135	7.74
chr1	776082	776929	848	296	27	7.82
chr1	791791	792739	949	242	37	5.79
chr1	812527	813020	494	248	25	5.98
chr1	818768	820268	1501	704	94	9.87
chr1	824484	825310	827	578	38	12.57
chr1	836410	836815	406	204	20	4.98
chr1	845851	846588	738	266	33	4.43
chr1	857490	859919	2430	712	126	6.15
chr1	865873	867338	1466	748	66	7.71
chr1	874048	875114	1067	357	51	8.21
chr1	886218	887285	1068	420	72	8.18
chr1	894394	896551	2158	692	91	7.45
chr1	905562	906436	875	595	28	6.12
chr1	915488	916750	1263	612	58	5.42
chr1	919529	920554	1026	753	92	12.41
chr1	925294	927319	2026	1218	141	5.88
chr1	934152	935734	1583	816	141	9.91
chr1	937403	938193	791	474	42	10.1
chr1	944020	944647	628	301	101	8.29
chr1	953082	954479	1398	746	74	5.23
chr1	957733	958630	898	336	53	6.89
chr1	966958	967627	670	402	63	6.31
chr1	985563	986291	729	308	82	8.6
chr1	1010532	1011488	957	290	50	11.01
chr1	1018675	1021252	2578	442	339	5.29
chr1	1026278	1027474	1197	844	118	8.26
chr1	1029727	1030762	1036	539	32	8.5
chr1	1034120	1035378	1259	297	86	5.92
chr1	1053771	1054406	636	263	25	7.82
chr1	1057276	1058061	786	334	38	8.16
chr1	1068126	1069018	893	629	26	7.14
chr1	1070954	1072305	1352	923	295	7.06
chr1	1079574	1080762	1189	652	73	13.28
chr1	1091399	1092264	866	254	25	7.82
chr1	1100449	1101044	596	273	22	7.14
chr1	1106349	1107746	1398	727	47	5.9
chr1	1125063	1126160	1098	445	29	4.76
chr1	1143288	1144256	969	647	29	7.79
chr1	1147084	1147606	523	262	53	11.61
chr1	1156011	1156908	898	302	27	7.6
chr1	1162152	1163805	1654	923	75	7.02
chr1	1165409	1166064	656	398	29	8.18
chr1	1169438	1171545	2108	1039	167	5.61
chr1	1178000	1178895	896	644	43	3.6
chr1	1183767	1184647	881	387	81	13.83
chr1	1193165	1194035	871	247	30	8.21
chr1	1203099	1203962	864	598	57	10.83
chr1	1212205	1213195	991	688	65	11.7
chr1	1240287	1241438	1152	486	51	8.08
chr1	1251473	1252435	963	584	114	7.36
chr1	1253683	1254795	1113	637	125	5.22
chr1	1272771	1273536	766	438	26	5.19
chr1	1276556	1277335	780	377	36	8.68
chr1	1283470	1284529	1060	327	68	11.55
chr1	1294598	1295485	888	618	63	15.19
chr1	1302773	1303419	647	427	24	7.48
chr1	1311014	1311571	558	285	42	10.35
chr1	1316935	1318032	1098	641	52	7.48
chr1	1329430	1330863	1434	715	84	7.82
chr1	1334508	1335423	916	588	76	7.69
chr1	1340258	1341200	943	671	49	9.79
chr1	1351168	1352142	975	320	54	14.24
chr1	1366797	1367486	690	352	74	10.32
chr1	1381280	1383045	1766	658	97	3.86
chr1	1386614	1388379	1766	1134	131	6.34
chr1	1389258	1391013	1756	1184	80	8.91
chr1	1412351	1414242	1892	1542	93	5.91
chr1	1417598	1419242	1645	988	68	8.06
chr1	1429730	1431176	1447	706	126	5
chr1	1432080	1432895	816	559	81	6.3
chr1	1436189	1437084	896	585	57	5.74
chr1	1441866	1443186	1321	597	60	5.71
chr1	1444791	1445911	1121	612	36	4.68
chr1	1447293	1448258	966	679	50	8.79
chr1	1461592	1462416	825	222	34	9.85
chr1	1465143	1466015	873	223	31	5.08
chr1	1467784	1470519	2736	615	183	4.67
chr1	1471466	1472572	1107	751	96	9.78
chr1	1475602	1477675	2074	705	173	7.52
chr1	1480448	1482200	1753	1043	205	6.97
chr1	1486143	1486765	623	372	41	7.54
chr1	1503217	1504135	919	230	35	10.19
chr1	1520829	1521813	985	512	34	9.26
chr1	1538628	1539589	962	408	40	7.22
chr1	1551838	1552379	542	272	21	7.14
chr1	1558666	1559843	1178	435	61	7.13
chr1	1562624	1565240	2617	1978	147	6.76
chr1	1568232	1569655	1424	714	76	5.34
chr1	1576293	1576984	692	453	29	4.42
chr1	1583108	1584038	931	609	33	7.13
chr1	1593923	1595216	1294	599	73	7.13
chr1	1603660	1604215	556	226	32	9.24
chr1	1618132	1619011	880	424	78	6.83
chr1	1624007	1624877	871	602	27	4.42
chr1	1635232	1636540	1309	582	50	7.33
chr1	1640084	1641638	1555	625	154	10.3
chr1	1644552	1645649	1098	742	42	6.44
chr1	1647764	1648633	870	292	45	7.43
chr1	1655701	1656625	925	656	26	4.71
chr1	1670656	1671784	1129	758	62	4.78
chr1	1674976	1675749	774	458	136	12.19
chr1	1679301	1679876	576	297	24	7.14
chr1	1687197	1688271	1075	272	54	7.52
chr1	1691372	1692200	829	445	38	5.97
chr1	1700630	1701657	1028	607	69	8.38
chr1	1708526	1710333	1808	827	134	7.82
chr1	1711168	1714153	2986	1164	265	5.17
chr1	1723967	1725232	1266	821	87	8.94
chr1	1728899	1729418	520	261	20	6.8
chr1	1731949	1732624	676	379	58	9.7
chr1	1736522	1737204	683	243	31	6.14
chr1	1738699	1739507	809	256	34	4.66
chr1	1747793	1748469	677	406	36	6.46
chr1	1786438	1789569	3132	457	183	4.48
chr1	1796890	1797653	764	261	23	7.14
chr1	1801435	1802287	853	271	27	8.16
chr1	1809008	1809884	877	523	38	7.13
chr1	1848371	1849224	854	542	61	10.18
chr1	1861898	1862600	703	366	26	6.15
chr1	1864615	1866554	1940	1133	153	7.25
chr1	1887680	1888381	702	216	23	6.8
chr1	1894858	1896138	1281	611	53	5.52
chr1	1935061	1935565	505	253	25	7.33
chr1	1946383	1947518	1136	266	147	5.74
chr1	1949564	1950485	922	408	34	5.65
chr1	1965594	1966490	897	465	34	6.66
chr1	1987514	1988792	1279	885	104	9.59
chr1	2003123	2004372	1250	661	66	7.98
chr1	2008290	2009069	780	525	45	13.31
chr1	2014229	2015014	786	221	48	11.93
chr1	2019788	2020429	642	274	26	6.8
chr1	2036947	2037978	1032	299	72	14.14
chr1	2047429	2048525	1097	409	64	6.76
chr1	2050723	2052137	1415	244	111	11.33
chr1	2088079	2088853	775	552	35	9.18
chr1	2092407	2093587	1181	672	42	9.38
chr1	2129285	2130326	1042	578	103	9.2
chr1	2133121	2133629	509	255	21	7.14
chr1	2135409	2137271	1863	647	120	8.59
chr1	2160471	2161301	831	290	36	10.17
chr1	2172179	2173179	1001	459	46	6.31
chr1	2177830	2179491	1662	880	136	6.06
chr1	2181108	2181647	540	271	47	6.95
chr1	2184890	2185979	1090	516	35	7.01
chr1	2188327	2189388	1062	292	129	15.64
chr1	2195886	2197035	1150	398	86	11.11
chr1	2201180	2202059	880	510	49	10.45
chr1	2217105	2218380	1276	691	101	5.27
chr1	2222127	2222988	862	538	82	9.3
chr1	2239017	2242009	2993	1685	185	3.79
chr1	2244706	2245997	1292	623	160	7.21
chr1	2249249	2250899	1651	550	132	5.65
chr1	2260537	2261472	936	665	61	7.83
chr1	2266691	2267513	823	558	61	8.29
chr1	2276510	2277488	979	283	37	5.68
chr1	2278923	2281062	2140	1463	180	4.53
chr1	2290186	2292416	2231	1419	135	4.89
chr1	2300381	2301781	1401	951	66	8.52
chr1	2305920	2307756	1837	1106	138	4.65
chr1	2327180	2328246	1067	258	78	7.02
chr1	2336715	2337791	1077	312	53	8.32
chr1	2345240	2346275	1036	436	49	7.67
chr1	2362056	2362590	535	268	22	7.48
chr1	2364219	2365131	913	624	35	7.91
chr1	2378420	2379176	757	481	38	6.96
chr1	2379585	2380536	952	689	34	7.03
chr1	2400866	2402835	1970	1703	129	3.47
chr1	2429796	2432841	3046	2283	236	6.64
chr1	2437963	2440007	2045	1314	127	6.28
chr1	2448163	2449982	1820	270	151	5.68
chr1	2459889	2460464	576	267	79	5.45
chr1	2462450	2463864	1415	766	93	7.08
chr1	2476231	2477072	842	550	31	8.16
chr1	2479625	2480836	1212	653	42	5.19
chr1	2482525	2483082	558	290	25	7.04
chr1	2492342	2492798	457	229	23	7.82
chr1	2495323	2496216	894	358	30	7.02
chr1	2503452	2504219	768	237	43	5.29
chr1	2504541	2505316	776	258	34	6.4
chr1	2513643	2514507	865	596	56	6.42
chr1	2520032	2520936	905	272	37	6.77
chr1	2524289	2525007	719	301	37	5.5
chr1	2525223	2526032	810	243	42	4.55
chr1	2537538	2538720	1183	704	91	14.4
chr1	2545450	2545981	532	267	20	6.8
chr1	2557752	2558218	467	234	36	11.48
chr1	2582497	2583503	1007	702	41	6.71
chr1	2604546	2605313	768	269	31	8.84
chr1	2618845	2619592	748	524	28	6.49
chr1	2627716	2629085	1370	811	49	7.15
chr1	2636709	2637652	944	293	47	7.43
chr1	2643854	2645028	1175	676	37	5.89
chr1	2667679	2668591	913	521	36	8.66
chr1	2672693	2674501	1809	1219	117	5.03
chr1	2675291	2676710	1420	530	82	4.74
chr1	2689155	2689623	469	235	37	7.56
chr1	2689821	2690518	698	255	29	6.75
chr1	2705382	2706322	941	701	28	7.88
chr1	2712297	2712776	480	241	30	4.66
chr1	2719301	2720266	966	271	51	6.93
chr1	2722360	2722810	451	226	23	5.81
chr1	2731082	2731715	634	271	23	7.48
chr1	2738999	2740243	1245	616	45	8.05
chr1	2747859	2748751	893	397	72	11.32
chr1	2756525	2757519	995	467	31	7.82
chr1	2772166	2772876	711	414	57	8.6
chr1	2775749	2776220	472	237	22	7.48
chr1	2778187	2779270	1084	584	81	8.52
chr1	2779806	2782166	2361	1770	163	4.48
chr1	2785055	2787251	2197	961	131	5.08
chr1	2808661	2809404	744	254	27	6.12
chr1	2819332	2820959	1628	913	120	8.43
chr1	2847846	2849312	1467	587	127	5.38
chr1	2856999	2857755	757	347	34	8.08
chr1	2862049	2864704	2656	1143	171	4.81
chr1	2867698	2868796	1099	806	89	5.65
chr1	2870297	2872652	2356	1652	202	4.56
chr1	2886335	2887597	1263	608	44	3.64
chr1	2909962	2911136	1175	521	55	4.55
chr1	2923733	2925016	1284	787	82	6.83
chr1	2932061	2932735	675	357	38	9.68
chr1	2934873	2935909	1037	764	51	7.79
chr1	2939992	2940690	699	444	22	6.46
chr1	2944908	2945725	818	529	41	12.57
chr1	2956424	2957259	836	427	31	7.14
chr1	2973068	2973833	766	425	30	6.46
chr1	2973975	2974876	902	605	39	6.4
chr1	2978610	2980097	1488	424	126	7.21
chr1	2984296	2985239	944	337	33	8.21
chr1	2994047	2994511	465	233	24	5.74
chr1	2996078	2997388	1311	735	99	8.3
chr1	3002319	3003145	827	268	38	10.13
chr1	3016524	3017050	527	264	21	7.14
chr1	3028487	3029303	817	260	25	6.8
chr1	3037155	3037710	556	286	57	16.69
chr1	3064293	3064916	624	257	55	12.88
chr1	3075226	3075817	592	268	23	7.48
chr1	3088189	3088721	533	267	25	8.5
chr1	3093267	3093787	521	261	46	8.62
chr1	3110364	3111634	1271	829	103	8.63
chr1	3116904	3117927	1024	625	47	4.71
chr1	3129199	3129986	788	271	24	6.8
chr1	3137675	3138417	743	370	45	5.91
chr1	3139112	3140339	1228	612	56	6.01
chr1	3144131	3145078	948	293	40	10.73
chr1	3156065	3156936	872	571	47	8.96
chr1	3167957	3168811	855	475	26	6.8
chr1	3183841	3184628	788	306	31	6.32
chr1	3207063	3208432	1370	605	49	5.02
chr1	3211516	3212295	780	430	52	10.23
chr1	3217319	3217968	650	358	59	13.33
chr1	3226776	3227661	886	471	35	9.18
chr1	3230978	3231916	939	673	56	16.36
chr1	3236401	3237260	860	263	28	7.27
chr1	3254070	3255226	1157	652	49	8.26
chr1	3260277	3261148	872	386	59	9.62
chr1	3262893	3263854	962	590	33	7.6
chr1	3289612	3290899	1288	262	59	3.64
chr1	3297338	3298139	802	358	46	5.34
chr1	3299762	3301394	1633	395	95	9.02
chr1	3305324	3306275	952	688	73	6.3
chr1	3307576	3309121	1546	469	108	6.34
chr1	3321854	3323504	1651	846	84	8.42
chr1	3326699	3327633	935	258	45	4.79
chr1	3330869	3332432	1564	951	62	8.13
chr1	3335563	3336965	1403	704	77	5.24
chr1	3340203	3341991	1789	980	97	5.43
chr1	3355042	3356967	1926	914	83	3.46
chr1	3362468	3363446	979	271	51	9.09
chr1	3384758	3385480	723	213	28	7.39
chr1	3393039	3393646	608	337	28	8.84
chr1	3412905	3414171	1267	283	124	6.69
chr1	3417307	3419168	1862	562	176	6.8
chr1	3421500	3422391	892	248	43	8.95
chr1	3425842	3426469	628	357	22	6.8
chr1	3430276	3431358	1083	730	61	12.38
chr1	3433566	3434088	523	262	27	9.18
chr1	3440430	3442484	2055	385	134	5.06
chr1	3456800	3458126	1327	762	79	10.27
chr1	3463550	3465193	1644	894	126	6.23
chr1	3520177	3522091	1915	336	103	4.94
chr1	3527104	3528032	929	635	55	10.51
chr1	3547694	3548504	811	274	37	7.46
chr1	3555879	3556709	831	270	36	7.19
chr1	3560871	3561422	552	285	41	10.39
chr1	3563306	3565895	2590	1277	279	7.58
chr1	3567729	3568758	1030	672	56	7.02
chr1	3569978	3571524	1547	1098	77	8.21
chr1	3576050	3577300	1251	676	53	7.31
chr1	3580964	3582025	1062	562	76	5.7
chr1	3587047	3589484	2438	596	202	5.78
chr1	3591147	3592474	1328	684	62	6.06
chr1	3600344	3601195	852	367	77	7.74
chr1	3602271	3603989	1719	1376	97	7.27
chr1	3614320	3616361	2042	748	139	7.27
chr1	3620365	3621430	1066	345	64	9.01
chr1	3625539	3626218	680	260	29	6.29
chr1	3651885	3652572	688	333	45	4.6
chr1	3658516	3661105	2590	1794	99	3.92
chr1	3663722	3665210	1489	813	61	6.48
chr1	3680269	3681378	1110	273	78	9.09
chr1	3687910	3689099	1190	923	98	10.16
chr1	3705808	3706782	975	387	27	6.46
chr1	3715608	3716403	796	338	67	7.37
chr1	3721144	3722767	1624	838	167	12.33
chr1	3733271	3734622	1352	494	110	11.4
chr1	3763163	3763835	673	437	23	5.19
chr1	3769423	3770242	820	233	30	9.51
chr1	3783206	3784152	947	521	42	7.76
chr1	3870575	3871533	959	690	36	9.85
chr1	3943819	3944756	938	418	26	6.12
chr1	4058396	4058917	522	262	24	8.16
chr1	4415979	4416944	966	526	40	9.43
chr1	4462878	4463470	593	320	36	11.89
chr1	4480846	4481782	937	254	36	10.3
chr1	4531882	4532379	498	250	20	6.8
chr1	4565022	4565997	976	542	30	8.5
chr1	4575990	4576605	616	246	24	7.14
chr1	4606808	4607436	629	232	41	10.85
chr1	4648479	4649345	867	366	25	5.78
chr1	4668163	4668733	571	227	25	7.82
chr1	4717737	4718381	645	272	32	7.95
chr1	4753194	4755048	1855	738	99	9.25
chr1	4847738	4848502	765	496	58	11.98
chr1	4884803	4885648	846	581	31	7.82
chr1	4911032	4911768	737	256	27	8.84
chr1	4918001	4919387	1387	591	66	7.56
chr1	4949203	4950083	881	293	43	8.93
chr1	5048252	5049319	1068	492	43	10.87
chr1	5052689	5053415	727	269	36	9.85
chr1	5095666	5096925	1260	575	81	13.48
chr1	5170976	5171525	550	303	22	7.14
chr1	5206476	5207069	594	353	24	7.48
chr1	5220741	5221630	890	619	40	12.23
chr1	5281564	5284600	3037	1864	1348	3.16
chr1	5290774	5291775	1002	292	452	4.76
chr1	5304636	5307154	2519	2258	618	4.23
chr1	5346662	5347162	501	251	20	6.8
chr1	5351989	5352763	775	267	26	5.39
chr1	5377769	5378810	1042	490	43	10.19
chr1	5396299	5396840	542	272	24	8.16
chr1	5467958	5468481	524	263	21	7.14
chr1	5528889	5529671	783	521	30	9.51
chr1	5551442	5551993	552	283	23	6.78
chr1	5572532	5573424	893	251	32	10.19
chr1	5577269	5578552	1284	640	38	9.38
chr1	5591765	5592608	844	515	26	7.14
chr1	5679471	5680225	755	331	56	13.03
chr1	5745043	5745622	580	261	22	7.14
chr1	5790437	5791055	619	328	20	6.12
chr1	5795971	5796397	427	214	20	6.8
chr1	5869156	5869605	450	226	20	6.8
chr1	5908226	5909080	855	373	25	6.46
chr1	5971419	5972222	804	271	35	8.6
chr1	6040000	6040591	592	239	21	6.8
chr1	6057528	6058533	1006	580	31	8.5
chr1	6075400	6075819	420	211	21	7.14
chr1	6122950	6123743	794	203	26	8.16
chr1	6135076	6136109	1034	333	29	6.46
chr1	6141492	6142377	886	281	59	7.81
chr1	6143442	6145277	1836	1151	118	6.86
chr1	6150788	6151592	805	534	32	6.06
chr1	6157352	6158645	1294	642	58	7.27
chr1	6168786	6170095	1310	682	165	11.21
chr1	6173291	6174965	1675	917	73	7.43
chr1	6181198	6181868	671	419	24	7.48
chr1	6186820	6187749	930	571	73	12.25
chr1	6196792	6197344	553	284	22	7.14
chr1	6211979	6212881	903	514	54	9.09
chr1	6239742	6240458	717	455	39	11.89
chr1	6275336	6276049	714	274	38	7.19
chr1	6309302	6310224	923	445	28	7.48
chr1	6324951	6325848	898	575	48	6.26
chr1	6339885	6340821	937	691	51	14.04
chr1	6354241	6354740	500	251	22	7.48
chr1	6363790	6364777	988	315	34	6.39
chr1	6380209	6381014	806	560	37	11.89
chr1	6383259	6383844	586	305	34	10.77
chr1	6392243	6392698	456	229	32	10.87
chr1	6395503	6396079	577	231	31	10.19
chr1	6414032	6415631	1600	580	220	5.26
chr1	6420584	6421186	603	289	28	8.5
chr1	6435630	6437689	2060	1794	74	7.77
chr1	6445450	6446730	1281	1008	109	10.32
chr1	6454078	6454899	822	313	29	5.63
chr1	6496446	6497811	1366	644	62	11.34
chr1	6518840	6520204	1365	720	66	12.5
chr1	6533971	6534652	682	465	26	5.78
chr1	6544404	6545634	1231	653	36	7.82
chr1	6563794	6564431	638	390	22	6.8
chr1	6566421	6567537	1117	683	72	10.53
chr1	6581667	6583221	1555	702	69	4.59
chr1	6587316	6587821	506	254	28	9.51
chr1	6596276	6596982	707	270	30	7.38
chr1	6613514	6614432	919	653	69	14.04
chr1	6619240	6620026	787	537	23	6.12
chr1	6629051	6630048	998	233	65	7.47
chr1	6644401	6645249	849	322	40	8.16
chr1	6648186	6648685	500	251	23	7.82
chr1	6698581	6699551	971	483	28	7.48
chr1	6746654	6747767	1114	451	68	11.1
chr1	6799541	6800400	860	498	37	6.51
chr1	6818440	6819010	571	270	31	10.19
chr1	6821258	6823266	2009	546	73	6.06
chr1	6855460	6856386	927	609	30	7.48
chr1	6862230	6863407	1178	561	66	10
chr1	6876729	6877254	526	264	40	9.45
chr1	6896355	6897263	909	671	40	11.24
chr1	6907737	6908467	731	246	27	8.84
chr1	6922673	6923366	694	246	33	10.53
chr1	6970893	6971407	515	258	22	7.27
chr1	6985422	6985995	574	269	20	6.46
chr1	7215882	7216799	918	253	34	10.87
chr1	7243407	7243894	488	245	20	6.8
chr1	7307963	7309039	1077	493	32	8.16
chr1	7312417	7312882	466	234	32	10.87
chr1	7359178	7359640	463	232	23	7.82
chr1	7432446	7434673	2228	785	107	4.55
chr1	7441645	7442319	675	415	29	9.51
chr1	7454163	7455092	930	267	42	6.23
chr1	7455277	7456694	1418	1096	62	5.08
chr1	7458870	7459562	693	319	43	8.97
chr1	7542677	7543162	486	244	21	7.14
chr1	7556258	7557217	960	701	47	7.75
chr1	7568715	7569737	1023	404	62	8.68
chr1	7577816	7579112	1297	470	89	10.06
chr1	7582010	7582631	622	356	47	7.93
chr1	7583079	7583996	918	274	44	6.36
chr1	7637147	7637996	850	609	32	10.1
chr1	7654578	7655105	528	265	22	7.48
chr1	7692852	7693884	1033	731	46	10.87
chr1	7725142	7725846	705	439	30	9.51
chr1	7734434	7735298	865	479	29	8.5
chr1	7744035	7744790	756	496	32	10.19
chr1	7776586	7777190	605	414	21	6.46
chr1	7912555	7913045	491	246	24	8.16
chr1	7925865	7927193	1329	373	88	6.88
chr1	7955567	7956163	597	236	21	6.46
chr1	8023535	8024143	609	370	35	11.55
chr1	8050216	8051310	1095	483	30	7.14
chr1	8128566	8129083	518	260	23	7.82
chr1	8243285	8243976	692	263	22	6.12
chr1	8305564	8306242	679	408	30	8.84
chr1	8317632	8318219	588	315	38	11.55
chr1	8327888	8328427	540	271	58	9.59
chr1	8395946	8396680	735	511	29	8.5
chr1	8446044	8447083	1040	643	41	7.32
chr1	8450020	8451025	1006	317	53	9.71
chr1	8530970	8531566	597	271	34	11.21
chr1	8536422	8537234	813	258	24	6.8
chr1	8546168	8546589	422	212	22	7.48
chr1	8613389	8614047	659	354	85	12.55
chr1	8619335	8620152	818	269	33	9.85
chr1	8638988	8639909	922	475	48	13.17
chr1	8645086	8646302	1217	517	37	6.12
chr1	8682123	8682700	578	260	24	7.02
chr1	8702564	8703671	1108	545	44	12.01
chr1	8720803	8721972	1170	701	36	8.84
chr1	8731467	8732124	658	437	28	8.84
chr1	8837625	8838257	633	360	49	13.71
chr1	8847770	8848329	560	270	42	6.11
chr1	8849619	8850438	820	515	39	6.32
chr1	8860675	8861967	1293	552	189	7.94
chr1	8890969	8891573	605	295	26	7.82
chr1	8945397	8946559	1163	204	41	6.06
chr1	8958927	8961074	2148	1687	201	5.06
chr1	8962186	8963196	1011	358	106	4.21
chr1	9046987	9047528	542	272	46	12.48
chr1	9085877	9086604	728	255	35	7.13
chr1	9097848	9098345	498	250	28	9.51
chr1	9140973	9141788	816	480	54	10.01
chr1	9174334	9175529	1196	728	57	8.7
chr1	9207080	9207707	628	265	35	11.21
chr1	9230746	9233311	2566	1891	152	7.41
chr1	9241170	9241661	492	247	27	9.18
chr1	9284776	9285239	464	233	21	7.14
chr1	9302095	9303007	913	288	47	13.64
chr1	9336582	9337205	624	352	50	13.28
chr1	9359030	9359812	783	265	30	8.21
chr1	9373089	9373699	611	274	45	12.41
chr1	9379674	9380611	938	312	40	10.87
chr1	9417591	9418500	910	567	81	13.28
chr1	9471718	9472840	1123	620	30	8.84
chr1	9497009	9497579	571	271	30	9.85
chr1	9511674	9512343	670	267	22	5.78
chr1	9519537	9520265	729	464	31	9.18
chr1	9559817	9560959	1143	484	37	6.86
chr1	9593249	9594494	1246	660	40	7.7
chr1	9597290	9598187	898	253	40	7.91
chr1	9609666	9610203	538	270	22	7.48
chr1	9626968	9627969	1002	612	27	7.82
chr1	9637068	9637584	517	259	20	6.8
chr1	9644581	9645416	836	311	46	11.26
chr1	9647283	9648193	911	255	37	10.79
chr1	9656924	9657585	662	271	24	6.8
chr1	9668318	9669425	1108	703	39	9.09
chr1	9672767	9673626	860	365	77	10.74
chr1	9675741	9676323	583	318	25	7.6
chr1	9693283	9694104	822	268	32	9.51
chr1	9708193	9708797	605	239	21	6.46
chr1	9745131	9745987	857	445	63	9.53
chr1	9748232	9749623	1392	1170	58	8.45
chr1	9758546	9758944	399	200	20	6.61
chr1	9760437	9761085	649	391	24	6.61
chr1	9766945	9767660	716	437	29	5.16
chr1	9793660	9796702	3043	1878	416	6.12
chr1	9806308	9806940	633	267	26	7.82
chr1	9816329	9816852	524	263	51	11.17
chr1	9821790	9822418	629	264	34	7.83
chr1	9823104	9823856	753	321	29	5.05
chr1	9841699	9842308	610	258	33	10.53
chr1	9868413	9869365	953	260	38	8.95
chr1	9873047	9873927	881	251	40	4.8
chr1	9888490	9889741	1252	737	64	8.02
chr1	9891368	9891995	628	252	59	7.77
chr1	9897579	9898755	1177	465	77	8.23
chr1	9902135	9903014	880	622	31	5.44
chr1	9917980	9919065	1086	683	56	6.8
chr1	9922011	9923288	1278	647	59	7.84
chr1	9946133	9946764	632	264	23	6.8
chr1	10018278	10020076	1799	1111	91	6.47
chr1	10049418	10050639	1222	855	122	11.19
chr1	10075989	10076745	757	354	54	12.2
chr1	10090754	10091851	1098	542	50	10.5
chr1	10156483	10157268	786	430	40	8.35
chr1	10176537	10177684	1148	553	34	9.51
chr1	10200650	10201535	886	649	39	4.77
chr1	10211942	10212768	827	239	36	6.82
chr1	10222849	10223381	533	267	22	7.48
chr1	10234699	10235310	612	340	41	13.25
chr1	10289524	10290465	942	272	44	7.93
chr1	10301783	10303297	1515	827	85	8.2
chr1	10334601	10335568	968	697	28	8.5
chr1	10347317	10348328	1012	552	31	8.5
chr1	10392209	10392805	597	352	26	8.16
chr1	10444258	10445120	863	592	35	10.44
chr1	10447884	10448839	956	394	49	10.73
chr1	10527823	10528369	547	274	43	14.21
chr1	10842486	10843277	792	250	101	14.88
chr1	11076528	11077072	545	273	24	8.16
chr1	11104673	11105233	561	266	20	6.46
chr1	11217189	11217940	752	229	33	10.87
chr1	11246133	11246933	801	335	39	10.87
chr1	11269510	11271061	1552	401	136	6.9
chr1	11271956	11274928	2973	867	991	6.92
chr1	11397454	11398289	836	525	42	11.21
chr1	11684817	11686120	1304	712	58	9.09
chr1	11707159	11708137	979	595	42	8.95
chr1	11729685	11730243	559	272	25	8.16
chr1	11737715	11738194	480	241	26	8.84
chr1	11776622	11777105	484	243	25	8.5
chr1	11818612	11819117	506	254	25	8.5
chr1	11840567	11841270	704	481	26	8.16
chr1	12098693	12099428	736	441	50	13.41
chr1	12113536	12114523	988	287	45	12.91
chr1	12127399	12127915	517	259	20	6.8
chr1	12265094	12265484	391	196	20	6.8
chr1	12426650	12427394	745	477	31	10.19
chr1	12461671	12462571	901	646	34	8.5
chr1	12557133	12557886	754	348	31	8.5
chr1	12640033	12641070	1038	492	36	8.84
chr1	12658349	12659061	713	222	34	10.87
chr1	12818614	12819800	1187	544	39	6.46
chr1	12890568	12891101	534	268	28	9.51
chr1	13209644	13210427	784	421	28	8.16
chr1	13239435	13240005	571	305	24	7.48
chr1	13311199	13312246	1048	512	36	9.18
chr1	13483203	13483824	622	353	40	12.91
chr1	13491976	13492811	836	316	36	10.53
chr1	13552072	13553189	1118	852	338	3.84
chr1	13591648	13592452	805	271	26	7.48
chr1	13813068	13813637	570	360	20	6.46
chr1	14296349	14297090	742	368	25	6.12
chr1	14362836	14363294	459	230	20	6.8
chr1	14376580	14377345	766	500	27	8.5
chr1	14483240	14484217	978	520	35	10.25
chr1	14679743	14680283	541	271	23	7.82
chr1	15242145	15242569	425	213	25	8.5
chr1	15355658	15356732	1075	631	30	7.82
chr1	15427572	15428203	632	269	29	7.11
chr1	15509971	15510693	723	462	48	11.13
chr1	15561162	15561662	501	251	22	7.48
chr1	15648210	15649131	922	487	29	8.5
chr1	15889504	15890840	1337	553	54	8.31
chr1	16113109	16113974	866	632	30	8.21
chr1	16114600	16115434	835	267	27	7.58
chr1	16209032	16209490	459	230	25	8.5
chr1	16242312	16243181	870	580	33	9.85
chr1	16336647	16337317	671	398	30	9.51
chr1	16372176	16372813	638	244	24	7.48
chr1	16374865	16375560	696	363	72	13.16
chr1	17145284	17145774	491	246	23	7.82
chr1	17254338	17255164	827	590	29	8.16
chr1	17440496	17441179	684	390	83	14.19
chr1	17475492	17476144	653	408	24	7.48
chr1	17641429	17641966	538	270	23	7.82
chr1	17708181	17708914	734	495	25	7.82
chr1	17729816	17730440	625	313	70	13.3
chr1	17900230	17900812	583	314	44	13.64
chr1	18129790	18130635	846	593	31	9.18
chr1	18430762	18431257	496	249	27	9.18
chr1	18532681	18533359	679	428	21	6.46
chr1	18672889	18673664	776	253	35	10.17
chr1	18701796	18702383	588	259	37	11.89
chr1	18731415	18732139	725	292	36	8.95
chr1	18754221	18755265	1045	695	39	10.3
chr1	18761296	18762451	1156	347	60	6.06
chr1	18768709	18769593	885	273	47	12.44
chr1	18774112	18774982	871	607	29	9.18
chr1	18808923	18809730	808	319	28	8.84
chr1	18835295	18836396	1102	489	33	7.82
chr1	18904440	18905108	669	243	26	6.8
chr1	18937626	18938515	890	514	47	10.46
chr1	18951366	18951899	534	268	73	7.81
chr1	18953025	18954273	1249	453	78	3.9
chr1	18960239	18960828	590	274	49	9.09
chr1	18968833	18969398	566	267	20	6.46
chr1	18980452	18981394	943	671	38	10.19
chr1	18988365	18989521	1157	270	87	7.4
chr1	19017143	19017680	538	270	28	8.78
chr1	19054242	19055372	1131	723	54	6.54
chr1	19081339	19082187	849	630	31	9.85
chr1	19084507	19085693	1187	547	42	8.84
chr1	19087615	19087992	378	190	20	6.8
chr1	19103496	19104350	855	607	35	9.09
chr1	19109825	19110955	1131	551	38	7.48
chr1	19128998	19129462	465	233	38	11.33
chr1	19140840	19141674	835	572	24	7.48
chr1	19152483	19153403	921	270	45	8.85
chr1	19153427	19153949	523	262	28	6.21
chr1	19167199	19167665	467	234	33	11.21
chr1	19218130	19218673	544	273	20	6.8
chr1	19229552	19230749	1198	577	31	7.14
chr1	19290203	19291314	1112	619	56	13.57
chr1	19297224	19298019	796	530	24	7.48
chr1	19302659	19303419	761	494	57	11.33
chr1	19313634	19314168	535	268	22	7.48
chr1	19328755	19329712	958	269	31	9.85
chr1	19386576	19387177	602	375	26	8.16
chr1	19417539	19418096	558	270	28	9.18
chr1	19448363	19449208	846	449	39	9.85
chr1	19484763	19485348	586	368	24	7.48
chr1	19498949	19499608	660	238	22	6.12
chr1	19530894	19531449	556	270	30	9.51
chr1	19621219	19621915	697	449	22	5.95
chr1	19622789	19623267	479	240	26	7.75
chr1	19629480	19631130	1651	1041	90	8.24
chr1	19649249	19649943	695	400	34	9.51
chr1	19672849	19673764	916	526	55	13.77
chr1	19690526	19691174	649	272	52	14.85
chr1	19703108	19704205	1098	763	41	6.24
chr1	19733718	19734609	892	663	31	6.51
chr1	19735707	19736223	517	259	30	8.8
chr1	19775577	19776329	753	267	28	8.5
chr1	19780034	19781275	1242	717	64	10.32
chr1	19813319	19813960	642	274	38	11.55
chr1	19844653	19845151	499	250	21	6.26
chr1	19846718	19847698	981	660	37	10.66
chr1	19872912	19874267	1356	703	44	11.69
chr1	19925870	19927167	1298	636	33	8.84
chr1	19947149	19947884	736	466	25	7.48
chr1	19952983	19953655	673	242	42	12.33
chr1	19956518	19957417	900	648	42	12.91
chr1	19960070	19961332	1263	659	39	8.16
chr1	20005805	20006361	557	273	39	12.91
chr1	20019182	20020157	976	733	59	13.76
chr1	20027421	20028449	1029	498	29	8.5
chr1	20031947	20032482	536	269	23	7.82
chr1	20104871	20105462	592	344	22	6.49
chr1	20117090	20118452	1363	1095	51	7.84
chr1	20158555	20159575	1021	621	69	13.92
chr1	20180229	20180770	542	272	51	14.72
chr1	20199872	20200997	1126	668	35	6.46
chr1	20222695	20223206	512	257	22	7.48
chr1	20228130	20228806	677	412	45	13.59
chr1	20274144	20274724	581	315	47	12.21
chr1	20309101	20309922	822	563	24	7.48
chr1	20332752	20333442	691	426	36	7.99
chr1	20381400	20383057	1658	1063	131	5.6
chr1	20392700	20393405	706	464	23	6.46
chr1	20487770	20488269	500	251	25	8.5
chr1	20527569	20528296	728	471	22	5.44
chr1	20607999	20608792	794	417	62	14.03
chr1	20626454	20626956	503	252	33	11.21
chr1	20684479	20685070	592	271	35	5.78
chr1	20686133	20687535	1403	624	68	6.64
chr1	20717365	20718191	827	252	42	13.59
chr1	20721678	20722238	561	301	76	11.86
chr1	20746224	20747070	847	210	24	5.44
chr1	20755408	20756419	1012	269	61	12.04
chr1	20778466	20779366	901	634	33	10.53
chr1	20783508	20783997	490	246	25	8.5
chr1	20789259	20789956	698	390	26	6.8
chr1	20792715	20793854	1140	472	33	9.18
chr1	20797731	20798660	930	272	29	8.16
chr1	20831645	20832247	603	256	37	11.89
chr1	20865646	20866364	719	243	22	6.12
chr1	20889803	20891077	1275	602	34	7.14
chr1	20981625	20982120	496	249	24	8.16
chr1	20985896	20987252	1357	671	61	10.24
chr1	21028851	21030008	1158	502	41	7.82
chr1	21050303	21050878	576	273	33	10.87
chr1	21064576	21065714	1139	767	67	11.74
chr1	21092719	21093720	1002	537	75	6.95
chr1	21145614	21146663	1050	445	42	11.9
chr1	21257263	21258217	955	661	30	9.51
chr1	21275761	21276536	776	320	27	6.7
chr1	21298200	21298798	599	298	32	8.8
chr1	21299170	21299728	559	290	25	7.14
chr1	21310115	21310708	594	271	21	6.8
chr1	21348530	21349567	1038	424	79	14.39
chr1	21353392	21354147	756	273	33	9.51
chr1	21362972	21363569	598	341	41	9.33
chr1	21413308	21414161	854	243	46	10
chr1	21432093	21432625	533	267	21	7.14
chr1	21466551	21467099	549	279	20	6.46
chr1	21468979	21470163	1185	463	57	13.71
chr1	21548559	21549283	725	315	51	10.82
chr1	21591972	21592478	507	254	30	10.19
chr1	21636512	21637147	636	257	23	7.41
chr1	21669390	21670163	774	445	31	8.5
chr1	21694853	21696265	1413	708	78	7.42
chr1	21702880	21703815	936	628	28	5.84
chr1	21732100	21732698	599	287	25	7.82
chr1	21842847	21844044	1198	586	57	7.94
chr1	21925405	21926314	910	225	43	12.46
chr1	21931184	21932292	1109	711	101	6.93
chr1	21984831	21985530	700	441	24	5.44
chr1	21993116	21993697	582	243	36	11.89
chr1	22068922	22069790	869	627	42	11.29
chr1	22126950	22127996	1047	582	41	12.57
chr1	22213168	22214051	884	664	32	8.84
chr1	22294158	22294853	696	385	28	8.5
chr1	22305136	22305666	531	266	26	8.84
chr1	22312556	22313104	549	243	46	9.51
chr1	22336375	22336885	511	256	35	11.89
chr1	22344449	22345171	723	486	23	7.14
chr1	22352470	22353212	743	480	33	10.19
chr1	22377355	22378302	948	572	35	9.76
chr1	22457937	22458789	853	582	25	7.82
chr1	22475202	22475865	664	391	28	7.48
chr1	22515582	22516282	701	410	30	8.16
chr1	22551709	22552604	896	406	141	11.52
chr1	22573373	22574246	874	261	26	8.5
chr1	22652655	22653115	461	231	27	9.18
chr1	22714401	22715198	798	258	27	8.84
chr1	22818456	22819047	592	266	22	7.14
chr1	23010376	23011266	891	254	33	10.53
chr1	23333369	23334184	816	237	24	6.8
chr1	23388560	23389379	820	582	34	9.18
chr1	23434756	23435308	553	262	52	16.56
chr1	23490192	23490940	749	259	26	8.16
chr1	23571843	23572376	534	268	32	10.39
chr1	23639565	23640203	639	397	25	7.14
chr1	23651657	23652623	967	660	34	8.5
chr1	23709731	23711019	1289	707	44	12.44
chr1	23731880	23732453	574	354	20	6.12
chr1	23812005	23812465	461	231	22	6.45
chr1	23813374	23813924	551	265	26	6.68
chr1	23819904	23820614	711	451	22	5.78
chr1	23895814	23896658	845	318	28	7.14
chr1	23906326	23906781	456	229	29	8.79
chr1	23916625	23917794	1170	683	37	5.87
chr1	23954713	23955805	1093	651	35	9.85
chr1	23959024	23959816	793	260	65	13.53
chr1	23982132	23982692	561	274	45	13.56
chr1	24007231	24008072	842	418	28	8.16
chr1	24020958	24021458	501	251	20	6.8
chr1	24055523	24056142	620	348	51	10.48
chr1	24194888	24195393	506	254	20	6.73
chr1	24198354	24199296	943	264	52	10.51
chr1	24203767	24204773	1007	575	68	13.52
chr1	24213517	24214288	772	259	32	10.19
chr1	24220893	24221422	530	266	48	13.64
chr1	24234375	24235353	979	267	51	6.13
chr1	24245403	24246093	691	474	28	8.84
chr1	24253973	24254685	713	267	86	12.83
chr1	24258557	24259462	906	493	45	9.81
chr1	24262046	24262527	482	242	29	9.85
chr1	24269686	24270209	524	263	22	7.48
chr1	24340075	24340500	426	214	25	8.42
chr1	24404078	24404655	578	262	26	8.5
chr1	24462634	24463110	477	239	31	10.53
chr1	24483972	24484893	922	343	28	7.82
chr1	24495894	24496852	959	260	29	8.84
chr1	24516120	24517050	931	698	28	8.84
chr1	24571152	24572137	986	268	37	10.87
chr1	24603261	24604041	781	464	26	7.14
chr1	24615473	24616317	845	490	30	7.14
chr1	24626335	24627249	915	352	52	7.7
chr1	24627445	24628095	651	316	34	5.87
chr1	24635711	24636289	579	310	28	9.18
chr1	24709062	24710067	1006	471	29	8.16
chr1	24721320	24722596	1277	649	37	9.68
chr1	24725225	24726148	924	633	30	7.47
chr1	24765707	24766246	540	271	49	13.71
chr1	24773304	24773810	507	254	26	8.84
chr1	24855544	24857009	1466	862	52	8.78
chr1	24864342	24865046	705	447	49	14.61
chr1	24939574	24940407	834	362	25	7.48
chr1	25028215	25029284	1070	450	28	6.8
chr1	25094167	25094796	630	330	20	5.78
chr1	25143734	25144238	505	253	25	8.5
chr1	25156256	25156794	539	270	21	7.14
chr1	25175235	25176244	1010	254	52	15.58
chr1	25192357	25192984	628	240	21	6.46
chr1	25418778	25419730	953	272	95	16.06
chr1	25603531	25604269	739	269	22	6.8
chr1	25640882	25641975	1094	700	67	11.05
chr1	25651231	25652291	1061	678	91	13.56
chr1	25657069	25657596	528	265	44	14.95
chr1	25662853	25663630	778	245	25	7.82
chr1	25675834	25676462	629	318	60	13.51
chr1	25723116	25724055	940	615	30	6.8
chr1	25730900	25731803	904	489	57	12.31
chr1	25747215	25747754	540	271	34	11.55
chr1	25767642	25768168	527	264	22	7.48
chr1	25826649	25827265	617	354	44	14.61
chr1	25884737	25885731	995	486	32	5.39
chr1	25982067	25982960	894	271	25	8.16
chr1	25997475	25998301	827	386	26	6.8
chr1	26089406	26090303	898	586	30	5.44
chr1	26222549	26223547	999	741	41	7.14
chr1	26226991	26227649	659	241	26	7.82
chr1	26269122	26269847	726	457	49	11.14
chr1	26304854	26305248	395	198	24	8.16
chr1	26360774	26361731	958	284	55	13.64
chr1	26444115	26444930	816	264	27	8.84
chr1	26447712	26448369	658	400	33	10.19
chr1	26473754	26474808	1055	747	273	8.83
chr1	26502236	26502701	466	234	40	13.59
chr1	26525995	26526502	508	255	20	6.8
chr1	26556093	26556914	822	583	31	8.5
chr1	26571505	26572234	730	395	26	7.82
chr1	26611857	26613249	1393	568	49	7.79
chr1	26673085	26673665	581	253	65	11.93
chr1	26712096	26712826	731	248	24	7.48
chr1	26824631	26825507	877	212	28	9.18
chr1	27056148	27057162	1015	325	52	13.1
chr1	27285457	27285941	485	243	21	7.14
chr1	27308227	27309098	872	577	69	14.46
chr1	27334425	27335267	843	612	25	7.14
chr1	27368939	27369992	1054	285	71	11.24
chr1	27525585	27526665	1081	521	59	13.89
chr1	27613859	27614486	628	252	20	6.4
chr1	27641394	27641989	596	342	22	6.8
chr1	27747959	27748487	529	265	22	7.48
chr1	28083216	28083685	470	236	26	8.84
chr1	28148982	28149559	578	290	35	11.21
chr1	28214667	28215534	868	245	41	12.57
chr1	28317665	28318133	469	235	20	6.8
chr1	28400240	28401024	785	549	42	12.91
chr1	28566098	28566731	634	333	58	14.14
chr1	28599713	28600255	543	272	40	13.59
chr1	28629660	28630499	840	312	28	7.79
chr1	28765017	28765644	628	373	26	8.16
chr1	28806468	28807167	700	498	28	8.16
chr1	28843557	28844235	679	274	29	9.18
chr1	28846100	28846633	534	268	21	7.14
chr1	28885499	28885979	481	241	26	8.84
chr1	28904403	28904898	496	249	38	12.91
chr1	28912653	28913118	466	234	33	10.71
chr1	28919024	28919568	545	273	48	13.64
chr1	28986952	28988142	1191	662	50	11.24
chr1	29144949	29145523	575	263	26	8.16
chr1	29196709	29197212	504	253	20	6.8
chr1	29210118	29211563	1446	654	164	11.71
chr1	29291727	29292651	925	252	41	9.33
chr1	29314712	29315232	521	261	38	11.33
chr1	29318744	29320331	1588	743	210	15
chr1	29340399	29340797	399	200	20	6.8
chr1	29382129	29382943	815	542	26	6.46
chr1	29403702	29404470	769	273	35	11.55
chr1	29409340	29409944	605	256	21	6.46
chr1	29539431	29539894	464	233	22	7.48
chr1	29592089	29592864	776	442	25	7.48
chr1	29637728	29638355	628	296	24	7.48
chr1	29878986	29880003	1018	305	30	7.82
chr1	29951223	29952163	941	256	35	10.53
chr1	30020111	30020938	828	370	27	7.14
chr1	30072332	30072832	501	251	20	6.8
chr1	30089658	30090113	456	229	34	11.55
chr1	30186514	30187078	565	268	28	9.18
chr1	30202298	30203191	894	567	25	5.44
chr1	30243717	30244169	453	227	28	9.51
chr1	30301372	30302111	740	402	38	6.45
chr1	30304363	30305741	1379	431	51	5.89
chr1	30423711	30424694	984	609	45	11.89
chr1	30523619	30524389	771	273	57	12.82
chr1	30759161	30759636	476	239	30	9.09
chr1	30807886	30808356	471	236	24	8.16
chr1	30926100	30926659	560	274	24	7.48
chr1	31019231	31019773	543	272	39	13.25
chr1	31103259	31104220	962	664	63	9.64
chr1	31110093	31110812	720	423	51	11.19
chr1	31181918	31182450	533	267	25	8.5
chr1	31280722	31281167	446	224	20	6.8
chr1	31283099	31283972	874	567	47	10.43
chr1	31376539	31377348	810	387	29	7.82
chr1	31416466	31417042	577	304	47	14.35
chr1	31461083	31461637	555	287	21	6.8
chr1	31466707	31467973	1267	685	54	15.05
chr1	31678551	31679726	1176	642	49	7.6
chr1	31721537	31722178	642	393	35	10.53
chr1	31951664	31952849	1186	702	36	8.16
chr1	32210107	32210996	890	640	47	12.03
chr1	32217817	32218746	930	464	37	10.53
chr1	32273854	32275002	1149	781	83	9.88
chr1	32299859	32300457	599	374	22	6.8
chr1	32332803	32333772	970	446	30	7.82
chr1	32351523	32352254	732	289	22	6.46
chr1	32592256	32593104	849	319	34	5.41
chr1	32640859	32641613	755	510	39	11.21
chr1	32660622	32661586	965	432	48	11.29
chr1	32835825	32836252	428	215	21	7.14
chr1	32849646	32850129	484	243	29	9.85
chr1	32971812	32973273	1462	242	51	9.43
chr1	33056056	33057160	1105	627	41	11.89
chr1	33132568	33133391	824	306	71	11.89
chr1	33319108	33319967	860	401	47	11.26
chr1	33348036	33348883	848	611	31	10.19
chr1	33404628	33405090	463	232	24	8.16
chr1	33445798	33446586	789	550	24	4.76
chr1	33595848	33596380	533	267	41	13.93
chr1	33667907	33668698	792	541	30	9.85
chr1	33690906	33692153	1248	660	56	8.15
chr1	33799251	33800059	809	257	34	10.39
chr1	33833922	33834632	711	442	24	7.48
chr1	33883711	33884757	1047	738	43	11.21
chr1	33931558	33932747	1190	595	33	9.85
chr1	34003915	34004745	831	548	84	13.64
chr1	34134123	34134663	541	271	30	10.19
chr1	34158716	34159267	552	254	23	7.48
chr1	34282116	34282919	804	605	29	9.18
chr1	34333399	34333877	479	240	20	6.8
chr1	34411286	34411765	480	241	22	7.48
chr1	34628917	34630131	1215	639	31	7.82
chr1	34661779	34662289	511	256	39	13.25
chr1	34683038	34684371	1334	695	80	10.33
chr1	34758521	34759400	880	648	33	8.94
chr1	34830991	34832395	1405	1048	479	9.52
chr1	34882214	34882793	580	358	20	6.12
chr1	34911123	34911743	621	348	52	12.48
chr1	34921901	34922460	560	325	79	5.7
chr1	34922804	34923802	999	300	162	7.24
chr1	34999738	35000242	505	253	25	8.5
chr1	35136070	35137175	1106	497	55	11.71
chr1	35224134	35224679	546	274	25	8.5
chr1	35485792	35486630	839	321	55	12.7
chr1	35530538	35531100	563	300	30	9.85
chr1	35544647	35545102	456	229	23	7.82
chr1	35578249	35578749	501	251	20	6.8
chr1	35591525	35593035	1511	590	80	5.56
chr1	35608376	35608835	460	231	21	7.14
chr1	35639323	35639792	470	236	24	8.16
chr1	35644002	35644596	595	308	22	6.8
chr1	35647198	35648282	1085	425	31	6.12
chr1	35666855	35667500	646	416	29	9.18
chr1	35790867	35791643	777	519	40	12.12
chr1	35802205	35802877	673	256	41	12.23
chr1	35830214	35830845	632	337	92	12.27
chr1	35836736	35838002	1267	421	58	8.24
chr1	35873039	35873521	483	242	36	10.07
chr1	35903620	35904436	817	261	24	6.12
chr1	35913586	35914280	695	242	28	8.84
chr1	35941517	35941962	446	224	25	8.5
chr1	36021298	36022291	994	364	41	12.57
chr1	36045968	36047046	1079	406	33	7.44
chr1	36067358	36067950	593	254	23	7.14
chr1	36097873	36098593	721	453	30	9.51
chr1	36104000	36104834	835	233	37	9.64
chr1	36234129	36234774	646	385	37	11.89
chr1	36246975	36248094	1120	645	38	9.85
chr1	36297417	36298670	1254	534	35	6.8
chr1	36304227	36304792	566	274	20	6.46
chr1	36323786	36324904	1119	559	35	8.84
chr1	36348150	36348850	701	433	38	12.23
chr1	36609480	36610313	834	653	25	5.44
chr1	36648185	36648853	669	430	25	8.16
chr1	36685627	36686180	554	282	68	15.23
chr1	36755997	36756565	569	265	23	7.48
chr1	36788996	36789479	484	243	26	8.84
chr1	36887814	36888913	1100	393	42	11.21
chr1	36909216	36909814	599	282	62	11.07
chr1	37021350	37021908	559	274	29	9.51
chr1	37024921	37025397	477	239	20	6.8
chr1	37057915	37058992	1078	411	65	12.12
chr1	37097736	37098463	728	484	22	5.44
chr1	37103927	37104718	792	543	24	7.14
chr1	37107629	37108325	697	301	22	5.78
chr1	37154249	37155248	1000	718	38	11.55
chr1	37168542	37169096	555	286	37	12.23
chr1	37176923	37177585	663	262	90	16.33
chr1	37226570	37227103	534	268	34	10.48
chr1	37232655	37233529	875	621	28	9.18
chr1	37259268	37259854	587	303	20	6.12
chr1	37268525	37269063	539	270	30	10.19
chr1	37281388	37281901	514	258	22	7.48
chr1	37287468	37288274	807	331	28	8.16
chr1	37336671	37337476	806	402	33	6.8
chr1	37347187	37347748	562	301	31	10.19
chr1	37418401	37419142	742	244	33	9.85
chr1	37464385	37465705	1321	575	55	9.92
chr1	37473935	37474872	938	254	41	12.12
chr1	37559342	37560490	1149	563	30	7.14
chr1	37572200	37573459	1260	610	49	10.58
chr1	37575423	37576351	929	688	37	11.45
chr1	37599205	37600279	1075	503	35	8.5
chr1	37603469	37604355	887	248	50	13.78
chr1	37614366	37615196	831	316	25	4.42
chr1	37690215	37692217	2003	648	78	5.66
chr1	37721734	37722378	645	394	22	6.8
chr1	37767499	37768068	570	312	24	7.82
chr1	37797383	37798664	1282	758	74	6.17
chr1	37807208	37807812	605	329	37	7.19
chr1	37834250	37834826	577	309	32	10.53
chr1	37855810	37856277	468	235	24	8.16
chr1	37862727	37863903	1177	653	48	11.48
chr1	37888575	37889527	953	286	48	13.2
chr1	37900506	37901100	595	274	46	6.16
chr1	37901238	37902339	1102	712	65	9.32
chr1	37946194	37946672	479	240	26	8.84
chr1	37950429	37951104	676	230	22	6.8
chr1	37955254	37956576	1323	590	57	11.67
chr1	37966700	37967923	1224	500	45	11.4
chr1	37979285	37980116	832	600	64	15.23
chr1	37982589	37983076	488	245	25	8.5
chr1	37999330	37999782	453	227	20	6.8
chr1	38009571	38010855	1285	272	81	6.75
chr1	38038909	38039583	675	417	40	8.95
chr1	38054134	38055068	935	302	50	13.94
chr1	38068076	38068782	707	461	34	11.21
chr1	38079033	38080022	990	653	63	8.89
chr1	38121899	38122771	873	639	28	8.84
chr1	38147991	38148723	733	519	27	8.16
chr1	38242433	38242961	529	265	21	7.14
chr1	38256839	38257603	765	431	26	6.8
chr1	38359125	38359579	455	228	21	7.14
chr1	38384878	38385912	1035	272	46	5.73
chr1	38401634	38402116	483	242	20	6.8
chr1	38434312	38435175	864	600	33	4.99
chr1	38441627	38442146	520	261	20	6.8
chr1	38454884	38455368	485	243	30	8.94
chr1	38488248	38488801	554	283	75	17.03
chr1	38582814	38583481	668	258	23	7.14
chr1	38597040	38597909	870	494	25	6.46
chr1	38614119	38614951	833	266	25	7.82
chr1	38639428	38640192	765	493	23	5.44
chr1	38691259	38691820	562	292	41	13.59
chr1	38736190	38736657	468	235	21	7.14
chr1	38772064	38772705	642	378	22	6.8
chr1	38797365	38798089	725	498	22	6.8
chr1	38815698	38816117	420	211	23	7.82
chr1	38923176	38923706	531	266	26	8.84
chr1	38928483	38929430	948	272	43	8.5
chr1	39009343	39010150	808	229	29	9.18
chr1	39042116	39042951	836	611	31	8.84
chr1	39051640	39052516	877	334	29	8.84
chr1	39115332	39116168	837	580	34	10.53
chr1	39129801	39130471	671	335	22	6.12
chr1	39424801	39425839	1039	496	32	7.82
chr1	39667102	39667661	560	287	36	11.89
chr1	39772569	39773121	553	257	36	11.57
chr1	39810640	39811232	593	251	36	11.55
chr1	39931649	39932074	426	214	21	7.14
chr1	39948114	39948845	732	470	26	8.16
chr1	39979998	39980669	672	351	37	11.55
chr1	39988454	39988925	472	237	20	6.8
chr1	40212242	40212668	427	214	20	6.8
chr1	40219041	40219884	844	250	27	4.63
chr1	40251325	40252101	777	228	24	7.48
chr1	40260094	40260581	488	245	27	9.18
chr1	40352170	40353069	900	683	28	7.82
chr1	40434018	40434726	709	419	72	12.78
chr1	40496639	40497450	812	401	57	15.3
chr1	40582516	40582971	456	229	22	6.78
chr1	40642779	40643346	568	272	40	8.98
chr1	40646732	40647782	1051	438	53	12.75
chr1	40688155	40688617	463	232	20	6.8
chr1	40783562	40784485	924	659	45	14.27
chr1	40797948	40798631	684	211	21	6.46
chr1	40922245	40922868	624	351	59	15.38
chr1	40928845	40929353	509	255	22	7.48
chr1	40941101	40941777	677	415	32	9.51
chr1	41078082	41079315	1234	591	43	12.91
chr1	41173725	41174124	400	201	33	11.21
chr1	41322492	41323460	969	704	99	13.42
chr1	41407587	41409337	1751	271	73	6.61
chr1	41529399	41530541	1143	905	39	5.74
chr1	41537445	41538093	649	264	41	12.57
chr1	41564251	41565276	1026	503	43	9.22
chr1	41580825	41581819	995	461	27	7.14
chr1	41646026	41647130	1105	488	39	4.04
chr1	41656081	41656827	747	359	34	8.5
chr1	41709713	41710913	1201	625	44	11.33
chr1	41720535	41721705	1171	619	43	10.44
chr1	41734356	41735850	1495	741	61	7.89
chr1	41745932	41746741	810	586	26	7.48
chr1	41758221	41759298	1078	870	54	5.74
chr1	41763275	41763850	576	319	48	12.95
chr1	41800835	41802124	1290	697	36	8.84
chr1	41810716	41812641	1926	665	111	9.66
chr1	41844591	41845112	522	262	27	8.93
chr1	41847003	41848858	1856	1102	114	6.47
chr1	41862119	41863181	1063	422	43	8.57
chr1	41883646	41884406	761	271	27	7.82
chr1	41921537	41922439	903	269	61	15.78
chr1	42176644	42177210	567	271	32	10.06
chr1	42386129	42386623	495	248	22	7.48
chr1	42391424	42392400	977	562	30	6.12
chr1	42403589	42404707	1119	674	34	6.8
chr1	42445650	42446286	637	274	29	6.06
chr1	42456863	42457739	877	280	36	9.18
chr1	42494423	42494937	515	258	29	9.85
chr1	42511129	42511873	745	199	26	7.48
chr1	42526797	42527932	1136	424	43	8.29
chr1	42532995	42533572	578	274	21	5.78
chr1	42577084	42578107	1024	474	46	10.1
chr1	42614942	42615772	831	615	28	6.12
chr1	42620479	42621550	1072	476	31	8.84
chr1	42627292	42628513	1222	626	94	13.48
chr1	42678766	42679357	592	274	20	6.46
chr1	42689844	42690751	908	351	26	5.78
chr1	42694078	42695010	933	348	26	7.14
chr1	42736764	42737824	1061	411	49	6.95
chr1	42743534	42745601	2068	397	107	6.96
chr1	42749521	42750228	708	310	22	5.44
chr1	42766652	42767404	753	365	45	6.12
chr1	42794408	42795288	881	679	25	6.46
chr1	42802068	42802980	913	318	33	9.51
chr1	42807787	42808763	977	562	40	8.93
chr1	42875652	42876163	512	257	26	8.84
chr1	42879123	42879970	848	266	54	9.94
chr1	42887393	42888495	1103	537	42	11.89
chr1	42904424	42905154	731	468	22	6.8
chr1	42917585	42918045	461	231	30	4.87
chr1	42918909	42920254	1346	679	73	6.86
chr1	42924658	42925446	789	240	39	9.61
chr1	42974790	42975623	834	400	26	6.8
chr1	42990659	42991417	759	310	24	7.14
chr1	42997295	42998007	713	223	26	8.16
chr1	43005779	43006428	650	379	32	10.53
chr1	43057999	43058813	815	519	74	11.39
chr1	43130204	43130867	664	396	23	6.46
chr1	43228411	43229344	934	617	35	8.29
chr1	43301703	43302302	600	356	29	9.18
chr1	43367079	43367575	497	249	20	6.8
chr1	43371033	43371756	724	459	34	10.87
chr1	43380433	43381321	889	637	28	9.18
chr1	43385946	43386663	718	389	25	7.48
chr1	43417271	43417956	686	274	26	6.8
chr1	43447085	43447685	601	274	29	8.5
chr1	43475205	43476631	1427	669	52	12.01
chr1	43532524	43534390	1867	1508	114	9.32
chr1	43583061	43583823	763	566	23	5.78
chr1	43626603	43627227	625	417	20	6.12
chr1	43646381	43648486	2106	1219	116	4.88
chr1	43661822	43662903	1082	682	56	11.02
chr1	43692697	43693568	872	506	25	6.8
chr1	43709142	43710290	1149	796	103	13.88
chr1	43714255	43715264	1010	366	80	10.74
chr1	43746833	43748211	1379	754	84	10.84
chr1	43750511	43751437	927	650	50	7.33
chr1	43759246	43760342	1097	665	38	6.8
chr1	43812290	43813367	1078	589	55	11.86
chr1	43822605	43823626	1022	682	38	9.09
chr1	43868088	43868532	445	223	24	8.16
chr1	43877430	43878771	1342	627	68	10.44
chr1	43884333	43885140	808	557	31	9.18
chr1	43890347	43891243	897	363	46	9.09
chr1	43912943	43913472	530	266	34	11.55
chr1	43960099	43961213	1115	412	37	6.43
chr1	43977309	43978125	817	581	26	8.16
chr1	43981054	43981851	798	254	29	7.07
chr1	44001405	44002443	1039	633	73	9.34
chr1	44021169	44021828	660	401	60	7.53
chr1	44023146	44023888	743	383	70	7.74
chr1	44030221	44031541	1321	379	141	9.77
chr1	44042419	44043710	1292	656	60	10.05
chr1	44050313	44050933	621	260	24	7.48
chr1	44057071	44057660	590	302	21	5.86
chr1	44059143	44059710	568	265	20	6.28
chr1	44063923	44064465	543	272	26	8.84
chr1	44069541	44070153	613	368	49	14.31
chr1	44073600	44074191	592	262	54	9.18
chr1	44107537	44108316	780	266	33	9.85
chr1	44127994	44128603	610	261	20	6.12
chr1	44134166	44135988	1823	1168	128	5.66
chr1	44147849	44149475	1627	958	56	8.82
chr1	44152282	44153223	942	250	34	8.39
chr1	44182556	44183120	565	258	46	11.69
chr1	44289856	44290701	846	207	30	9.85
chr1	44336100	44337027	928	269	43	11.03
chr1	44363850	44365008	1159	494	91	8.93
chr1	44373299	44374155	857	590	33	10.87
chr1	44388483	44389223	741	470	25	7.82
chr1	44400521	44401293	773	254	38	10.19
chr1	44423565	44424129	565	298	25	8.16
chr1	44451594	44452182	589	380	26	8.16
chr1	44458896	44460451	1556	823	62	5.54
chr1	44480033	44481121	1089	310	69	9.43
chr1	44482646	44483530	885	274	43	7.53
chr1	44492607	44493209	603	347	20	6.12
chr1	44509359	44510547	1189	918	49	4.83
chr1	44513689	44515137	1449	511	73	6.56
chr1	44548797	44549620	824	569	48	5.45
chr1	44553290	44553752	463	232	24	6.51
chr1	44557315	44558886	1572	593	81	6.89
chr1	44568370	44570931	2562	1462	102	4.3
chr1	44576841	44577326	486	244	45	12.78
chr1	44582440	44583649	1210	831	101	10.74
chr1	44598969	44600035	1067	649	45	9.46
chr1	44606246	44607355	1110	266	63	10.18
chr1	44611044	44611722	679	211	24	7.48
chr1	44629898	44631036	1139	708	61	6.99
chr1	44634324	44635930	1607	908	61	5.65
chr1	44641555	44643375	1821	510	101	5.59
chr1	44646575	44647266	692	348	56	7.27
chr1	44649603	44651028	1426	726	84	7.87
chr1	44663977	44665995	2019	1752	108	5
chr1	44667339	44668803	1465	1107	65	5.35
chr1	44674794	44675421	628	274	20	6.46
chr1	44677101	44678410	1310	650	47	8.47
chr1	44685275	44685886	612	292	34	5.19
chr1	44688497	44690261	1765	292	112	4.11
chr1	44692037	44694860	2824	312	133	4.22
chr1	44697628	44698600	973	443	67	8.56
chr1	44716050	44716864	815	272	34	9.7
chr1	44723016	44724400	1385	695	52	12.03
chr1	44739701	44740214	514	258	45	7.58
chr1	44743376	44744311	936	608	96	10.88
chr1	44755236	44756366	1131	612	126	7.08
chr1	44761434	44762392	959	632	94	5.68
chr1	44773463	44774864	1402	533	115	4.44
chr1	44776610	44778138	1529	814	149	12.45
chr1	44779910	44781898	1989	1716	107	7.33
chr1	44789352	44790493	1142	724	58	9.3
chr1	44797900	44800284	2385	734	161	8.99
chr1	44804422	44805619	1198	906	60	6.59
chr1	44818911	44819790	880	265	73	9.72
chr1	44838835	44840969	2135	731	171	6.5
chr1	44844481	44846863	2383	1589	161	4.06
chr1	44852688	44853148	461	231	38	3.56
chr1	44864093	44865889	1797	1062	138	9.45
chr1	44869712	44872383	2672	686	181	7.84
chr1	44875408	44877659	2252	513	263	5.21
chr1	44884086	44885205	1120	546	89	8.07
chr1	44911368	44913522	2155	1099	273	6.5
chr1	44915882	44916452	571	278	48	4.3
chr1	44933339	44935173	1835	750	212	5.28
chr1	44936912	44937741	830	294	24	6.4
chr1	44953180	44954259	1080	439	81	12.02
chr1	44956356	44957678	1323	763	48	7.58
chr1	44982156	44983113	958	686	38	9.94
chr1	44987548	44988356	809	511	31	8.5
chr1	44997383	44998256	874	268	32	8.6
chr1	45002170	45003112	943	329	39	9.76
chr1	45019546	45020963	1418	559	67	6.96
chr1	45042231	45042768	538	270	25	8.42
chr1	45044731	45045916	1186	621	46	6.97
chr1	45078110	45079126	1017	272	60	13.22
chr1	45082163	45082882	720	471	37	9.79
chr1	45091095	45091808	714	335	23	5.44
chr1	45105321	45106411	1091	273	42	4.34
chr1	45123238	45124468	1231	542	52	6.87
chr1	45135806	45136615	810	242	29	8.5
chr1	45143992	45145449	1458	801	514	6.82
chr1	45145651	45146421	771	260	180	4.09
chr1	45239290	45240141	852	600	27	8.16
chr1	45249443	45251115	1673	1076	89	5.47
chr1	45302612	45304001	1390	609	53	5.43
chr1	45365805	45366318	514	258	35	11.89
chr1	45401965	45402922	958	346	26	6.46
chr1	45422543	45423980	1438	708	47	6.64
chr1	45429559	45430405	847	614	25	4.76
chr1	45477133	45478084	952	705	40	13.25
chr1	45492741	45493614	874	572	30	7.14
chr1	45496150	45497109	960	697	44	10.7
chr1	45549286	45550315	1030	457	30	8.5
chr1	45586706	45587219	514	258	25	8.5
chr1	45591831	45592696	866	415	29	8.5
chr1	45622508	45623417	910	660	54	12.42
chr1	45630343	45631016	674	431	22	6.8
chr1	45643838	45644931	1094	377	34	7.44
chr1	45679073	45679508	436	219	24	8.16
chr1	45751057	45751583	527	264	30	10.19
chr1	45828447	45829051	605	355	39	12.01
chr1	45915539	45916069	531	266	25	8.5
chr1	45925020	45925584	565	264	35	11.55
chr1	45935578	45936213	636	201	20	6.12
chr1	45969525	45969989	465	233	33	11.21
chr1	45975343	45975863	521	261	34	8.59
chr1	45981834	45983008	1175	781	60	9.99
chr1	46008244	46008880	637	272	29	8.5
chr1	46028304	46029202	899	269	61	12.99
chr1	46062250	46063166	917	448	41	12.46
chr1	46075966	46076481	516	259	24	8.16
chr1	46089694	46090460	767	267	45	6.68
chr1	46154953	46156011	1059	491	38	8.16
chr1	46166119	46166879	761	368	25	5.86
chr1	46184561	46185763	1203	796	225	5.43
chr1	46191231	46192806	1576	764	179	8.96
chr1	46323286	46323803	518	260	28	9.51
chr1	46389719	46390171	453	227	25	8.5
chr1	46392615	46393158	544	273	34	11.55
chr1	46416050	46416847	798	285	25	5.1
chr1	46457816	46458777	962	500	29	7.82
chr1	46469850	46470427	578	315	55	11.39
chr1	46476259	46476825	567	306	24	5.43
chr1	46485282	46485735	454	228	28	9.51
chr1	46497782	46498523	742	305	55	7.97
chr1	46524515	46525037	523	262	23	7.82
chr1	46539058	46539905	848	555	65	12.81
chr1	46550469	46551404	936	670	42	7.06
chr1	46599602	46600099	498	250	24	8.16
chr1	46615520	46616199	680	376	24	6.8
chr1	46652677	46653451	775	475	36	9.85
chr1	46694740	46695791	1052	652	57	11.06
chr1	46742121	46743407	1287	690	75	7.56
chr1	46751734	46752306	573	361	26	8.16
chr1	46831664	46832184	521	261	31	10.53
chr1	46847958	46849814	1857	557	91	5.12
chr1	46866422	46867572	1151	481	70	8.56
chr1	46950972	46952503	1532	964	108	5.72
chr1	47057207	47058600	1394	482	76	7.46
chr1	47062768	47063558	791	292	34	5.88
chr1	47065001	47067465	2465	1816	169	4.59
chr1	47068978	47070278	1301	594	47	5.43
chr1	47095639	47096189	551	267	26	8.5
chr1	47211923	47212386	464	233	30	10.19
chr1	47228987	47229874	888	520	26	7.14
chr1	47294875	47295504	630	372	34	8.19
chr1	47442330	47443083	754	433	43	9.85
chr1	47494373	47495543	1171	520	57	7.42
chr1	47580324	47580787	464	233	24	8.16
chr1	47633311	47634194	884	390	54	12.59
chr1	47790109	47790541	433	217	20	6.8
chr1	47795949	47796895	947	610	41	11.89
chr1	47934939	47935603	665	371	38	10.87
chr1	47977809	47978340	532	267	20	6.8
chr1	48188685	48189462	778	511	33	7.82
chr1	48201257	48202409	1153	684	38	10.77
chr1	48311206	48311770	565	283	33	10.53
chr1	48337320	48338295	976	272	36	6.46
chr1	48372242	48373218	977	622	33	8.84
chr1	48400400	48400942	543	272	26	8.84
chr1	48416464	48417353	890	583	48	14.04
chr1	48438311	48439117	807	260	28	7.82
chr1	48575586	48576154	569	228	22	6.8
chr1	48640558	48641004	447	224	25	8.5
chr1	48675305	48675828	524	263	25	8.5
chr1	48700074	48700540	467	234	24	8.16
chr1	48715380	48716357	978	318	32	8.63
chr1	48815081	48815645	565	295	21	6.8
chr1	48928671	48929395	725	440	28	8.5
chr1	49087038	49087507	470	236	22	7.48
chr1	49173219	49174087	869	245	29	9.18
chr1	49256916	49257547	632	243	38	11.24
chr1	49262410	49263188	779	272	25	6.12
chr1	49287968	49288398	431	216	27	9.18
chr1	49341810	49342257	448	225	28	9.51
chr1	49364204	49365342	1139	599	31	7.14
chr1	49382626	49383491	866	596	40	8.52
chr1	49437594	49438200	607	336	28	8.5
chr1	49486609	49487490	882	299	42	12.57
chr1	49503095	49504042	948	630	47	12.73
chr1	49574003	49574701	699	448	30	8.84
chr1	49598244	49598932	689	396	30	8.5
chr1	49640179	49640783	605	292	86	13.31
chr1	49650940	49651944	1005	606	33	8.5
chr1	49685422	49686101	680	435	39	12.57
chr1	49762502	49763321	820	254	30	8.16
chr1	49836461	49837116	656	283	33	10.19
chr1	49859590	49860179	590	326	20	6.46
chr1	49893576	49894114	539	270	35	11.89
chr1	49904856	49905325	470	236	22	5
chr1	49980295	49980991	697	258	22	6.8
chr1	50005233	50005798	566	291	33	10.53
chr1	50028978	50029611	634	295	87	15.24
chr1	50088690	50089758	1069	604	38	10.87
chr1	50103413	50104332	920	666	39	11.55
chr1	50225447	50225952	506	254	20	6.8
chr1	50269521	50271020	1500	651	97	7.53
chr1	50345878	50347236	1359	721	50	14.27
chr1	50365692	50366595	904	284	42	9.85
chr1	50456453	50456895	443	222	23	7.82
chr1	50513891	50514940	1050	751	39	11.57
chr1	50517947	50518900	954	488	92	13.92
chr1	50522737	50523743	1007	483	34	7.48
chr1	50550435	50551029	595	343	29	8.5
chr1	50639707	50641060	1354	1120	47	4.94
chr1	50676729	50677704	976	580	27	7.82
chr1	50688961	50689525	565	260	50	11.79
chr1	50710109	50711012	904	503	57	10.26
chr1	50731794	50732685	892	255	35	9.55
chr1	50740936	50741543	608	336	20	5.78
chr1	50776665	50777174	510	256	28	8.21
chr1	50795159	50796008	850	590	41	10.35
chr1	50805673	50806354	682	298	36	9.18
chr1	50809485	50810178	694	282	25	6.8
chr1	50811937	50812494	558	263	23	7.48
chr1	50816916	50818053	1138	497	80	11.67
chr1	50827228	50827693	466	234	24	8.16
chr1	50874533	50875742	1210	524	54	14.2
chr1	50879812	50880570	759	248	24	7.48
chr1	50905345	50905871	527	264	26	7.39
chr1	50905983	50906684	702	233	29	5.79
chr1	51010717	51011594	878	269	25	7.48
chr1	51022425	51023317	893	454	42	9.09
chr1	51032035	51032950	916	473	26	6.46
chr1	51049434	51050617	1184	594	51	14.88
chr1	51064018	51064507	490	246	23	7.82
chr1	51074785	51075540	756	237	29	8.16
chr1	51092779	51093233	455	228	37	12.57
chr1	51114474	51115015	542	272	35	11.89
chr1	51147142	51147710	569	270	36	11.36
chr1	51161244	51162083	840	271	45	9.31
chr1	51166113	51166869	757	527	25	4.76
chr1	51173798	51174777	980	511	28	6.12
chr1	51183355	51184273	919	228	47	11.8
chr1	51194834	51195396	563	291	25	8.16
chr1	51301493	51302267	775	502	24	5.44
chr1	51309377	51310353	977	512	27	6.46
chr1	51327327	51328485	1159	628	66	8.19
chr1	51329963	51330460	498	250	28	4.8
chr1	51376048	51376769	722	414	26	7.48
chr1	51390004	51390847	844	571	35	9.59
chr1	51427631	51428144	514	258	22	7.48
chr1	51442542	51443182	641	342	22	6.12
chr1	51457028	51457873	846	256	30	6.8
chr1	51528849	51529587	739	414	33	6.67
chr1	51589331	51590054	724	488	25	7.82
chr1	51633753	51634255	503	252	22	7.48
chr1	51646713	51647323	611	361	25	7.82
chr1	51667263	51667913	651	294	24	6.8
chr1	51678860	51679688	829	235	27	8.16
chr1	51698630	51699137	508	255	32	10.77
chr1	51720301	51721734	1434	735	78	10.05
chr1	51750167	51750596	430	216	21	7.14
chr1	51785685	51786268	584	254	24	7.82
chr1	51807834	51808677	844	314	36	9.25
chr1	51875301	51875664	364	183	20	6.8
chr1	51879959	51881222	1264	583	61	8.72
chr1	51886041	51886730	690	357	54	10.5
chr1	51934557	51935619	1063	547	87	13.43
chr1	52015120	52016054	935	683	37	11.21
chr1	52048091	52048792	702	236	30	9.85
chr1	52056862	52057383	522	262	30	10.19
chr1	52133129	52134171	1043	447	28	7.48
chr1	52142155	52142817	663	401	36	11.55
chr1	52148889	52149663	775	343	26	6.8
chr1	52152043	52152651	609	371	24	7.48
chr1	52182971	52184499	1529	1219	211	6.59
chr1	52232268	52233557	1290	681	35	6.12
chr1	52262542	52263216	675	406	52	11
chr1	52338899	52339431	533	267	37	11.4
chr1	52348861	52349758	898	314	67	13.07
chr1	52380227	52380954	728	300	68	14.09
chr1	52387764	52388719	956	362	52	11.78
chr1	52397468	52398351	884	443	31	7.5
chr1	52413983	52415030	1048	411	33	6.82
chr1	52415045	52415548	504	253	23	6.06
chr1	52455583	52456244	662	344	26	5.51
chr1	52477021	52478098	1078	391	58	14.96
chr1	52505056	52505683	628	226	21	6.46
chr1	52509619	52510465	847	611	28	5.1
chr1	52531088	52532326	1239	345	105	8.95
chr1	52573940	52574844	905	642	36	6.06
chr1	52619177	52619999	823	597	44	11.29
chr1	52622485	52622974	490	246	53	15.06
chr1	52626128	52626959	832	574	25	8.16
chr1	52645991	52646465	475	238	20	6.8
chr1	52660207	52660680	474	238	44	14.95
chr1	52677272	52678036	765	330	24	6.12
chr1	52678247	52678912	666	261	26	8.16
chr1	52693984	52694793	810	387	25	5.78
chr1	52701932	52702501	570	274	29	9.51
chr1	52737459	52739477	2019	745	91	8.62
chr1	52775489	52776704	1216	675	83	6.78
chr1	52776750	52777560	811	514	60	5.75
chr1	52801208	52801954	747	263	52	13.41
chr1	52809890	52811161	1272	727	47	9.85
chr1	52821913	52822693	781	405	32	7.39
chr1	52837824	52838302	479	240	21	7.14
chr1	52845396	52846310	915	667	31	9.85
chr1	52872201	52873447	1247	657	47	9.43
chr1	52875387	52876169	783	302	24	4.42
chr1	52885579	52886521	943	701	71	10.08
chr1	52897368	52898367	1000	268	88	14.41
chr1	52902561	52903644	1084	439	43	9.66
chr1	52907077	52907574	498	250	44	14.95
chr1	52941322	52942144	823	261	63	15.19
chr1	52992737	52993791	1055	627	29	8.16
chr1	52996210	52996996	787	526	40	9.85
chr1	53007950	53008499	550	283	51	14.9
chr1	53022032	53022798	767	281	32	7.43
chr1	53040428	53041103	676	307	28	7.82
chr1	53046526	53048122	1597	1179	83	7.69
chr1	53052141	53052737	597	264	23	5.87
chr1	53055462	53056554	1093	643	89	10.69
chr1	53082050	53082651	602	274	48	10.59
chr1	53096361	53096979	619	383	21	5.78
chr1	53126872	53127623	752	490	57	13.2
chr1	53137994	53138903	910	207	36	9.85
chr1	53160451	53161249	799	427	49	11.27
chr1	53191278	53192913	1636	407	104	7.81
chr1	53220763	53221957	1195	590	71	11.7
chr1	53227351	53227990	640	231	25	7.48
chr1	53248125	53248801	677	260	48	15.26
chr1	53260576	53261931	1356	469	104	8.02
chr1	53270114	53270760	647	380	25	7.82
chr1	53309859	53310572	714	272	38	8.6
chr1	53329960	53330767	808	445	29	8.26
chr1	53342314	53342825	512	257	32	10.87
chr1	53351540	53352112	573	272	23	7.14
chr1	53438745	53439301	557	258	25	8.16
chr1	53456884	53457748	865	618	33	10.53
chr1	53492092	53492882	791	304	26	5.74
chr1	53526739	53527861	1123	551	46	11.71
chr1	53547322	53548035	714	251	33	7.99
chr1	53552793	53553826	1034	667	47	11.78
chr1	53559766	53560472	707	264	57	12.37
chr1	53596644	53597149	506	254	22	7.48
chr1	53625124	53625619	496	249	32	10.39
chr1	53626127	53626541	415	208	20	6.73
chr1	53650774	53651448	675	303	31	8.16
chr1	53661289	53662312	1024	438	28	6.46
chr1	53677962	53678784	823	554	38	8.06
chr1	53712991	53713737	747	448	31	8.44
chr1	53719165	53720002	838	567	45	14.61
chr1	53738655	53739070	416	209	27	9.18
chr1	53754813	53755614	802	240	40	12.56
chr1	53792544	53793204	661	261	22	6.46
chr1	53840051	53841338	1288	247	64	6.84
chr1	53879234	53880004	771	525	45	10.86
chr1	53912890	53913484	595	335	60	15.55
chr1	53952062	53952906	845	264	30	8.16
chr1	54019154	54019715	562	266	23	7.48
chr1	54086139	54087016	878	272	35	9.85
chr1	54139002	54139517	516	259	21	7.14
chr1	54167230	54167814	585	314	20	6.46
chr1	54263759	54264642	884	611	33	10.19
chr1	54272732	54273455	724	261	41	10.53
chr1	54284087	54285053	967	246	36	8.84
chr1	54304954	54306503	1550	708	122	11.57
chr1	54345871	54346430	560	273	22	7.14
chr1	54423543	54424981	1439	533	166	6.03
chr1	54475757	54476822	1066	800	84	12.3
chr1	54514197	54515933	1737	1057	72	8.21
chr1	54579278	54580039	762	254	24	6.8
chr1	54594069	54594647	579	244	20	6.12
chr1	54643599	54644345	747	442	35	10.87
chr1	54649314	54650410	1097	432	60	12.48
chr1	54756609	54758413	1805	587	123	6.66
chr1	54850382	54851200	819	368	28	5.78
chr1	54858957	54859692	736	254	26	8.16
chr1	54891224	54892523	1300	943	63	6.82
chr1	54918333	54919101	769	313	41	11.89
chr1	54922811	54923573	763	557	28	7.48
chr1	55064222	55064785	564	319	20	6.46
chr1	55094521	55095207	687	247	34	8.93
chr1	55218985	55219669	685	455	22	6.8
chr1	55282920	55283770	851	523	35	9.85
chr1	55302399	55302901	503	252	29	9.85
chr1	55324000	55324522	523	262	40	12.54
chr1	55381066	55381905	840	252	24	5.44
chr1	55394340	55395796	1457	849	77	9.71
chr1	55551952	55553161	1210	542	38	7.74
chr1	55560323	55560881	559	293	22	7.14
chr1	55589827	55590409	583	295	38	12.23
chr1	55639265	55639899	635	335	102	15.61
chr1	55675763	55676577	815	550	53	10.85
chr1	55775461	55776290	830	573	24	5.78
chr1	55787572	55788198	627	379	20	6.12
chr1	55810818	55811590	773	517	27	8.5
chr1	55816418	55816995	578	312	46	10
chr1	55823548	55824060	513	257	29	9.85
chr1	55955830	55956508	679	273	23	5.78
chr1	55987688	55988186	499	250	30	10.19
chr1	56034853	56035332	480	241	29	9.85
chr1	56101633	56102500	868	597	31	10.19
chr1	56151862	56152898	1037	632	39	9.81
chr1	56226328	56226831	504	253	34	11.55
chr1	56243881	56244553	673	406	27	8.84
chr1	56267502	56268006	505	253	29	9.85
chr1	56282588	56283655	1068	378	44	10.47
chr1	56285994	56286549	556	300	26	8.5
chr1	56325557	56326453	897	511	38	10.21
chr1	56416149	56417018	870	619	71	14.59
chr1	56423396	56423948	553	274	26	8.5
chr1	56438987	56439730	744	494	26	8.16
chr1	56443668	56444379	712	470	62	11.22
chr1	56449233	56449792	560	274	84	9.93
chr1	56476352	56477735	1384	255	68	8.22
chr1	56509325	56509953	629	258	46	10.61
chr1	56530765	56531326	562	290	20	6.06
chr1	56536865	56537331	467	234	26	8.6
chr1	56539039	56539877	839	605	45	11.82
chr1	56542533	56543314	782	451	28	6.23
chr1	56544265	56544944	680	226	30	6.97
chr1	56585289	56585920	632	376	20	6.12
chr1	56588498	56589902	1405	700	43	10.97
chr1	56618389	56618930	542	272	20	6.8
chr1	56646198	56646748	551	281	20	6.46
chr1	56672137	56673008	872	272	39	12.91
chr1	56705072	56705809	738	332	31	8.84
chr1	56714724	56715375	652	386	25	7.14
chr1	56724668	56725782	1115	683	34	8.5
chr1	56759047	56759885	839	415	92	13.31
chr1	56788418	56789039	622	274	22	6.8
chr1	56796021	56796644	624	330	22	6.46
chr1	56811312	56811837	526	264	42	14.27
chr1	56823881	56824443	563	270	27	8.84
chr1	56830126	56830888	763	515	39	9.5
chr1	56837660	56838861	1202	556	32	7.82
chr1	56860578	56861722	1145	649	41	6.06
chr1	56865045	56865909	865	362	39	10.53
chr1	56878398	56879203	806	303	28	7.82
chr1	56887355	56888394	1040	776	62	10.77
chr1	56971241	56972068	828	591	38	12.23
chr1	57010122	57010673	552	268	54	13.38
chr1	57018146	57019055	910	264	26	7.48
chr1	57033402	57034233	832	311	25	5.44
chr1	57044078	57044686	609	339	26	8.16
chr1	57048104	57049133	1030	621	33	6.12
chr1	57055568	57056258	691	288	23	6.8
chr1	57077752	57078828	1077	725	67	13.77
chr1	57139506	57140866	1361	978	72	9.33
chr1	57150972	57152080	1109	590	74	8.89
chr1	57174626	57175147	522	262	24	7.04
chr1	57179984	57180555	572	303	33	5.7
chr1	57189197	57190199	1003	257	32	5.19
chr1	57210855	57211700	846	594	34	6.46
chr1	57257503	57258597	1095	579	54	8.06
chr1	57263398	57264302	905	491	45	13.13
chr1	57267102	57267557	456	229	37	12.57
chr1	57290446	57291312	867	468	37	5.08
chr1	57297184	57297769	586	313	53	16.88
chr1	57326410	57327162	753	496	26	8.16
chr1	57356172	57356660	489	245	36	11.29
chr1	57442365	57444399	2035	894	1070	5.06
chr1	57542221	57543122	902	351	52	12.44
chr1	57552939	57554248	1310	540	680	11.73
chr1	57569815	57570561	747	377	25	7.14
chr1	57577082	57577638	557	245	20	6.46
chr1	57587897	57588437	541	271	29	9.85
chr1	57591047	57591734	688	217	22	6.8
chr1	57620170	57620616	447	224	32	10.87
chr1	57680215	57680778	564	272	20	6.46
chr1	57757110	57757898	789	317	75	9.65
chr1	57769793	57770200	408	205	22	4.88
chr1	57812742	57813457	716	357	23	6.46
chr1	57817981	57818493	513	257	20	6.8
chr1	57825373	57826204	832	468	29	7.82
chr1	57852458	57854396	1939	385	93	4.96
chr1	57871849	57872710	862	268	26	8.16
chr1	57906023	57908358	2336	1306	588	5.9
chr1	57933717	57934697	981	348	38	10.19
chr1	57941572	57942240	669	412	30	9.18
chr1	57945178	57945669	492	247	20	6.8
chr1	57950367	57951076	710	399	38	9.09
chr1	58004819	58005408	590	321	23	7.48
chr1	58082774	58083386	613	235	24	7.48
chr1	58099783	58100398	616	368	28	8.6
chr1	58186142	58186910	769	399	27	6.8
chr1	58195533	58196055	523	262	25	8.26
chr1	58211691	58212649	959	699	68	11.07
chr1	58243870	58244310	441	221	25	7.7
chr1	58255834	58256943	1110	467	34	6.12
chr1	58281541	58281963	423	212	21	7.14
chr1	58315673	58316831	1159	643	32	7.41
chr1	58334223	58334719	497	249	21	7.14
chr1	58358802	58359547	746	445	28	7.82
chr1	58365720	58366755	1036	453	39	10.79
chr1	58393939	58395361	1423	623	103	12.27
chr1	58399426	58400462	1037	254	56	4.72
chr1	58406624	58407663	1040	502	68	12.59
chr1	58418551	58420264	1714	1409	48	5.73
chr1	58428653	58429976	1324	269	70	5.58
chr1	58431852	58433204	1353	384	88	6.43
chr1	58439238	58440100	863	536	37	9.74
chr1	58445564	58446248	685	426	38	10.3
chr1	58448351	58451014	2664	294	164	5.34
chr1	58459165	58461212	2048	1496	187	3.06
chr1	58479234	58479903	670	444	30	7.6
chr1	58529065	58529914	850	577	57	7.42
chr1	58543589	58544125	537	269	24	8.16
chr1	58637667	58638728	1062	473	99	12.82
chr1	58659737	58660252	516	259	40	7.99
chr1	58705083	58706242	1160	427	85	11.76
chr1	58722404	58723156	753	463	27	8.16
chr1	58735653	58736733	1081	651	47	8.72
chr1	58740333	58740981	649	266	22	6.46
chr1	58752083	58753227	1145	577	38	6.12
chr1	58755656	58757086	1431	733	73	11.99
chr1	58764933	58765610	678	446	24	6.12
chr1	58771962	58773164	1203	523	56	9.2
chr1	58775224	58776569	1346	582	197	8.64
chr1	58783619	58784497	879	255	36	11.55
chr1	58790771	58792530	1760	929	243	5.36
chr1	58795464	58796034	571	274	34	5.22
chr1	58799779	58800556	778	522	47	8.8
chr1	58835140	58836052	913	271	39	10.53
chr1	58845383	58846409	1027	755	58	10.32
chr1	58909418	58909929	512	257	22	7.48
chr1	58911896	58912678	783	525	23	7.14
chr1	58932362	58933784	1423	699	52	15.05
chr1	58937883	58938565	683	271	26	8.16
chr1	58974915	58975754	840	306	24	7.14
chr1	58978077	58978607	531	266	28	9.51
chr1	58995826	58997500	1675	964	60	6.95
chr1	59001537	59002177	641	384	35	10.39
chr1	59068077	59069338	1262	724	101	7.47
chr1	59069730	59070745	1016	627	86	4.42
chr1	59073732	59075032	1301	593	62	8.41
chr1	59081968	59083362	1395	717	102	4.95
chr1	59084440	59085085	646	374	95	6.61
chr1	59086717	59087541	825	436	81	7.41
chr1	59092479	59093282	804	203	24	6.12
chr1	59141257	59141904	648	267	39	12.46
chr1	59154149	59154720	572	272	42	12.42
chr1	59160606	59161505	900	370	25	7.14
chr1	59187734	59188695	962	708	47	12.82
chr1	59243036	59243715	680	254	41	12.57
chr1	59254154	59254885	732	372	28	5.96
chr1	59305953	59306731	779	522	23	6.8
chr1	59311497	59312371	875	315	29	8.84
chr1	59315104	59316500	1397	670	54	11.36
chr1	59324920	59325590	671	407	26	7.82
chr1	59331429	59331971	543	272	20	6.8
chr1	59343120	59344340	1221	344	95	11.7
chr1	59372485	59373322	838	569	91	11.02
chr1	59386524	59387930	1407	1071	88	6.69
chr1	59393547	59394300	754	379	40	6.63
chr1	59420350	59420928	579	261	29	7.6
chr1	59432612	59434724	2113	1353	104	5.45
chr1	59437605	59438406	802	542	39	10.91
chr1	59447578	59448185	608	295	35	11.21
chr1	59457543	59458448	906	284	126	13.92
chr1	59466314	59467100	787	274	24	7.14
chr1	59470701	59471489	789	280	24	5.78
chr1	59473919	59475612	1694	572	82	7.77
chr1	59479699	59480608	910	510	28	8.16
chr1	59491376	59492120	745	263	40	10.56
chr1	59494783	59495809	1027	535	58	11.81
chr1	59544691	59545319	629	273	24	6.17
chr1	59549447	59550491	1045	412	38	7.69
chr1	59568736	59569283	548	263	47	10.08
chr1	59587998	59588811	814	595	33	10.53
chr1	59618583	59619253	671	288	31	8.16
chr1	59622226	59622688	463	232	34	11.55
chr1	59627030	59627660	631	273	37	7.07
chr1	59638219	59639151	933	271	44	12.57
chr1	59659964	59660669	706	269	29	7.15
chr1	59666491	59667046	556	307	21	6.8
chr1	59690559	59691477	919	709	26	5.78
chr1	59735133	59735687	555	264	39	6.77
chr1	59737252	59737904	653	361	59	9.7
chr1	59820257	59820941	685	379	52	11.64
chr1	59905145	59905630	486	244	28	9.51
chr1	59908585	59909100	516	259	36	10.23
chr1	59931818	59932306	489	245	26	8.84
chr1	60105886	60106755	870	261	40	12.23
chr1	60143099	60143989	891	647	34	7.48
chr1	60174652	60175101	450	226	29	9.85
chr1	60218987	60219616	630	397	60	13.88
chr1	60286496	60286961	466	234	23	7.82
chr1	60303682	60304558	877	252	25	4.76
chr1	60377097	60377561	465	233	22	7.48
chr1	60431372	60432323	952	273	34	9.51
chr1	60472531	60473283	753	219	29	9.51
chr1	60529666	60530191	526	264	22	7.48
chr1	60541246	60541863	618	304	40	12.23
chr1	60560731	60561241	511	256	21	7.14
chr1	60592445	60593370	926	676	29	8.61
chr1	60606548	60607717	1170	491	55	9.65
chr1	60613914	60614941	1028	626	75	15.77
chr1	60625805	60627036	1232	471	110	10.24
chr1	60658313	60659164	852	592	36	7.89
chr1	60723962	60725128	1167	671	41	9.18
chr1	60781568	60782304	737	517	23	6.46
chr1	60791770	60792372	603	421	22	6.8
chr1	60798122	60798608	487	244	40	13.59
chr1	60815349	60816114	766	205	34	10.87
chr1	60836521	60837427	907	252	30	8.16
chr1	60896294	60897262	969	713	34	11.21
chr1	60924150	60924928	779	332	30	9.18
chr1	60932268	60933490	1223	700	49	8.82
chr1	60938316	60939266	951	700	38	9.61
chr1	60956562	60957497	936	270	59	13.4
chr1	60962666	60963797	1132	694	52	9.98
chr1	60971014	60971910	897	271	53	9.09
chr1	60983942	60984687	746	525	27	7.82
chr1	60991254	60992161	908	653	36	10.87
chr1	61003081	61003890	810	384	87	12.17
chr1	61008638	61009540	903	639	30	8.5
chr1	61029529	61030336	808	271	26	8.16
chr1	61032964	61034419	1456	753	68	8.06
chr1	61232940	61233498	559	250	33	10.87
chr1	61241741	61242164	424	213	24	8.16
chr1	61266713	61267607	895	271	35	10.87
chr1	61410485	61411861	1377	463	86	7.74
chr1	61420510	61421109	600	327	52	13.3
chr1	61438040	61438668	629	316	26	7.82
chr1	61523684	61524683	1000	739	64	13.18
chr1	61535328	61535968	641	375	33	9.24
chr1	61603020	61605148	2129	602	2683	3.7
chr1	61690722	61691167	446	224	27	9.18
chr1	61718497	61719078	582	298	35	10.19
chr1	61771659	61772979	1321	729	46	10.8
chr1	61775751	61776250	500	251	33	11.21
chr1	61796364	61796910	547	274	22	7.48
chr1	61928066	61928666	601	297	34	9.86
chr1	61933162	61934425	1264	634	35	7.66
chr1	61974199	61974931	733	460	30	7.48
chr1	61977558	61978414	857	272	25	5.44
chr1	61989211	61990035	825	242	31	8.5
chr1	62031255	62031754	500	251	28	9.51
chr1	62051891	62052450	560	245	20	6.28
chr1	62055330	62055853	524	263	26	8.84
chr1	62091374	62092059	686	443	24	7.48
chr1	62096214	62096851	638	319	31	9.18
chr1	62115193	62116231	1039	332	55	11.36
chr1	62178105	62178742	638	268	22	6.46
chr1	62258671	62259651	981	636	47	8.31
chr1	62391797	62393124	1328	698	82	7.94
chr1	62398020	62398597	578	339	24	7.48
chr1	62417452	62418092	641	355	62	16.04
chr1	62421059	62421629	571	316	34	11.21
chr1	62510952	62511486	535	268	28	9.51
chr1	62559381	62560872	1492	837	59	6.38
chr1	62564818	62565786	969	627	29	8.16
chr1	62663963	62665582	1620	239	63	8.96
chr1	62696913	62697631	719	477	30	9.51
chr1	62702600	62703408	809	580	36	8.94
chr1	62713081	62714769	1689	403	55	7.04
chr1	62765913	62766406	494	248	48	12.47
chr1	62783656	62784369	714	267	30	9.51
chr1	62819351	62819859	509	255	21	6.26
chr1	62823714	62824291	578	306	26	8.16
chr1	62831552	62832275	724	370	23	5.78
chr1	62983895	62984745	851	587	28	8.16
chr1	63016812	63017515	704	249	37	11.89
chr1	63058449	63059294	846	271	44	10.34
chr1	63127164	63128060	897	431	49	14.55
chr1	63191596	63192215	620	378	22	6.8
chr1	63217634	63218408	775	273	28	8.84
chr1	63395529	63396149	621	361	33	10.53
chr1	63479709	63480310	602	268	34	10.34
chr1	63523884	63524329	446	224	21	7.14
chr1	63694119	63694872	754	437	32	8.15
chr1	63837976	63838597	622	321	34	10.53
chr1	63844994	63846021	1028	361	34	9.18
chr1	63923415	63924204	790	526	27	6.46
chr1	63931397	63932597	1201	668	40	6.67
chr1	63945221	63945660	440	221	27	9.18
chr1	63954098	63954594	497	249	25	8.5
chr1	63985498	63986434	937	676	43	13.25
chr1	64041307	64041988	682	415	44	9.21
chr1	64043803	64044285	483	242	21	5.97
chr1	64103717	64104388	672	332	23	6.8
chr1	64127780	64128671	892	649	32	8.84
chr1	64169142	64170030	889	242	31	7.14
chr1	64251516	64252351	836	468	27	7.48
chr1	64267624	64268232	609	259	20	6.12
chr1	64280853	64281852	1000	698	33	9.59
chr1	64292208	64293189	982	266	33	6.15
chr1	64294555	64295211	657	263	33	5
chr1	64297072	64297610	539	270	40	9.83
chr1	64303056	64303612	557	235	40	13.25
chr1	64356802	64358493	1692	962	98	6.27
chr1	64360228	64360888	661	440	34	5.44
chr1	64380336	64381140	805	564	28	7.27
chr1	64421598	64422281	684	242	22	6.12
chr1	64473342	64474579	1238	508	77	10.43
chr1	64474947	64475457	511	256	30	4.43
chr1	64490773	64492070	1298	594	33	9.51
chr1	64503676	64504376	701	285	44	13.93
chr1	64551586	64552864	1279	727	58	12.65
chr1	64574357	64575164	808	239	24	7.48
chr1	64587880	64588906	1027	517	44	10.3
chr1	64593024	64594159	1136	561	30	6.8
chr1	64599429	64600823	1395	697	71	12.53
chr1	64602843	64603679	837	268	35	9.51
chr1	64613752	64614668	917	247	50	11.11
chr1	64619128	64621368	2241	533	86	6.28
chr1	64625033	64625534	502	252	28	8.63
chr1	64633371	64634303	933	681	47	8.1
chr1	64636753	64637260	508	255	78	10.28
chr1	64649128	64650234	1107	634	37	10.53
chr1	64665166	64666372	1207	643	34	6.8
chr1	64692067	64692870	804	341	36	8.79
chr1	64707805	64708161	357	179	20	4.38
chr1	64709393	64710191	799	411	37	6.19
chr1	64747597	64748033	437	219	23	7.82
chr1	64752378	64753258	881	598	29	8.84
chr1	64766832	64768459	1628	399	78	7.64
chr1	64781400	64782269	870	619	60	4.43
chr1	64783857	64784852	996	529	75	8.73
chr1	64796928	64797503	576	310	34	11.21
chr1	64826905	64827365	461	231	22	7.48
chr1	64829719	64830203	485	243	23	7.82
chr1	64881837	64882524	688	305	23	5.44
chr1	64891752	64892511	760	263	33	10.53
chr1	64908384	64909252	869	385	37	8.8
chr1	64915800	64916406	607	345	40	8.13
chr1	64934913	64935814	902	287	32	9.51
chr1	64940361	64941293	933	443	32	6.06
chr1	65002080	65003472	1393	760	118	11.6
chr1	65008031	65008916	886	270	31	8.84
chr1	65013562	65014479	918	237	47	12.02
chr1	65021312	65022528	1217	614	64	13.38
chr1	65074676	65075793	1118	670	43	8.5
chr1	65091839	65092964	1126	726	119	15.11
chr1	65116068	65117165	1098	345	51	8.32
chr1	65118613	65120366	1754	1062	61	8.84
chr1	65139340	65141049	1710	557	101	6.53
chr1	65158018	65158871	854	262	31	9.18
chr1	65205694	65206669	976	551	30	5.68
chr1	65211465	65212386	922	601	31	8.08
chr1	65219818	65220677	860	224	40	8.32
chr1	65229569	65231998	2430	989	247	8.3
chr1	65242274	65243122	849	259	49	11.4
chr1	65277434	65277945	512	257	21	7.14
chr1	65323055	65326077	3023	1299	1033	3.87
chr1	65353934	65354494	561	271	36	11.89
chr1	65380218	65381562	1345	760	60	8.14
chr1	65389587	65390446	860	604	33	10.53
chr1	65483692	65484330	639	381	30	7.38
[truncated: 143,220 more rows]
