# Supplementary material for: Genome-wide analysis of DNA methylation in bovine placentas
Source: BMC Genomics. 2014 Jan 8;15:12. doi: 10.1186/1471-2164-15-12 (PMC3893433; doi:10.1186/1471-2164-15-12)
Supplement: Additional file 8 — CpG islands in the bovine placenta. [file 1471-2164-15-12-S8.xls]

## Sheet: Sheet1
Additional file 8 CpG islands in the bovine placenta
chromosome_id	chromosome_id:CpG Island start position-CpG Island end position	CpG Island start position	CpG Island end position
chr1	chr1:178297-180180	178297	180180
chr1	chr1:241974-243162	241974	243162
chr1	chr1:357596-357907	357596	357907
chr1	chr1:400991-401341	400991	401341
chr1	chr1:478774-479465	478774	479465
chr1	chr1:666827-667202	666827	667202
chr1	chr1:733575-734527	733575	734527
chr1	chr1:859462-859851	859462	859851
chr1	chr1:922541-922933	922541	922933
chr1	chr1:954489-954702	954489	954702
chr1	chr1:974532-974742	974532	974742
chr1	chr1:998764-999079	998764	999079
chr1	chr1:1020292-1020567	1020292	1020567
chr1	chr1:1187379-1189390	1187379	1189390
chr1	chr1:1223101-1224182	1223101	1224182
chr1	chr1:1253861-1254208	1253861	1254208
chr1	chr1:1264220-1265792	1264220	1265792
chr1	chr1:1306927-1307631	1306927	1307631
chr1	chr1:1324216-1324935	1324216	1324935
chr1	chr1:1406396-1407816	1406396	1407816
chr1	chr1:1495763-1496565	1495763	1496565
chr1	chr1:1570031-1570243	1570031	1570243
chr1	chr1:1591434-1591938	1591434	1591938
chr1	chr1:1626230-1627244	1626230	1627244
chr1	chr1:1701048-1701361	1701048	1701361
chr1	chr1:1735734-1736006	1735734	1736006
chr1	chr1:1743556-1743776	1743556	1743776
chr1	chr1:1775437-1777676	1775437	1777676
chr1	chr1:1801588-1801885	1801588	1801885
chr1	chr1:1818268-1818999	1818268	1818999
chr1	chr1:1821797-1829775	1821797	1829775
chr1	chr1:1832757-1833088	1832757	1833088
chr1	chr1:1865532-1865752	1865532	1865752
chr1	chr1:2066619-2067706	2066619	2067706
chr1	chr1:2107600-2108663	2107600	2108663
chr1	chr1:2204145-2205475	2204145	2205475
chr1	chr1:2342915-2343175	2342915	2343175
chr1	chr1:2359440-2361493	2359440	2361493
chr1	chr1:2382375-2383191	2382375	2383191
chr1	chr1:2409282-2409652	2409282	2409652
chr1	chr1:2421444-2421982	2421444	2421982
chr1	chr1:2422734-2422999	2422734	2422999
chr1	chr1:2424642-2425207	2424642	2425207
chr1	chr1:2431802-2432098	2431802	2432098
chr1	chr1:2453657-2454050	2453657	2454050
chr1	chr1:2456803-2457046	2456803	2457046
chr1	chr1:2457463-2458093	2457463	2458093
chr1	chr1:2459057-2459478	2459057	2459478
chr1	chr1:2490096-2490637	2490096	2490637
chr1	chr1:2735598-2735808	2735598	2735808
chr1	chr1:2914653-2914984	2914653	2914984
chr1	chr1:2917417-2917998	2917417	2917998
chr1	chr1:2919184-2919468	2919184	2919468
chr1	chr1:3049220-3050865	3049220	3050865
chr1	chr1:3121870-3122843	3121870	3122843
chr1	chr1:3256585-3258615	3256585	3258615
chr1	chr1:3312658-3312865	3312658	3312865
chr1	chr1:3483667-3484112	3483667	3484112
chr1	chr1:3563994-3564745	3563994	3564745
chr1	chr1:3581586-3581939	3581586	3581939
chr1	chr1:3680607-3680820	3680607	3680820
chr1	chr1:3721694-3722043	3721694	3722043
chr1	chr1:5447396-5448876	5447396	5448876
chr1	chr1:6173901-6174209	6173901	6174209
chr1	chr1:6199560-6199978	6199560	6199978
chr1	chr1:6201035-6201758	6201035	6201758
chr1	chr1:6319309-6319516	6319309	6319516
chr1	chr1:6475214-6476065	6475214	6476065
chr1	chr1:6517001-6517635	6517001	6517635
chr1	chr1:6521063-6521491	6521063	6521491
chr1	chr1:6545977-6546261	6545977	6546261
chr1	chr1:6609143-6609542	6609143	6609542
chr1	chr1:6643648-6644005	6643648	6644005
chr1	chr1:8328021-8328336	8328021	8328336
chr1	chr1:8810259-8812814	8810259	8812814
chr1	chr1:8861423-8861730	8861423	8861730
chr1	chr1:8953781-8957091	8953781	8957091
chr1	chr1:9242650-9243271	9242650	9243271
chr1	chr1:9606879-9608797	9606879	9608797
chr1	chr1:9795389-9795961	9795389	9795961
chr1	chr1:10068341-10070212	10068341	10070212
chr1	chr1:10165447-10165788	10165447	10165788
chr1	chr1:10201647-10202241	10201647	10202241
chr1	chr1:15364181-15364613	15364181	15364613
chr1	chr1:15366238-15366448	15366238	15366448
chr1	chr1:18232628-18233232	18232628	18233232
chr1	chr1:18719178-18720413	18719178	18720413
chr1	chr1:18908970-18910781	18908970	18910781
chr1	chr1:18992521-18993692	18992521	18993692
chr1	chr1:20872166-20872448	20872166	20872448
chr1	chr1:21597012-21598902	21597012	21598902
chr1	chr1:22289782-22290400	22289782	22290400
chr1	chr1:22412698-22412996	22412698	22412996
chr1	chr1:22474078-22474432	22474078	22474432
chr1	chr1:22552004-22552458	22552004	22552458
chr1	chr1:23926558-23927542	23926558	23927542
chr1	chr1:26086893-26087117	26086893	26087117
chr1	chr1:26087645-26088517	26087645	26088517
chr1	chr1:26953748-26954002	26953748	26954002
chr1	chr1:26954806-26955072	26954806	26955072
chr1	chr1:28972308-28972810	28972308	28972810
chr1	chr1:31242116-31243208	31242116	31243208
chr1	chr1:32394490-32395036	32394490	32395036
chr1	chr1:32836797-32837406	32836797	32837406
chr1	chr1:34683710-34684088	34683710	34684088
chr1	chr1:34706926-34708027	34706926	34708027
chr1	chr1:34970259-34970665	34970259	34970665
chr1	chr1:35464282-35465188	35464282	35465188
chr1	chr1:35659802-35661130	35659802	35661130
chr1	chr1:35752891-35753641	35752891	35753641
chr1	chr1:35837327-35837534	35837327	35837534
chr1	chr1:36721891-36722510	36721891	36722510
chr1	chr1:37866854-37867112	37866854	37867112
chr1	chr1:37875244-37875656	37875244	37875656
chr1	chr1:37960632-37960844	37960632	37960844
chr1	chr1:38247492-38247778	38247492	38247778
chr1	chr1:40607447-40609520	40607447	40609520
chr1	chr1:41640043-41640535	41640043	41640535
chr1	chr1:41647851-41648138	41647851	41648138
chr1	chr1:41699713-41700702	41699713	41700702
chr1	chr1:41859150-41859730	41859150	41859730
chr1	chr1:42458646-42459249	42458646	42459249
chr1	chr1:42530990-42531673	42530990	42531673
chr1	chr1:42654464-42655635	42654464	42655635
chr1	chr1:42826035-42826692	42826035	42826692
chr1	chr1:43714451-43714873	43714451	43714873
chr1	chr1:43729821-43730236	43729821	43730236
chr1	chr1:43786681-43787004	43786681	43787004
chr1	chr1:44198961-44199524	44198961	44199524
chr1	chr1:44261382-44261919	44261382	44261919
chr1	chr1:44331358-44332372	44331358	44332372
chr1	chr1:44536149-44536617	44536149	44536617
chr1	chr1:44655290-44655521	44655290	44655521
chr1	chr1:44672276-44672477	44672276	44672477
chr1	chr1:44687327-44687581	44687327	44687581
chr1	chr1:44701813-44702062	44701813	44702062
chr1	chr1:44726891-44727559	44726891	44727559
chr1	chr1:44789988-44790279	44789988	44790279
chr1	chr1:44801517-44802465	44801517	44802465
chr1	chr1:44839063-44839388	44839063	44839388
chr1	chr1:44845546-44845969	44845546	44845969
chr1	chr1:44854441-44854828	44854441	44854828
chr1	chr1:44855625-44855858	44855625	44855858
chr1	chr1:44869935-44870268	44869935	44870268
chr1	chr1:44874845-44875607	44874845	44875607
chr1	chr1:44877037-44877333	44877037	44877333
chr1	chr1:44890094-44890474	44890094	44890474
chr1	chr1:44902206-44902408	44902206	44902408
chr1	chr1:44904417-44904628	44904417	44904628
chr1	chr1:44919590-44919951	44919590	44919951
chr1	chr1:44922523-44922950	44922523	44922950
chr1	chr1:44931394-44931636	44931394	44931636
chr1	chr1:44935812-44936117	44935812	44936117
chr1	chr1:44965017-44965866	44965017	44965866
chr1	chr1:45019765-45020063	45019765	45020063
chr1	chr1:45065633-45066360	45065633	45066360
chr1	chr1:45091066-45091439	45091066	45091439
chr1	chr1:45280943-45281296	45280943	45281296
chr1	chr1:45488816-45489646	45488816	45489646
chr1	chr1:46316603-46316991	46316603	46316991
chr1	chr1:46343156-46343434	46343156	46343434
chr1	chr1:46355676-46356290	46355676	46356290
chr1	chr1:46411172-46412265	46411172	46412265
chr1	chr1:46431092-46431537	46431092	46431537
chr1	chr1:46464265-46464944	46464265	46464944
chr1	chr1:46542789-46543844	46542789	46543844
chr1	chr1:47068311-47069184	47068311	47069184
chr1	chr1:50314768-50315165	50314768	50315165
chr1	chr1:50331479-50332300	50331479	50332300
chr1	chr1:50880946-50881742	50880946	50881742
chr1	chr1:52194909-52195220	52194909	52195220
chr1	chr1:52430687-52430909	52430687	52430909
chr1	chr1:52432040-52432804	52432040	52432804
chr1	chr1:52548874-52549727	52548874	52549727
chr1	chr1:52550663-52551147	52550663	52551147
chr1	chr1:52605063-52605312	52605063	52605312
chr1	chr1:53168692-53169799	53168692	53169799
chr1	chr1:53368458-53369036	53368458	53369036
chr1	chr1:53560014-53560300	53560014	53560300
chr1	chr1:53753546-53754121	53753546	53754121
chr1	chr1:55872763-55873014	55872763	55873014
chr1	chr1:56306683-56307745	56306683	56307745
chr1	chr1:56308321-56308751	56308321	56308751
chr1	chr1:56843635-56844357	56843635	56844357
chr1	chr1:57035353-57036008	57035353	57036008
chr1	chr1:57156173-57156569	57156173	57156569
chr1	chr1:57178531-57178881	57178531	57178881
chr1	chr1:57568369-57568736	57568369	57568736
chr1	chr1:57786082-57787187	57786082	57787187
chr1	chr1:57853045-57853451	57853045	57853451
chr1	chr1:58152788-58153220	58152788	58153220
chr1	chr1:58384220-58384618	58384220	58384618
chr1	chr1:58448622-58448929	58448622	58448929
chr1	chr1:58643126-58643684	58643126	58643684
chr1	chr1:58662522-58663173	58662522	58663173
chr1	chr1:58836905-58837759	58836905	58837759
chr1	chr1:58878603-58879312	58878603	58879312
chr1	chr1:58879732-58880127	58879732	58880127
chr1	chr1:58963777-58964049	58963777	58964049
chr1	chr1:59063517-59064610	59063517	59064610
chr1	chr1:59074024-59074240	59074024	59074240
chr1	chr1:59179635-59179879	59179635	59179879
chr1	chr1:59387303-59387542	59387303	59387542
chr1	chr1:59432833-59433966	59432833	59433966
chr1	chr1:59461450-59461772	59461450	59461772
chr1	chr1:60268531-60270128	60268531	60270128
chr1	chr1:60622484-60622932	60622484	60622932
chr1	chr1:60753509-60753732	60753509	60753732
chr1	chr1:60893432-60893748	60893432	60893748
chr1	chr1:60917538-60917876	60917538	60917876
chr1	chr1:61013362-61013695	61013362	61013695
chr1	chr1:61033597-61033859	61033597	61033859
chr1	chr1:61780206-61780658	61780206	61780658
chr1	chr1:63480701-63481400	63480701	63481400
chr1	chr1:64357492-64357831	64357492	64357831
chr1	chr1:64487485-64488518	64487485	64488518
chr1	chr1:64644763-64645382	64644763	64645382
chr1	chr1:64677259-64678118	64677259	64678118
chr1	chr1:64705334-64705799	64705334	64705799
chr1	chr1:64835225-64835755	64835225	64835755
chr1	chr1:64841521-64841971	64841521	64841971
chr1	chr1:64870579-64870951	64870579	64870951
chr1	chr1:65031749-65032010	65031749	65032010
chr1	chr1:65463062-65464915	65463062	65464915
chr1	chr1:65594295-65594517	65594295	65594517
chr1	chr1:65648626-65648909	65648626	65648909
chr1	chr1:65700093-65701131	65700093	65701131
chr1	chr1:65801981-65802952	65801981	65802952
chr1	chr1:65922411-65922751	65922411	65922751
chr1	chr1:66212205-66212912	66212205	66212912
chr1	chr1:66658485-66658964	66658485	66658964
chr1	chr1:66834435-66835308	66834435	66835308
chr1	chr1:66900328-66900806	66900328	66900806
chr1	chr1:67028163-67028680	67028163	67028680
chr1	chr1:67087448-67087766	67087448	67087766
chr1	chr1:67116555-67116797	67116555	67116797
chr1	chr1:67255706-67256392	67255706	67256392
chr1	chr1:67290611-67290902	67290611	67290902
chr1	chr1:67342159-67343004	67342159	67343004
chr1	chr1:67458593-67458989	67458593	67458989
chr1	chr1:67544661-67545137	67544661	67545137
chr1	chr1:67588641-67589167	67588641	67589167
chr1	chr1:67613019-67613491	67613019	67613491
chr1	chr1:67720768-67721111	67720768	67721111
chr1	chr1:67722016-67722747	67722016	67722747
chr1	chr1:67843052-67843928	67843052	67843928
chr1	chr1:67852123-67852777	67852123	67852777
chr1	chr1:67961830-67963738	67961830	67963738
chr1	chr1:68012000-68012798	68012000	68012798
chr1	chr1:68152952-68153450	68152952	68153450
chr1	chr1:68262634-68263162	68262634	68263162
chr1	chr1:68269621-68269848	68269621	68269848
chr1	chr1:68278310-68278514	68278310	68278514
chr1	chr1:68327764-68328014	68327764	68328014
chr1	chr1:68419852-68421537	68419852	68421537
chr1	chr1:68422129-68422554	68422129	68422554
chr1	chr1:68422819-68423141	68422819	68423141
chr1	chr1:68550156-68550972	68550156	68550972
chr1	chr1:68864403-68864985	68864403	68864985
chr1	chr1:68936587-68937216	68936587	68937216
chr1	chr1:68989406-68989638	68989406	68989638
chr1	chr1:69038042-69038301	69038042	69038301
chr1	chr1:69038658-69039663	69038658	69039663
chr1	chr1:69281984-69282296	69281984	69282296
chr1	chr1:69607378-69607634	69607378	69607634
chr1	chr1:69732675-69732952	69732675	69732952
chr1	chr1:69832310-69832712	69832310	69832712
chr1	chr1:69916711-69917850	69916711	69917850
chr1	chr1:70244871-70245088	70244871	70245088
chr1	chr1:70276169-70276928	70276169	70276928
chr1	chr1:70418568-70419118	70418568	70419118
chr1	chr1:70438108-70438560	70438108	70438560
chr1	chr1:70557475-70557944	70557475	70557944
chr1	chr1:70664153-70664763	70664153	70664763
chr1	chr1:70783982-70784425	70783982	70784425
chr1	chr1:70946725-70947362	70946725	70947362
chr1	chr1:70983490-70984384	70983490	70984384
chr1	chr1:70996214-70996732	70996214	70996732
chr1	chr1:71247524-71248477	71247524	71248477
chr1	chr1:71286562-71287533	71286562	71287533
chr1	chr1:71406245-71406895	71406245	71406895
chr1	chr1:71484660-71485121	71484660	71485121
chr1	chr1:71516461-71516905	71516461	71516905
chr1	chr1:71593998-71594846	71593998	71594846
chr1	chr1:71610494-71612410	71610494	71612410
chr1	chr1:71652898-71653391	71652898	71653391
chr1	chr1:71709901-71710190	71709901	71710190
chr1	chr1:71710458-71710734	71710458	71710734
chr1	chr1:71765090-71765298	71765090	71765298
chr1	chr1:71789660-71789935	71789660	71789935
chr1	chr1:71839709-71840409	71839709	71840409
chr1	chr1:71866723-71867519	71866723	71867519
chr1	chr1:71965619-71966149	71965619	71966149
chr1	chr1:72019756-72020443	72019756	72020443
chr1	chr1:72049147-72050094	72049147	72050094
chr1	chr1:72109711-72109983	72109711	72109983
chr1	chr1:72390258-72391079	72390258	72391079
chr1	chr1:72561108-72561339	72561108	72561339
chr1	chr1:72573559-72573767	72573559	72573767
chr1	chr1:72607497-72608985	72607497	72608985
chr1	chr1:72708611-72709349	72708611	72709349
chr1	chr1:72738099-72738330	72738099	72738330
chr1	chr1:72758391-72759434	72758391	72759434
chr1	chr1:72935169-72935594	72935169	72935594
chr1	chr1:72943722-72943982	72943722	72943982
chr1	chr1:73104829-73105238	73104829	73105238
chr1	chr1:73468603-73470975	73468603	73470975
chr1	chr1:73484463-73484667	73484463	73484667
chr1	chr1:73515558-73516369	73515558	73516369
chr1	chr1:73654806-73656531	73654806	73656531
chr1	chr1:73740483-73741941	73740483	73741941
chr1	chr1:73776428-73776804	73776428	73776804
chr1	chr1:73812316-73812527	73812316	73812527
chr1	chr1:73820037-73820435	73820037	73820435
chr1	chr1:73840425-73840787	73840425	73840787
chr1	chr1:73919926-73920380	73919926	73920380
chr1	chr1:73970844-73972029	73970844	73972029
chr1	chr1:73974553-73974820	73974553	73974820
chr1	chr1:73974887-73976026	73974887	73976026
chr1	chr1:73977562-73977826	73977562	73977826
chr1	chr1:74051228-74051654	74051228	74051654
chr1	chr1:74105313-74105788	74105313	74105788
chr1	chr1:74237599-74238110	74237599	74238110
chr1	chr1:74467214-74467553	74467214	74467553
chr1	chr1:74792707-74793155	74792707	74793155
chr1	chr1:75100796-75102242	75100796	75102242
chr1	chr1:75441012-75441379	75441012	75441379
chr1	chr1:75487956-75488600	75487956	75488600
chr1	chr1:75550642-75550866	75550642	75550866
chr1	chr1:75614466-75616644	75614466	75616644
chr1	chr1:76624063-76624823	76624063	76624823
chr1	chr1:76994321-76994649	76994321	76994649
chr1	chr1:77343523-77343785	77343523	77343785
chr1	chr1:77596229-77596684	77596229	77596684
chr1	chr1:77752423-77753279	77752423	77753279
chr1	chr1:79782685-79782929	79782685	79782929
chr1	chr1:79783710-79784066	79783710	79784066
chr1	chr1:80180002-80181286	80180002	80181286
chr1	chr1:80183225-80183439	80183225	80183439
chr1	chr1:80186108-80187367	80186108	80187367
chr1	chr1:80225196-80225425	80225196	80225425
chr1	chr1:80646943-80647666	80646943	80647666
chr1	chr1:80673368-80673597	80673368	80673597
chr1	chr1:80936520-80937551	80936520	80937551
chr1	chr1:81043006-81043872	81043006	81043872
chr1	chr1:81063312-81064580	81063312	81064580
chr1	chr1:81202595-81202814	81202595	81202814
chr1	chr1:81251972-81252710	81251972	81252710
chr1	chr1:81463937-81465535	81463937	81465535
chr1	chr1:81641927-81642626	81641927	81642626
chr1	chr1:81725489-81726247	81725489	81726247
chr1	chr1:81878443-81879295	81878443	81879295
chr1	chr1:81991123-81991791	81991123	81991791
chr1	chr1:81992444-81994170	81992444	81994170
chr1	chr1:82149879-82150131	82149879	82150131
chr1	chr1:82210256-82210585	82210256	82210585
chr1	chr1:82270953-82271234	82270953	82271234
chr1	chr1:82285801-82286537	82285801	82286537
chr1	chr1:82458021-82458263	82458021	82458263
chr1	chr1:82467694-82467972	82467694	82467972
chr1	chr1:82573432-82574603	82573432	82574603
chr1	chr1:82997155-82997499	82997155	82997499
chr1	chr1:83090243-83090962	83090243	83090962
chr1	chr1:83178865-83179342	83178865	83179342
chr1	chr1:83180843-83181732	83180843	83181732
chr1	chr1:83199905-83200615	83199905	83200615
chr1	chr1:83243859-83245448	83243859	83245448
chr1	chr1:83294765-83295107	83294765	83295107
chr1	chr1:83299581-83299826	83299581	83299826
chr1	chr1:83316977-83317198	83316977	83317198
chr1	chr1:83325800-83326112	83325800	83326112
chr1	chr1:83424657-83425219	83424657	83425219
chr1	chr1:83425643-83425870	83425643	83425870
chr1	chr1:83441140-83443146	83441140	83443146
chr1	chr1:83465580-83466080	83465580	83466080
chr1	chr1:83473819-83474031	83473819	83474031
chr1	chr1:83484631-83485699	83484631	83485699
chr1	chr1:83500609-83501288	83500609	83501288
chr1	chr1:83521396-83521829	83521396	83521829
chr1	chr1:83529342-83532724	83529342	83532724
chr1	chr1:83539634-83540127	83539634	83540127
chr1	chr1:83540586-83540873	83540586	83540873
chr1	chr1:83546425-83546858	83546425	83546858
chr1	chr1:83557096-83558875	83557096	83558875
chr1	chr1:83580464-83581611	83580464	83581611
chr1	chr1:83591531-83592040	83591531	83592040
chr1	chr1:83595994-83596647	83595994	83596647
chr1	chr1:83609107-83609890	83609107	83609890
chr1	chr1:83624880-83625350	83624880	83625350
chr1	chr1:83626229-83626492	83626229	83626492
chr1	chr1:83736231-83736632	83736231	83736632
chr1	chr1:83860055-83860661	83860055	83860661
chr1	chr1:83918040-83918571	83918040	83918571
chr1	chr1:84029781-84030229	84029781	84030229
chr1	chr1:84094484-84095967	84094484	84095967
chr1	chr1:84211145-84211480	84211145	84211480
chr1	chr1:84266927-84267310	84266927	84267310
chr1	chr1:84267885-84268331	84267885	84268331
chr1	chr1:84440312-84440934	84440312	84440934
chr1	chr1:84441773-84441984	84441773	84441984
chr1	chr1:84525437-84525892	84525437	84525892
chr1	chr1:84574638-84575138	84574638	84575138
chr1	chr1:84661980-84662365	84661980	84662365
chr1	chr1:84841170-84841956	84841170	84841956
chr1	chr1:84926772-84927206	84926772	84927206
chr1	chr1:85911639-85911976	85911639	85911976
chr1	chr1:85919697-85920257	85919697	85920257
chr1	chr1:85921228-85921443	85921228	85921443
chr1	chr1:85927204-85927480	85927204	85927480
chr1	chr1:85933397-85934535	85933397	85934535
chr1	chr1:85950892-85952132	85950892	85952132
chr1	chr1:86751460-86751967	86751460	86751967
chr1	chr1:86952684-86952885	86952684	86952885
chr1	chr1:87016826-87017381	87016826	87017381
chr1	chr1:87645824-87646273	87645824	87646273
chr1	chr1:88074743-88075583	88074743	88075583
chr1	chr1:88111609-88111965	88111609	88111965
chr1	chr1:88160264-88160967	88160264	88160967
chr1	chr1:88288998-88289735	88288998	88289735
chr1	chr1:88355600-88356064	88355600	88356064
chr1	chr1:88389451-88390033	88389451	88390033
chr1	chr1:88417564-88417995	88417564	88417995
chr1	chr1:88588860-88589556	88588860	88589556
chr1	chr1:88632114-88632665	88632114	88632665
chr1	chr1:88947908-88948378	88947908	88948378
chr1	chr1:93469810-93470509	93469810	93470509
chr1	chr1:93789094-93789477	93789094	93789477
chr1	chr1:94741757-94742280	94741757	94742280
chr1	chr1:94744378-94745111	94744378	94745111
chr1	chr1:94965065-94965272	94965065	94965272
chr1	chr1:95170041-95170482	95170041	95170482
chr1	chr1:95535747-95536298	95535747	95536298
chr1	chr1:95795780-95796653	95795780	95796653
chr1	chr1:96245149-96246448	96245149	96246448
chr1	chr1:96454547-96455383	96454547	96455383
chr1	chr1:96641847-96642484	96641847	96642484
chr1	chr1:96787942-96789434	96787942	96789434
chr1	chr1:97308001-97308775	97308001	97308775
chr1	chr1:97339413-97339993	97339413	97339993
chr1	chr1:97650797-97651421	97650797	97651421
chr1	chr1:97801801-97802054	97801801	97802054
chr1	chr1:97802612-97803268	97802612	97803268
chr1	chr1:97845246-97846308	97845246	97846308
chr1	chr1:97951786-97952193	97951786	97952193
chr1	chr1:97985866-97986337	97985866	97986337
chr1	chr1:98140570-98141474	98140570	98141474
chr1	chr1:98210351-98211213	98210351	98211213
chr1	chr1:98352256-98352693	98352256	98352693
chr1	chr1:98392296-98392517	98392296	98392517
chr1	chr1:98392752-98393082	98392752	98393082
chr1	chr1:98396312-98396666	98396312	98396666
chr1	chr1:98401226-98401857	98401226	98401857
chr1	chr1:98510880-98512075	98510880	98512075
chr1	chr1:98513308-98513699	98513308	98513699
chr1	chr1:98517365-98518246	98517365	98518246
chr1	chr1:99076123-99076470	99076123	99076470
chr1	chr1:100026664-100027593	100026664	100027593
chr1	chr1:100157677-100159059	100157677	100159059
chr1	chr1:100539640-100540527	100539640	100540527
chr1	chr1:100877637-100877838	100877637	100877838
chr1	chr1:104146635-104146888	104146635	104146888
chr1	chr1:106850409-106851141	106850409	106851141
chr1	chr1:107009261-107009790	107009261	107009790
chr1	chr1:107181175-107182294	107181175	107182294
chr1	chr1:107574878-107575097	107574878	107575097
chr1	chr1:107575689-107577054	107575689	107577054
chr1	chr1:107773471-107774910	107773471	107774910
chr1	chr1:107878441-107879039	107878441	107879039
chr1	chr1:107926709-107928659	107926709	107928659
chr1	chr1:108085807-108087222	108085807	108087222
chr1	chr1:108237524-108238671	108237524	108238671
chr1	chr1:108291840-108292332	108291840	108292332
chr1	chr1:108551622-108553470	108551622	108553470
chr1	chr1:109586526-109587206	109586526	109587206
chr1	chr1:109661622-109662433	109661622	109662433
chr1	chr1:109757830-109758245	109757830	109758245
chr1	chr1:109793237-109793929	109793237	109793929
chr1	chr1:110273315-110273821	110273315	110273821
chr1	chr1:110276630-110277106	110276630	110277106
chr1	chr1:110277304-110277524	110277304	110277524
chr1	chr1:110277727-110278663	110277727	110278663
chr1	chr1:110280042-110280624	110280042	110280624
chr1	chr1:110285833-110286284	110285833	110286284
chr1	chr1:110288391-110289830	110288391	110289830
chr1	chr1:111032763-111033334	111032763	111033334
chr1	chr1:111307505-111307947	111307505	111307947
chr1	chr1:111317975-111319323	111317975	111319323
chr1	chr1:111351291-111351737	111351291	111351737
chr1	chr1:111362490-111362842	111362490	111362842
chr1	chr1:111397428-111397898	111397428	111397898
chr1	chr1:111629934-111630957	111629934	111630957
chr1	chr1:111636877-111637126	111636877	111637126
chr1	chr1:111637340-111637544	111637340	111637544
chr1	chr1:111644924-111645275	111644924	111645275
chr1	chr1:111681263-111681710	111681263	111681710
chr1	chr1:111685599-111686718	111685599	111686718
chr1	chr1:111856009-111857650	111856009	111857650
chr1	chr1:111996766-111997244	111996766	111997244
chr1	chr1:112313617-112313828	112313617	112313828
chr1	chr1:112702069-112702766	112702069	112702766
chr1	chr1:112703536-112704120	112703536	112704120
chr1	chr1:112729730-112730271	112729730	112730271
chr1	chr1:112777213-112777883	112777213	112777883
chr1	chr1:113502288-113502941	113502288	113502941
chr1	chr1:114144678-114145206	114144678	114145206
chr1	chr1:114430485-114432445	114430485	114432445
chr1	chr1:114954542-114954877	114954542	114954877
chr1	chr1:115479089-115480752	115479089	115480752
chr1	chr1:115835768-115836871	115835768	115836871
chr1	chr1:115896003-115896264	115896003	115896264
chr1	chr1:116429416-116429764	116429416	116429764
chr1	chr1:117677278-117677724	117677278	117677724
chr1	chr1:117952322-117954541	117952322	117954541
chr1	chr1:118142559-118142830	118142559	118142830
chr1	chr1:118299954-118301538	118299954	118301538
chr1	chr1:118371741-118372378	118371741	118372378
chr1	chr1:118475303-118476137	118475303	118476137
chr1	chr1:118536685-118537784	118536685	118537784
chr1	chr1:118655465-118658343	118655465	118658343
chr1	chr1:119150307-119151851	119150307	119151851
chr1	chr1:119290451-119291391	119290451	119291391
chr1	chr1:119344532-119344951	119344532	119344951
chr1	chr1:119436629-119438495	119436629	119438495
chr1	chr1:119985201-119985758	119985201	119985758
chr1	chr1:120013493-120014142	120013493	120014142
chr1	chr1:120129933-120130485	120129933	120130485
chr1	chr1:120472203-120472645	120472203	120472645
chr1	chr1:121851768-121852095	121851768	121852095
chr1	chr1:121854577-121855214	121854577	121855214
chr1	chr1:121856771-121857045	121856771	121857045
chr1	chr1:121864982-121865539	121864982	121865539
chr1	chr1:121866886-121868889	121866886	121868889
chr1	chr1:121872121-121872438	121872121	121872438
chr1	chr1:121872974-121873270	121872974	121873270
chr1	chr1:121879368-121881871	121879368	121881871
chr1	chr1:121883877-121886940	121883877	121886940
chr1	chr1:121893276-121893834	121893276	121893834
chr1	chr1:121897393-121897928	121897393	121897928
chr1	chr1:121908344-121908633	121908344	121908633
chr1	chr1:121919626-121920016	121919626	121920016
chr1	chr1:122537708-122537911	122537708	122537911
chr1	chr1:122701379-122701692	122701379	122701692
chr1	chr1:122910679-122911358	122910679	122911358
chr1	chr1:123230936-123231589	123230936	123231589
chr1	chr1:123322244-123323256	123322244	123323256
chr1	chr1:125883939-125886406	125883939	125886406
chr1	chr1:126873370-126876301	126873370	126876301
chr1	chr1:126986961-126987757	126986961	126987757
chr1	chr1:127040858-127042755	127040858	127042755
chr1	chr1:127062259-127062684	127062259	127062684
chr1	chr1:127129172-127129618	127129172	127129618
chr1	chr1:127132594-127133251	127132594	127133251
chr1	chr1:127317744-127318984	127317744	127318984
chr1	chr1:127450487-127450845	127450487	127450845
chr1	chr1:127469166-127469737	127469166	127469737
chr1	chr1:127591744-127592367	127591744	127592367
chr1	chr1:127735930-127736637	127735930	127736637
chr1	chr1:127827616-127828310	127827616	127828310
chr1	chr1:128027470-128027811	128027470	128027811
chr1	chr1:128084902-128085960	128084902	128085960
chr1	chr1:128168483-128169041	128168483	128169041
chr1	chr1:128184590-128185128	128184590	128185128
chr1	chr1:128221322-128222018	128221322	128222018
chr1	chr1:128288023-128288309	128288023	128288309
chr1	chr1:128467205-128468260	128467205	128468260
chr1	chr1:128574617-128575441	128574617	128575441
chr1	chr1:128679387-128680432	128679387	128680432
chr1	chr1:128714934-128715206	128714934	128715206
chr1	chr1:128771476-128773338	128771476	128773338
chr1	chr1:128900823-128901626	128900823	128901626
chr1	chr1:128916715-128917800	128916715	128917800
chr1	chr1:128966929-128967136	128966929	128967136
chr1	chr1:129040741-129041997	129040741	129041997
chr1	chr1:129285957-129286686	129285957	129286686
chr1	chr1:130107416-130109196	130107416	130109196
chr1	chr1:130408834-130409388	130408834	130409388
chr1	chr1:130588718-130589224	130588718	130589224
chr1	chr1:130652903-130653204	130652903	130653204
chr1	chr1:130791703-130792097	130791703	130792097
chr1	chr1:131089024-131089566	131089024	131089566
chr1	chr1:131113218-131114228	131113218	131114228
chr1	chr1:131138209-131138821	131138209	131138821
chr1	chr1:131155583-131156472	131155583	131156472
chr1	chr1:131169395-131170522	131169395	131170522
chr1	chr1:131226327-131226908	131226327	131226908
chr1	chr1:131238988-131239607	131238988	131239607
chr1	chr1:131241299-131244238	131241299	131244238
chr1	chr1:131248781-131252996	131248781	131252996
chr1	chr1:131258349-131258898	131258349	131258898
chr1	chr1:131276949-131277623	131276949	131277623
chr1	chr1:131351787-131352467	131351787	131352467
chr1	chr1:131564314-131565007	131564314	131565007
chr1	chr1:131578399-131578809	131578399	131578809
chr1	chr1:131722439-131723154	131722439	131723154
chr1	chr1:131747927-131748175	131747927	131748175
chr1	chr1:131833553-131834626	131833553	131834626
chr1	chr1:131990185-131990939	131990185	131990939
chr1	chr1:132002983-132003241	132002983	132003241
chr1	chr1:132075156-132075785	132075156	132075785
chr1	chr1:132098152-132098508	132098152	132098508
chr1	chr1:132326158-132326498	132326158	132326498
chr1	chr1:132443185-132447223	132443185	132447223
chr1	chr1:132449578-132452084	132449578	132452084
chr1	chr1:133395090-133396004	133395090	133396004
chr1	chr1:133438164-133439689	133438164	133439689
chr1	chr1:133525045-133526718	133525045	133526718
chr1	chr1:134130211-134130610	134130211	134130610
chr1	chr1:134188887-134191113	134188887	134191113
chr1	chr1:134455546-134456087	134455546	134456087
chr1	chr1:135656233-135658400	135656233	135658400
chr1	chr1:135805050-135805824	135805050	135805824
chr1	chr1:135848421-135848889	135848421	135848889
chr1	chr1:135851377-135851678	135851377	135851678
chr1	chr1:135945022-135945875	135945022	135945875
chr1	chr1:136011523-136012287	136011523	136012287
chr1	chr1:136054151-136055335	136054151	136055335
chr1	chr1:136057715-136058055	136057715	136058055
chr1	chr1:136066524-136066730	136066524	136066730
chr1	chr1:136115169-136115488	136115169	136115488
chr1	chr1:136182823-136183241	136182823	136183241
chr1	chr1:136434913-136435899	136434913	136435899
chr1	chr1:136535737-136536381	136535737	136536381
chr1	chr1:136572837-136574309	136572837	136574309
chr1	chr1:136676552-136676913	136676552	136676913
chr1	chr1:136721978-136722306	136721978	136722306
chr1	chr1:136790471-136790889	136790471	136790889
chr1	chr1:136832198-136832676	136832198	136832676
chr1	chr1:136960534-136961868	136960534	136961868
chr1	chr1:137498579-137499395	137498579	137499395
chr1	chr1:137902543-137903057	137902543	137903057
chr1	chr1:137992916-137994071	137992916	137994071
chr1	chr1:138305582-138306151	138305582	138306151
chr1	chr1:138582178-138582442	138582178	138582442
chr1	chr1:138646503-138646735	138646503	138646735
chr1	chr1:138675919-138676760	138675919	138676760
chr1	chr1:138683986-138684286	138683986	138684286
chr1	chr1:138784254-138784709	138784254	138784709
chr1	chr1:138788926-138789276	138788926	138789276
chr1	chr1:138814072-138814783	138814072	138814783
chr1	chr1:139155346-139156129	139155346	139156129
chr1	chr1:139880539-139880930	139880539	139880930
chr1	chr1:140045727-140046493	140045727	140046493
chr1	chr1:140333149-140333793	140333149	140333793
chr1	chr1:140492775-140493983	140492775	140493983
chr1	chr1:140738808-140739744	140738808	140739744
chr1	chr1:140862331-140864164	140862331	140864164
chr1	chr1:140912747-140914217	140912747	140914217
chr1	chr1:140932593-140933490	140932593	140933490
chr1	chr1:141013023-141013823	141013023	141013823
chr1	chr1:141207795-141208207	141207795	141208207
chr1	chr1:141230796-141231083	141230796	141231083
chr1	chr1:141966637-141967001	141966637	141967001
chr1	chr1:142491301-142492172	142491301	142492172
chr1	chr1:142496979-142497223	142496979	142497223
chr1	chr1:142532852-142533460	142532852	142533460
chr1	chr1:142740667-142740894	142740667	142740894
chr1	chr1:142874156-142876052	142874156	142876052
chr1	chr1:143020784-143021920	143020784	143021920
chr1	chr1:143048180-143048689	143048180	143048689
chr1	chr1:143166355-143166617	143166355	143166617
chr1	chr1:143172455-143172778	143172455	143172778
chr1	chr1:143173275-143173636	143173275	143173636
chr1	chr1:143204139-143204602	143204139	143204602
chr1	chr1:143220982-143221192	143220982	143221192
chr1	chr1:143255095-143256823	143255095	143256823
chr1	chr1:143510416-143511544	143510416	143511544
chr1	chr1:143520149-143520441	143520149	143520441
chr1	chr1:143534830-143535664	143534830	143535664
chr1	chr1:143537967-143538369	143537967	143538369
chr1	chr1:143568326-143568543	143568326	143568543
chr1	chr1:143569285-143569581	143569285	143569581
chr1	chr1:143576832-143577204	143576832	143577204
chr1	chr1:143578853-143579102	143578853	143579102
chr1	chr1:143582103-143582366	143582103	143582366
chr1	chr1:143585765-143586463	143585765	143586463
chr1	chr1:143588462-143588683	143588462	143588683
chr1	chr1:143597533-143598190	143597533	143598190
chr1	chr1:143612728-143613034	143612728	143613034
chr1	chr1:143633625-143634067	143633625	143634067
chr1	chr1:143706475-143706942	143706475	143706942
chr1	chr1:143707220-143707431	143707220	143707431
chr1	chr1:143740132-143742428	143740132	143742428
chr1	chr1:143754685-143756431	143754685	143756431
chr1	chr1:143872432-143872732	143872432	143872732
chr1	chr1:143904777-143904994	143904777	143904994
chr1	chr1:143990123-143991042	143990123	143991042
chr1	chr1:144005749-144006173	144005749	144006173
chr1	chr1:144034607-144035038	144034607	144035038
chr1	chr1:144046525-144046800	144046525	144046800
chr1	chr1:144049194-144049400	144049194	144049400
chr1	chr1:144174091-144174335	144174091	144174335
chr1	chr1:144329594-144329809	144329594	144329809
chr1	chr1:144333277-144333631	144333277	144333631
chr1	chr1:144359063-144360184	144359063	144360184
chr1	chr1:144422060-144422364	144422060	144422364
chr1	chr1:144493897-144494605	144493897	144494605
chr1	chr1:144594110-144594319	144594110	144594319
chr1	chr1:144657204-144657442	144657204	144657442
chr1	chr1:144667910-144668143	144667910	144668143
chr1	chr1:144668454-144668801	144668454	144668801
chr1	chr1:144669180-144669441	144669180	144669441
chr1	chr1:144676459-144677280	144676459	144677280
chr1	chr1:144690018-144690665	144690018	144690665
chr1	chr1:144729235-144729800	144729235	144729800
chr1	chr1:144772376-144772607	144772376	144772607
chr1	chr1:144798024-144798326	144798024	144798326
chr1	chr1:144811560-144813660	144811560	144813660
chr1	chr1:144833889-144834188	144833889	144834188
chr1	chr1:144844943-144846216	144844943	144846216
chr1	chr1:144888768-144889217	144888768	144889217
chr1	chr1:144889862-144890244	144889862	144890244
chr1	chr1:144958246-144958526	144958246	144958526
chr1	chr1:144960033-144960258	144960033	144960258
chr1	chr1:145028301-145029471	145028301	145029471
chr1	chr1:145040268-145041741	145040268	145041741
chr1	chr1:145075038-145075915	145075038	145075915
chr1	chr1:145106799-145108257	145106799	145108257
chr1	chr1:145114445-145114683	145114445	145114683
chr1	chr1:145151306-145152694	145151306	145152694
chr1	chr1:145154460-145155090	145154460	145155090
chr1	chr1:145178457-145178683	145178457	145178683
chr1	chr1:145186402-145186725	145186402	145186725
chr1	chr1:145282157-145283712	145282157	145283712
chr1	chr1:145466053-145466686	145466053	145466686
chr1	chr1:145480779-145480991	145480779	145480991
chr1	chr1:145506158-145506386	145506158	145506386
chr1	chr1:145521907-145522879	145521907	145522879
chr1	chr1:145572798-145573287	145572798	145573287
chr1	chr1:145597667-145597906	145597667	145597906
chr1	chr1:145609645-145610300	145609645	145610300
chr1	chr1:145623116-145623446	145623116	145623446
chr1	chr1:145678373-145678612	145678373	145678612
chr1	chr1:145681088-145681355	145681088	145681355
chr1	chr1:145693172-145693419	145693172	145693419
chr1	chr1:145695381-145696329	145695381	145696329
chr1	chr1:145699832-145700250	145699832	145700250
chr1	chr1:145709093-145709305	145709093	145709305
chr1	chr1:145749397-145750013	145749397	145750013
chr1	chr1:145756477-145756945	145756477	145756945
chr1	chr1:145770071-145770719	145770071	145770719
chr1	chr1:145776787-145776990	145776787	145776990
chr1	chr1:145780288-145780517	145780288	145780517
chr1	chr1:145784631-145785853	145784631	145785853
chr1	chr1:145790984-145791305	145790984	145791305
chr1	chr1:145792723-145793001	145792723	145793001
chr1	chr1:145805586-145806201	145805586	145806201
chr1	chr1:145813100-145813587	145813100	145813587
chr1	chr1:145822560-145823197	145822560	145823197
chr1	chr1:145855169-145855477	145855169	145855477
chr1	chr1:145886628-145887015	145886628	145887015
chr1	chr1:145944728-145945237	145944728	145945237
chr1	chr1:145957517-145958154	145957517	145958154
chr1	chr1:145973281-145973782	145973281	145973782
chr1	chr1:146036162-146036779	146036162	146036779
chr1	chr1:146205888-146206598	146205888	146206598
chr1	chr1:146211876-146212160	146211876	146212160
chr1	chr1:146216421-146217221	146216421	146217221
chr1	chr1:146217560-146218021	146217560	146218021
chr1	chr1:146259643-146260002	146259643	146260002
chr1	chr1:146435349-146437511	146435349	146437511
chr1	chr1:146490279-146491603	146490279	146491603
chr1	chr1:146516942-146517149	146516942	146517149
chr1	chr1:146558386-146559291	146558386	146559291
chr1	chr1:146568940-146569547	146568940	146569547
chr1	chr1:146649615-146651058	146649615	146651058
chr1	chr1:146693534-146693796	146693534	146693796
chr1	chr1:146718468-146718982	146718468	146718982
chr1	chr1:146725844-146726050	146725844	146726050
chr1	chr1:146735171-146735791	146735171	146735791
chr1	chr1:146767258-146768560	146767258	146768560
chr1	chr1:146819724-146820249	146819724	146820249
chr1	chr1:146820976-146821181	146820976	146821181
chr1	chr1:146839067-146839825	146839067	146839825
chr1	chr1:146843768-146844566	146843768	146844566
chr1	chr1:146847348-146847565	146847348	146847565
chr1	chr1:146848342-146848661	146848342	146848661
chr1	chr1:146854779-146855019	146854779	146855019
chr1	chr1:146856015-146856271	146856015	146856271
chr1	chr1:146856758-146857149	146856758	146857149
chr1	chr1:146858864-146859693	146858864	146859693
chr1	chr1:146861208-146861472	146861208	146861472
chr1	chr1:146862533-146862976	146862533	146862976
chr1	chr1:146865260-146865519	146865260	146865519
chr1	chr1:146866341-146866849	146866341	146866849
chr1	chr1:146945587-146947434	146945587	146947434
chr1	chr1:146990484-146990766	146990484	146990766
chr1	chr1:147002453-147003177	147002453	147003177
chr1	chr1:147038457-147039337	147038457	147039337
chr1	chr1:147054995-147055215	147054995	147055215
chr1	chr1:147057831-147058634	147057831	147058634
chr1	chr1:147066916-147068099	147066916	147068099
chr1	chr1:147131823-147133749	147131823	147133749
chr1	chr1:147330901-147331159	147330901	147331159
chr1	chr1:147333799-147334000	147333799	147334000
chr1	chr1:147343285-147343486	147343285	147343486
chr1	chr1:147346030-147346272	147346030	147346272
chr1	chr1:147352116-147352442	147352116	147352442
chr1	chr1:147354432-147354776	147354432	147354776
chr1	chr1:147374064-147374356	147374064	147374356
chr1	chr1:147404510-147404766	147404510	147404766
chr1	chr1:147406564-147407068	147406564	147407068
chr1	chr1:147408206-147408596	147408206	147408596
chr1	chr1:147412055-147412272	147412055	147412272
chr1	chr1:147422160-147422851	147422160	147422851
chr1	chr1:147484909-147485220	147484909	147485220
chr1	chr1:147542546-147543082	147542546	147543082
chr1	chr1:147555967-147556364	147555967	147556364
chr1	chr1:147564884-147566007	147564884	147566007
chr1	chr1:147571738-147572426	147571738	147572426
chr1	chr1:147587008-147587414	147587008	147587414
chr1	chr1:147597272-147597524	147597272	147597524
chr1	chr1:147600424-147600927	147600424	147600927
chr1	chr1:147615682-147615956	147615682	147615956
chr1	chr1:147653907-147654697	147653907	147654697
chr1	chr1:147707260-147708315	147707260	147708315
chr1	chr1:147718256-147718589	147718256	147718589
chr1	chr1:147735906-147737000	147735906	147737000
chr1	chr1:147737365-147737618	147737365	147737618
chr1	chr1:147785309-147785692	147785309	147785692
chr1	chr1:147821524-147822104	147821524	147822104
chr1	chr1:147826195-147826455	147826195	147826455
chr1	chr1:147856043-147857168	147856043	147857168
chr1	chr1:147967739-147968491	147967739	147968491
chr1	chr1:148000259-148001508	148000259	148001508
chr1	chr1:148016501-148016729	148016501	148016729
chr1	chr1:148016952-148017181	148016952	148017181
chr1	chr1:148056843-148057894	148056843	148057894
chr1	chr1:148131802-148132225	148131802	148132225
chr1	chr1:148177102-148178358	148177102	148178358
chr1	chr1:148266761-148267456	148266761	148267456
chr1	chr1:148288185-148288490	148288185	148288490
chr1	chr1:148301313-148301534	148301313	148301534
chr1	chr1:148345604-148346303	148345604	148346303
chr1	chr1:148347063-148347561	148347063	148347561
chr1	chr1:148417129-148418324	148417129	148418324
chr1	chr1:148678456-148679182	148678456	148679182
chr1	chr1:148773136-148777954	148773136	148777954
chr1	chr1:148920905-148921246	148920905	148921246
chr1	chr1:149401719-149401947	149401719	149401947
chr1	chr1:150027827-150028060	150027827	150028060
chr1	chr1:150029086-150029610	150029086	150029610
chr1	chr1:150047340-150048307	150047340	150048307
chr1	chr1:150053996-150054594	150053996	150054594
chr1	chr1:150057723-150058305	150057723	150058305
chr1	chr1:150065681-150065896	150065681	150065896
chr1	chr1:150086314-150086578	150086314	150086578
chr1	chr1:150108489-150108864	150108489	150108864
chr1	chr1:150144219-150144840	150144219	150144840
chr1	chr1:150162919-150164221	150162919	150164221
chr1	chr1:150188747-150189196	150188747	150189196
chr1	chr1:150200303-150200627	150200303	150200627
chr1	chr1:150206221-150206554	150206221	150206554
chr1	chr1:150228436-150228978	150228436	150228978
chr1	chr1:150249696-150250814	150249696	150250814
chr1	chr1:150307333-150308134	150307333	150308134
chr1	chr1:150360075-150360831	150360075	150360831
chr1	chr1:150439774-150440664	150439774	150440664
chr1	chr1:150520314-150520703	150520314	150520703
chr1	chr1:150669648-150675927	150669648	150675927
chr1	chr1:150689981-150690999	150689981	150690999
chr1	chr1:150710493-150710726	150710493	150710726
chr1	chr1:150722740-150722983	150722740	150722983
chr1	chr1:150724914-150725692	150724914	150725692
chr1	chr1:150728536-150728966	150728536	150728966
chr1	chr1:150835903-150836116	150835903	150836116
chr1	chr1:150883054-150883409	150883054	150883409
chr1	chr1:150922793-150923372	150922793	150923372
chr1	chr1:150943450-150943980	150943450	150943980
chr1	chr1:150959932-150960188	150959932	150960188
chr1	chr1:150960557-150960968	150960557	150960968
chr1	chr1:150961550-150962050	150961550	150962050
chr1	chr1:151020910-151022540	151020910	151022540
chr1	chr1:151152051-151152297	151152051	151152297
chr1	chr1:151165866-151166144	151165866	151166144
chr1	chr1:151168837-151169240	151168837	151169240
chr1	chr1:151198712-151199919	151198712	151199919
chr1	chr1:151402586-151402985	151402586	151402985
chr1	chr1:151447089-151447500	151447089	151447500
chr1	chr1:151451615-151453205	151451615	151453205
chr1	chr1:151564391-151564797	151564391	151564797
chr1	chr1:151651071-151651492	151651071	151651492
chr1	chr1:151847540-151848148	151847540	151848148
chr1	chr1:152380875-152381197	152380875	152381197
chr1	chr1:152454446-152455120	152454446	152455120
chr1	chr1:152576251-152576503	152576251	152576503
chr1	chr1:152694190-152695692	152694190	152695692
chr1	chr1:152871840-152873493	152871840	152873493
chr1	chr1:152885435-152885962	152885435	152885962
chr1	chr1:152886711-152886937	152886711	152886937
chr1	chr1:152889792-152890109	152889792	152890109
chr1	chr1:152989950-152990188	152989950	152990188
chr1	chr1:153061105-153061307	153061105	153061307
chr1	chr1:153071601-153071905	153071601	153071905
chr1	chr1:153156932-153157269	153156932	153157269
chr1	chr1:153157346-153157548	153157346	153157548
chr1	chr1:153233515-153233988	153233515	153233988
chr1	chr1:153314376-153314606	153314376	153314606
chr1	chr1:153346137-153346628	153346137	153346628
chr1	chr1:153423037-153423255	153423037	153423255
chr1	chr1:153431877-153432227	153431877	153432227
chr1	chr1:153433463-153433798	153433463	153433798
chr1	chr1:153494336-153495172	153494336	153495172
chr1	chr1:153690170-153690386	153690170	153690386
chr1	chr1:153799443-153799809	153799443	153799809
chr1	chr1:153817465-153817747	153817465	153817747
chr1	chr1:153897417-153897689	153897417	153897689
chr1	chr1:153971043-153971866	153971043	153971866
chr1	chr1:154010996-154011210	154010996	154011210
chr1	chr1:154024416-154024633	154024416	154024633
chr1	chr1:154027849-154029062	154027849	154029062
chr1	chr1:154030023-154030292	154030023	154030292
chr1	chr1:154037303-154037964	154037303	154037964
chr1	chr1:154102656-154103910	154102656	154103910
chr1	chr1:154138755-154139405	154138755	154139405
chr1	chr1:154187089-154188096	154187089	154188096
chr1	chr1:154196855-154197110	154196855	154197110
chr1	chr1:154219067-154220195	154219067	154220195
chr1	chr1:154222359-154223816	154222359	154223816
chr1	chr1:154224396-154224717	154224396	154224717
chr1	chr1:154375605-154376717	154375605	154376717
chr1	chr1:154398647-154399068	154398647	154399068
chr1	chr1:154418749-154419028	154418749	154419028
chr1	chr1:154438638-154438917	154438638	154438917
chr1	chr1:154485852-154486309	154485852	154486309
chr1	chr1:154502296-154502514	154502296	154502514
chr1	chr1:154658106-154658653	154658106	154658653
chr1	chr1:154708407-154708824	154708407	154708824
chr1	chr1:154760643-154760971	154760643	154760971
chr1	chr1:154802535-154803191	154802535	154803191
chr1	chr1:154923076-154923767	154923076	154923767
chr1	chr1:154924745-154925036	154924745	154925036
chr1	chr1:154943682-154944138	154943682	154944138
chr1	chr1:154960701-154961000	154960701	154961000
chr1	chr1:155009313-155010449	155009313	155010449
chr1	chr1:155030732-155030933	155030732	155030933
chr1	chr1:155036474-155037351	155036474	155037351
chr1	chr1:155061276-155061836	155061276	155061836
chr1	chr1:155071693-155072018	155071693	155072018
chr1	chr1:155093025-155093424	155093025	155093424
chr1	chr1:155114032-155114581	155114032	155114581
chr1	chr1:155144264-155144469	155144264	155144469
chr1	chr1:155153024-155153385	155153024	155153385
chr1	chr1:155161753-155162163	155161753	155162163
chr1	chr1:155176584-155177126	155176584	155177126
chr1	chr1:155178364-155178622	155178364	155178622
chr1	chr1:155182109-155183399	155182109	155183399
chr1	chr1:155212665-155212887	155212665	155212887
chr1	chr1:155234401-155234757	155234401	155234757
chr1	chr1:155282668-155282980	155282668	155282980
chr1	chr1:155300749-155301673	155300749	155301673
chr1	chr1:155302574-155303037	155302574	155303037
chr1	chr1:155337901-155338449	155337901	155338449
chr1	chr1:155352867-155353129	155352867	155353129
chr1	chr1:155405671-155406714	155405671	155406714
chr1	chr1:155427055-155427410	155427055	155427410
chr1	chr1:155564258-155564576	155564258	155564576
chr1	chr1:155568868-155569635	155568868	155569635
chr1	chr1:155605907-155606245	155605907	155606245
chr1	chr1:155616516-155617350	155616516	155617350
chr1	chr1:155636556-155637282	155636556	155637282
chr1	chr1:155639118-155639755	155639118	155639755
chr1	chr1:155651058-155651353	155651058	155651353
chr1	chr1:155664234-155664635	155664234	155664635
chr1	chr1:155671067-155671409	155671067	155671409
chr1	chr1:155675870-155676087	155675870	155676087
chr1	chr1:155676584-155676792	155676584	155676792
chr1	chr1:155684953-155685308	155684953	155685308
chr1	chr1:155699598-155700360	155699598	155700360
chr1	chr1:155701289-155702348	155701289	155702348
chr1	chr1:155709052-155709319	155709052	155709319
chr1	chr1:155714223-155714810	155714223	155714810
chr1	chr1:155735607-155735824	155735607	155735824
chr1	chr1:155741039-155742473	155741039	155742473
chr1	chr1:155743037-155744294	155743037	155744294
chr1	chr1:155745109-155745344	155745109	155745344
chr1	chr1:155752370-155753002	155752370	155753002
chr1	chr1:155753784-155754344	155753784	155754344
chr1	chr1:155763154-155764191	155763154	155764191
chr1	chr1:155775248-155776331	155775248	155776331
chr1	chr1:155785608-155785885	155785608	155785885
chr1	chr1:155801628-155802242	155801628	155802242
chr1	chr1:155816588-155817055	155816588	155817055
chr1	chr1:155833580-155834504	155833580	155834504
chr1	chr1:155834945-155835216	155834945	155835216
chr1	chr1:155840347-155841109	155840347	155841109
chr1	chr1:155854436-155854980	155854436	155854980
chr1	chr1:155861781-155862044	155861781	155862044
chr1	chr1:155864062-155864296	155864062	155864296
chr1	chr1:155876747-155877008	155876747	155877008
chr1	chr1:155892008-155892395	155892008	155892395
chr1	chr1:155904458-155904716	155904458	155904716
chr1	chr1:155905675-155906275	155905675	155906275
chr1	chr1:155924965-155925362	155924965	155925362
chr1	chr1:155939479-155939684	155939479	155939684
chr1	chr1:155990425-155990983	155990425	155990983
chr1	chr1:156105008-156105223	156105008	156105223
chr1	chr1:156212962-156213328	156212962	156213328
chr1	chr1:156640575-156641041	156640575	156641041
chr1	chr1:156887578-156887904	156887578	156887904
chr1	chr1:157171012-157171934	157171012	157171934
chr1	chr1:157176535-157176746	157176535	157176746
chr1	chr1:157219144-157219442	157219144	157219442
chr1	chr1:157267939-157268580	157267939	157268580
chr1	chr1:157347683-157347929	157347683	157347929
chr1	chr1:157472219-157473180	157472219	157473180
chr1	chr1:157486112-157486333	157486112	157486333
chr1	chr1:157588327-157588568	157588327	157588568
chr1	chr1:157755330-157755785	157755330	157755785
chr1	chr1:157782601-157783016	157782601	157783016
chr1	chr1:157809623-157809958	157809623	157809958
chr1	chr1:157907332-157907694	157907332	157907694
chr1	chr1:157925822-157927236	157925822	157927236
chr1	chr1:158078599-158080037	158078599	158080037
chr1	chr1:158128981-158129272	158128981	158129272
chr1	chr1:158152903-158153454	158152903	158153454
chr1	chr1:158289866-158290481	158289866	158290481
chr10	chr10:201732-202498	201732	202498
chr10	chr10:238991-239364	238991	239364
chr10	chr10:264116-264629	264116	264629
chr10	chr10:265422-265652	265422	265652
chr10	chr10:396347-397128	396347	397128
chr10	chr10:535365-535629	535365	535629
chr10	chr10:610865-611203	610865	611203
chr10	chr10:913178-913440	913178	913440
chr10	chr10:917494-917696	917494	917696
chr10	chr10:992207-992661	992207	992661
chr10	chr10:1043652-1044578	1043652	1044578
chr10	chr10:1109845-1110469	1109845	1110469
chr10	chr10:1212809-1213187	1212809	1213187
chr10	chr10:1248100-1248799	1248100	1248799
chr10	chr10:1344965-1345239	1344965	1345239
chr10	chr10:1445237-1445492	1445237	1445492
chr10	chr10:1467005-1468633	1467005	1468633
chr10	chr10:1764045-1764565	1764045	1764565
chr10	chr10:1854991-1855325	1854991	1855325
chr10	chr10:1942504-1943010	1942504	1943010
chr10	chr10:2354431-2354725	2354431	2354725
chr10	chr10:2361553-2362279	2361553	2362279
chr10	chr10:2459712-2459935	2459712	2459935
chr10	chr10:2876238-2877165	2876238	2877165
chr10	chr10:3204910-3206811	3204910	3206811
chr10	chr10:3207433-3207747	3207433	3207747
chr10	chr10:3719337-3719646	3719337	3719646
chr10	chr10:3916677-3916955	3916677	3916955
chr10	chr10:3951376-3952402	3951376	3952402
chr10	chr10:3961326-3962700	3961326	3962700
chr10	chr10:4050848-4051277	4050848	4051277
chr10	chr10:4085078-4085495	4085078	4085495
chr10	chr10:4334761-4335420	4334761	4335420
chr10	chr10:4357134-4357528	4357134	4357528
chr10	chr10:4391658-4392242	4391658	4392242
chr10	chr10:4418064-4418917	4418064	4418917
chr10	chr10:4607777-4609162	4607777	4609162
chr10	chr10:4641991-4642437	4641991	4642437
chr10	chr10:4787922-4788137	4787922	4788137
chr10	chr10:4788764-4789882	4788764	4789882
chr10	chr10:4843392-4843609	4843392	4843609
chr10	chr10:4872524-4872804	4872524	4872804
chr10	chr10:4875126-4875390	4875126	4875390
chr10	chr10:4910033-4910352	4910033	4910352
chr10	chr10:4936537-4936946	4936537	4936946
chr10	chr10:4950560-4951158	4950560	4951158
chr10	chr10:4964755-4964964	4964755	4964964
chr10	chr10:5047757-5048423	5047757	5048423
chr10	chr10:5122726-5123199	5122726	5123199
chr10	chr10:5225565-5225911	5225565	5225911
chr10	chr10:5303439-5304662	5303439	5304662
chr10	chr10:5398938-5399165	5398938	5399165
chr10	chr10:5409822-5410215	5409822	5410215
chr10	chr10:5435811-5436547	5435811	5436547
chr10	chr10:5544358-5544740	5544358	5544740
chr10	chr10:5612065-5612923	5612065	5612923
chr10	chr10:5652085-5653266	5652085	5653266
chr10	chr10:6284608-6284857	6284608	6284857
chr10	chr10:6458917-6460264	6458917	6460264
chr10	chr10:6604075-6604600	6604075	6604600
chr10	chr10:6692257-6693118	6692257	6693118
chr10	chr10:6852693-6853302	6852693	6853302
chr10	chr10:6861769-6862582	6861769	6862582
chr10	chr10:6942376-6942663	6942376	6942663
chr10	chr10:7044347-7044849	7044347	7044849
chr10	chr10:7289418-7291401	7289418	7291401
chr10	chr10:7554185-7555330	7554185	7555330
chr10	chr10:7878519-7880265	7878519	7880265
chr10	chr10:7894114-7894734	7894114	7894734
chr10	chr10:7955656-7957129	7955656	7957129
chr10	chr10:8015453-8015659	8015453	8015659
chr10	chr10:8038609-8039079	8038609	8039079
chr10	chr10:8110399-8111125	8110399	8111125
chr10	chr10:8139741-8140227	8139741	8140227
chr10	chr10:8169349-8170316	8169349	8170316
chr10	chr10:8187469-8187855	8187469	8187855
chr10	chr10:8271110-8271981	8271110	8271981
chr10	chr10:8575617-8576179	8575617	8576179
chr10	chr10:8687169-8687771	8687169	8687771
chr10	chr10:8689458-8689827	8689458	8689827
chr10	chr10:8695966-8696829	8695966	8696829
chr10	chr10:8698410-8698908	8698410	8698908
chr10	chr10:8699928-8700705	8699928	8700705
chr10	chr10:8705089-8705353	8705089	8705353
chr10	chr10:8821676-8822586	8821676	8822586
chr10	chr10:8877346-8877549	8877346	8877549
chr10	chr10:8877924-8878317	8877924	8878317
chr10	chr10:8879951-8880219	8879951	8880219
chr10	chr10:8884680-8885343	8884680	8885343
chr10	chr10:9012207-9012545	9012207	9012545
chr10	chr10:9183879-9184131	9183879	9184131
chr10	chr10:9202784-9203559	9202784	9203559
chr10	chr10:9204126-9205500	9204126	9205500
chr10	chr10:9300288-9300806	9300288	9300806
chr10	chr10:9368953-9369995	9368953	9369995
chr10	chr10:9526321-9527467	9526321	9527467
chr10	chr10:9674371-9674816	9674371	9674816
chr10	chr10:9974234-9975119	9974234	9975119
chr10	chr10:10066776-10067295	10066776	10067295
chr10	chr10:10067574-10067872	10067574	10067872
chr10	chr10:10242178-10243870	10242178	10243870
chr10	chr10:10485098-10486512	10485098	10486512
chr10	chr10:10549798-10550270	10549798	10550270
chr10	chr10:10613738-10614294	10613738	10614294
chr10	chr10:10899519-10899973	10899519	10899973
chr10	chr10:10945156-10945897	10945156	10945897
chr10	chr10:11156114-11157027	11156114	11157027
chr10	chr10:11157256-11157478	11157256	11157478
chr10	chr10:11332300-11332736	11332300	11332736
chr10	chr10:11399384-11400096	11399384	11400096
chr10	chr10:11425654-11426102	11425654	11426102
chr10	chr10:11437993-11438705	11437993	11438705
chr10	chr10:11554624-11556127	11554624	11556127
chr10	chr10:11643155-11643419	11643155	11643419
chr10	chr10:11785372-11786639	11785372	11786639
chr10	chr10:11873183-11873504	11873183	11873504
chr10	chr10:11908411-11908979	11908411	11908979
chr10	chr10:11959658-11960213	11959658	11960213
chr10	chr10:11967503-11968895	11967503	11968895
chr10	chr10:12004926-12005326	12004926	12005326
chr10	chr10:12029410-12030250	12029410	12030250
chr10	chr10:12077126-12077386	12077126	12077386
chr10	chr10:12077851-12078245	12077851	12078245
chr10	chr10:12175723-12176841	12175723	12176841
chr10	chr10:12238182-12239063	12238182	12239063
chr10	chr10:12243564-12243964	12243564	12243964
chr10	chr10:12257774-12259236	12257774	12259236
chr10	chr10:12277440-12277926	12277440	12277926
chr10	chr10:12278432-12278810	12278432	12278810
chr10	chr10:12300887-12301321	12300887	12301321
chr10	chr10:12371554-12372091	12371554	12372091
chr10	chr10:12383166-12383993	12383166	12383993
chr10	chr10:12448020-12448523	12448020	12448523
chr10	chr10:12621655-12622664	12621655	12622664
chr10	chr10:12691012-12691975	12691012	12691975
chr10	chr10:12980237-12980538	12980237	12980538
chr10	chr10:13037855-13038086	13037855	13038086
chr10	chr10:13053470-13053699	13053470	13053699
chr10	chr10:13121936-13123775	13121936	13123775
chr10	chr10:13161848-13162776	13161848	13162776
chr10	chr10:13212629-13212989	13212629	13212989
chr10	chr10:13237997-13238764	13237997	13238764
chr10	chr10:13317040-13317669	13317040	13317669
chr10	chr10:13323936-13324364	13323936	13324364
chr10	chr10:13434349-13434812	13434349	13434812
chr10	chr10:13460526-13461670	13460526	13461670
chr10	chr10:13505712-13508781	13505712	13508781
chr10	chr10:13559535-13559740	13559535	13559740
chr10	chr10:13564978-13565276	13564978	13565276
chr10	chr10:13582618-13583205	13582618	13583205
chr10	chr10:13634465-13634934	13634465	13634934
chr10	chr10:13857080-13858006	13857080	13858006
chr10	chr10:13858193-13858763	13858193	13858763
chr10	chr10:13913823-13914087	13913823	13914087
chr10	chr10:13972762-13973005	13972762	13973005
chr10	chr10:14074698-14075181	14074698	14075181
chr10	chr10:14329641-14330426	14329641	14330426
chr10	chr10:14353758-14354241	14353758	14354241
chr10	chr10:14621625-14622286	14621625	14622286
chr10	chr10:14639858-14640157	14639858	14640157
chr10	chr10:14642041-14649115	14642041	14649115
chr10	chr10:14652512-14652862	14652512	14652862
chr10	chr10:14653469-14654976	14653469	14654976
chr10	chr10:14659296-14659739	14659296	14659739
chr10	chr10:14878333-14879288	14878333	14879288
chr10	chr10:15041541-15041915	15041541	15041915
chr10	chr10:15079545-15080581	15079545	15080581
chr10	chr10:15138814-15139070	15138814	15139070
chr10	chr10:15235768-15236950	15235768	15236950
chr10	chr10:15393035-15394515	15393035	15394515
chr10	chr10:15605197-15605422	15605197	15605422
chr10	chr10:15626190-15629796	15626190	15629796
chr10	chr10:15742931-15743167	15742931	15743167
chr10	chr10:15841597-15841906	15841597	15841906
chr10	chr10:15871721-15871942	15871721	15871942
chr10	chr10:16009282-16010370	16009282	16010370
chr10	chr10:16151653-16152189	16151653	16152189
chr10	chr10:16268083-16269023	16268083	16269023
chr10	chr10:16324212-16324777	16324212	16324777
chr10	chr10:16332385-16332857	16332385	16332857
chr10	chr10:16791232-16791471	16791232	16791471
chr10	chr10:16884006-16884294	16884006	16884294
chr10	chr10:16907193-16907461	16907193	16907461
chr10	chr10:16909568-16909781	16909568	16909781
chr10	chr10:16914460-16914795	16914460	16914795
chr10	chr10:16948311-16952836	16948311	16952836
chr10	chr10:16953403-16953801	16953403	16953801
chr10	chr10:17344275-17344484	17344275	17344484
chr10	chr10:17460100-17460520	17460100	17460520
chr10	chr10:17601558-17602371	17601558	17602371
chr10	chr10:17686455-17686683	17686455	17686683
chr10	chr10:17721203-17721571	17721203	17721571
chr10	chr10:17933080-17934124	17933080	17934124
chr10	chr10:18033917-18034447	18033917	18034447
chr10	chr10:18888295-18888958	18888295	18888958
chr10	chr10:18956175-18956699	18956175	18956699
chr10	chr10:18964203-18964918	18964203	18964918
chr10	chr10:18991133-18993150	18991133	18993150
chr10	chr10:19024838-19025987	19024838	19025987
chr10	chr10:19042278-19042838	19042278	19042838
chr10	chr10:19067806-19068120	19067806	19068120
chr10	chr10:19068322-19068617	19068322	19068617
chr10	chr10:19126097-19126775	19126097	19126775
chr10	chr10:19197162-19198577	19197162	19198577
chr10	chr10:19317184-19317741	19317184	19317741
chr10	chr10:19409428-19410091	19409428	19410091
chr10	chr10:19423398-19423771	19423398	19423771
chr10	chr10:19721709-19723343	19721709	19723343
chr10	chr10:19980362-19981928	19980362	19981928
chr10	chr10:20007426-20007681	20007426	20007681
chr10	chr10:20020974-20023335	20020974	20023335
chr10	chr10:20269839-20270745	20269839	20270745
chr10	chr10:20323546-20324188	20323546	20324188
chr10	chr10:20344390-20344766	20344390	20344766
chr10	chr10:20345795-20346197	20345795	20346197
chr10	chr10:20346399-20346649	20346399	20346649
chr10	chr10:20380127-20380441	20380127	20380441
chr10	chr10:20392044-20392799	20392044	20392799
chr10	chr10:20394111-20394470	20394111	20394470
chr10	chr10:20557390-20557793	20557390	20557793
chr10	chr10:20564951-20565160	20564951	20565160
chr10	chr10:20608456-20608783	20608456	20608783
chr10	chr10:20643385-20644726	20643385	20644726
chr10	chr10:20665889-20666150	20665889	20666150
chr10	chr10:20673399-20673700	20673399	20673700
chr10	chr10:20687553-20687982	20687553	20687982
chr10	chr10:20692328-20693445	20692328	20693445
chr10	chr10:20704382-20705117	20704382	20705117
chr10	chr10:20726580-20727166	20726580	20727166
chr10	chr10:20735473-20735701	20735473	20735701
chr10	chr10:20736399-20736667	20736399	20736667
chr10	chr10:20744000-20744223	20744000	20744223
chr10	chr10:20759721-20760589	20759721	20760589
chr10	chr10:20769235-20769469	20769235	20769469
chr10	chr10:20780282-20780871	20780282	20780871
chr10	chr10:20782100-20782591	20782100	20782591
chr10	chr10:20795459-20796340	20795459	20796340
chr10	chr10:20801214-20802064	20801214	20802064
chr10	chr10:20810846-20811097	20810846	20811097
chr10	chr10:20816136-20816459	20816136	20816459
chr10	chr10:20837341-20837715	20837341	20837715
chr10	chr10:20838520-20838748	20838520	20838748
chr10	chr10:20844240-20844851	20844240	20844851
chr10	chr10:20848998-20849548	20848998	20849548
chr10	chr10:20851739-20851940	20851739	20851940
chr10	chr10:20862823-20863432	20862823	20863432
chr10	chr10:20870670-20870890	20870670	20870890
chr10	chr10:20878202-20878672	20878202	20878672
chr10	chr10:20892759-20893430	20892759	20893430
chr10	chr10:20921239-20922027	20921239	20922027
chr10	chr10:20934286-20934751	20934286	20934751
chr10	chr10:21206654-21208728	21206654	21208728
chr10	chr10:21215903-21216263	21215903	21216263
chr10	chr10:21216384-21216674	21216384	21216674
chr10	chr10:21227046-21227492	21227046	21227492
chr10	chr10:21230019-21231027	21230019	21231027
chr10	chr10:21248426-21248647	21248426	21248647
chr10	chr10:21257638-21257839	21257638	21257839
chr10	chr10:21303119-21303470	21303119	21303470
chr10	chr10:21338211-21338532	21338211	21338532
chr10	chr10:21341055-21341674	21341055	21341674
chr10	chr10:21352022-21352229	21352022	21352229
chr10	chr10:21367545-21367866	21367545	21367866
chr10	chr10:21369929-21370552	21369929	21370552
chr10	chr10:21374517-21374735	21374517	21374735
chr10	chr10:21381767-21382021	21381767	21382021
chr10	chr10:21394150-21395969	21394150	21395969
chr10	chr10:21404483-21404694	21404483	21404694
chr10	chr10:21408583-21409624	21408583	21409624
chr10	chr10:21431276-21432408	21431276	21432408
chr10	chr10:21447150-21448415	21447150	21448415
chr10	chr10:21456825-21457388	21456825	21457388
chr10	chr10:21576691-21576895	21576691	21576895
chr10	chr10:21581536-21581826	21581536	21581826
chr10	chr10:21598679-21599450	21598679	21599450
chr10	chr10:21637669-21638560	21637669	21638560
chr10	chr10:21647574-21648108	21647574	21648108
chr10	chr10:21652997-21653518	21652997	21653518
chr10	chr10:21658445-21658908	21658445	21658908
chr10	chr10:21675802-21676029	21675802	21676029
chr10	chr10:21678540-21679019	21678540	21679019
chr10	chr10:21686333-21687018	21686333	21687018
chr10	chr10:21698581-21700721	21698581	21700721
chr10	chr10:21723573-21724050	21723573	21724050
chr10	chr10:21752492-21752992	21752492	21752992
chr10	chr10:21761663-21761970	21761663	21761970
chr10	chr10:21779340-21779985	21779340	21779985
chr10	chr10:21788636-21789294	21788636	21789294
chr10	chr10:21791927-21792777	21791927	21792777
chr10	chr10:21806007-21806238	21806007	21806238
chr10	chr10:21813442-21814710	21813442	21814710
chr10	chr10:21820743-21821285	21820743	21821285
chr10	chr10:21826353-21827491	21826353	21827491
chr10	chr10:21843081-21843507	21843081	21843507
chr10	chr10:21879316-21879749	21879316	21879749
chr10	chr10:21994944-21995155	21994944	21995155
chr10	chr10:22055795-22056520	22055795	22056520
chr10	chr10:22072944-22073509	22072944	22073509
chr10	chr10:22987027-22987350	22987027	22987350
chr10	chr10:25704556-25704920	25704556	25704920
chr10	chr10:25746900-25747665	25746900	25747665
chr10	chr10:25766662-25767092	25766662	25767092
chr10	chr10:25780132-25780384	25780132	25780384
chr10	chr10:25826686-25827461	25826686	25827461
chr10	chr10:25907918-25908215	25907918	25908215
chr10	chr10:25921108-25921371	25921108	25921371
chr10	chr10:26042295-26042897	26042295	26042897
chr10	chr10:26054249-26056810	26054249	26056810
chr10	chr10:26064778-26064993	26064778	26064993
chr10	chr10:26079730-26080265	26079730	26080265
chr10	chr10:26081227-26081449	26081227	26081449
chr10	chr10:26134097-26134721	26134097	26134721
chr10	chr10:26134926-26135153	26134926	26135153
chr10	chr10:26180590-26181222	26180590	26181222
chr10	chr10:26215741-26216269	26215741	26216269
chr10	chr10:26234628-26234921	26234628	26234921
chr10	chr10:26445554-26445866	26445554	26445866
chr10	chr10:26673318-26673634	26673318	26673634
chr10	chr10:26685677-26686000	26685677	26686000
chr10	chr10:26702839-26703234	26702839	26703234
chr10	chr10:26708523-26709042	26708523	26709042
chr10	chr10:26709453-26709859	26709453	26709859
chr10	chr10:26729200-26729548	26729200	26729548
chr10	chr10:26743678-26744114	26743678	26744114
chr10	chr10:26771168-26771377	26771168	26771377
chr10	chr10:26813984-26814512	26813984	26814512
chr10	chr10:26830502-26830708	26830502	26830708
chr10	chr10:27137795-27138472	27137795	27138472
chr10	chr10:27626939-27627283	27626939	27627283
chr10	chr10:28331234-28332246	28331234	28332246
chr10	chr10:28351912-28352154	28351912	28352154
chr10	chr10:28355576-28356272	28355576	28356272
chr10	chr10:28444944-28445162	28444944	28445162
chr10	chr10:28459390-28459823	28459390	28459823
chr10	chr10:28548816-28549376	28548816	28549376
chr10	chr10:28593980-28594720	28593980	28594720
chr10	chr10:29346340-29347583	29346340	29347583
chr10	chr10:29455060-29455311	29455060	29455311
chr10	chr10:29762817-29763179	29762817	29763179
chr10	chr10:30068148-30070208	30068148	30070208
chr10	chr10:30135073-30135277	30135073	30135277
chr10	chr10:30159249-30159516	30159249	30159516
chr10	chr10:30159794-30160220	30159794	30160220
chr10	chr10:30330273-30331219	30330273	30331219
chr10	chr10:30366273-30367187	30366273	30367187
chr10	chr10:30531797-30532054	30531797	30532054
chr10	chr10:31108836-31109346	31108836	31109346
chr10	chr10:32862301-32862606	32862301	32862606
chr10	chr10:32865103-32865370	32865103	32865370
chr10	chr10:32869243-32869698	32869243	32869698
chr10	chr10:32874331-32874548	32874331	32874548
chr10	chr10:32877793-32878025	32877793	32878025
chr10	chr10:32878311-32878634	32878311	32878634
chr10	chr10:33761860-33762464	33761860	33762464
chr10	chr10:33948811-33950000	33948811	33950000
chr10	chr10:34161927-34162403	34161927	34162403
chr10	chr10:34280395-34281562	34280395	34281562
chr10	chr10:35313190-35314172	35313190	35314172
chr10	chr10:35545659-35546017	35545659	35546017
chr10	chr10:35695463-35696709	35695463	35696709
chr10	chr10:35707668-35708021	35707668	35708021
chr10	chr10:35752415-35752839	35752415	35752839
chr10	chr10:35807954-35808472	35807954	35808472
chr10	chr10:35873766-35874378	35873766	35874378
chr10	chr10:35902919-35903294	35902919	35903294
chr10	chr10:35984024-35984949	35984024	35984949
chr10	chr10:36002133-36002434	36002133	36002434
chr10	chr10:36008432-36008890	36008432	36008890
chr10	chr10:36015475-36015869	36015475	36015869
chr10	chr10:36017206-36019693	36017206	36019693
chr10	chr10:36026535-36027061	36026535	36027061
chr10	chr10:36057222-36058681	36057222	36058681
chr10	chr10:36092625-36093070	36092625	36093070
chr10	chr10:36101123-36101952	36101123	36101952
chr10	chr10:36117994-36118423	36117994	36118423
chr10	chr10:36140647-36140986	36140647	36140986
chr10	chr10:36153208-36153640	36153208	36153640
chr10	chr10:36166034-36166241	36166034	36166241
chr10	chr10:36168198-36168406	36168198	36168406
chr10	chr10:36169447-36170231	36169447	36170231
chr10	chr10:36180905-36181353	36180905	36181353
chr10	chr10:36184315-36184555	36184315	36184555
chr10	chr10:36190533-36192054	36190533	36192054
chr10	chr10:36227924-36228594	36227924	36228594
chr10	chr10:36274083-36274481	36274083	36274481
chr10	chr10:36280867-36281570	36280867	36281570
chr10	chr10:36292677-36293148	36292677	36293148
chr10	chr10:36368357-36368955	36368357	36368955
chr10	chr10:36418815-36419467	36418815	36419467
chr10	chr10:36425283-36425922	36425283	36425922
chr10	chr10:36431955-36432303	36431955	36432303
chr10	chr10:36460067-36460352	36460067	36460352
chr10	chr10:36489960-36491334	36489960	36491334
chr10	chr10:36525119-36525538	36525119	36525538
chr10	chr10:36546007-36546669	36546007	36546669
chr10	chr10:36551698-36552424	36551698	36552424
chr10	chr10:36573504-36574371	36573504	36574371
chr10	chr10:36575590-36578853	36575590	36578853
chr10	chr10:36583480-36583910	36583480	36583910
chr10	chr10:36588522-36589221	36588522	36589221
chr10	chr10:36597817-36598827	36597817	36598827
chr10	chr10:36741642-36742438	36741642	36742438
chr10	chr10:36834997-36835909	36834997	36835909
chr10	chr10:36877869-36878280	36877869	36878280
chr10	chr10:36905372-36906291	36905372	36906291
chr10	chr10:36980454-36981228	36980454	36981228
chr10	chr10:37030157-37030607	37030157	37030607
chr10	chr10:37034638-37037451	37034638	37037451
chr10	chr10:37041471-37043058	37041471	37043058
chr10	chr10:37050507-37051413	37050507	37051413
chr10	chr10:37065676-37066313	37065676	37066313
chr10	chr10:37071697-37071943	37071697	37071943
chr10	chr10:37078157-37079032	37078157	37079032
chr10	chr10:37104822-37105220	37104822	37105220
chr10	chr10:37135428-37136380	37135428	37136380
chr10	chr10:37183888-37184669	37183888	37184669
chr10	chr10:37185278-37185589	37185278	37185589
chr10	chr10:37286947-37287160	37286947	37287160
chr10	chr10:37287362-37287919	37287362	37287919
chr10	chr10:37495553-37496616	37495553	37496616
chr10	chr10:37713482-37713872	37713482	37713872
chr10	chr10:37753926-37754440	37753926	37754440
chr10	chr10:37941475-37942055	37941475	37942055
chr10	chr10:37946076-37946287	37946076	37946287
chr10	chr10:37994923-37995530	37994923	37995530
chr10	chr10:38017114-38017687	38017114	38017687
chr10	chr10:38151058-38151685	38151058	38151685
chr10	chr10:38286968-38287980	38286968	38287980
chr10	chr10:38447402-38447742	38447402	38447742
chr10	chr10:38473166-38473789	38473166	38473789
chr10	chr10:38507651-38508118	38507651	38508118
chr10	chr10:40822790-40824897	40822790	40824897
chr10	chr10:41522305-41522518	41522305	41522518
chr10	chr10:41724966-41725284	41724966	41725284
chr10	chr10:42646993-42647250	42646993	42647250
chr10	chr10:42670615-42671147	42670615	42671147
chr10	chr10:42685644-42686331	42685644	42686331
chr10	chr10:42700271-42701799	42700271	42701799
chr10	chr10:42711242-42712932	42711242	42712932
chr10	chr10:42746771-42747282	42746771	42747282
chr10	chr10:42749164-42749865	42749164	42749865
chr10	chr10:42792603-42793472	42792603	42793472
chr10	chr10:42862420-42863019	42862420	42863019
chr10	chr10:42889146-42889485	42889146	42889485
chr10	chr10:42901153-42902611	42901153	42902611
chr10	chr10:42998826-42999049	42998826	42999049
chr10	chr10:43094468-43095020	43094468	43095020
chr10	chr10:43202986-43203604	43202986	43203604
chr10	chr10:43264771-43265503	43264771	43265503
chr10	chr10:43328994-43329384	43328994	43329384
chr10	chr10:43484479-43485427	43484479	43485427
chr10	chr10:43599431-43600424	43599431	43600424
chr10	chr10:43743692-43745114	43743692	43745114
chr10	chr10:43777580-43778049	43777580	43778049
chr10	chr10:43840382-43841275	43840382	43841275
chr10	chr10:43874209-43874417	43874209	43874417
chr10	chr10:43987200-43989546	43987200	43989546
chr10	chr10:44101675-44101935	44101675	44101935
chr10	chr10:44527674-44529139	44527674	44529139
chr10	chr10:44879810-44880217	44879810	44880217
chr10	chr10:44985418-44985681	44985418	44985681
chr10	chr10:44986247-44987602	44986247	44987602
chr10	chr10:45205315-45206574	45205315	45206574
chr10	chr10:45236978-45237439	45236978	45237439
chr10	chr10:45250474-45250845	45250474	45250845
chr10	chr10:45317816-45318408	45317816	45318408
chr10	chr10:45346135-45346474	45346135	45346474
chr10	chr10:45419425-45420228	45419425	45420228
chr10	chr10:45636795-45637343	45636795	45637343
chr10	chr10:45693992-45694251	45693992	45694251
chr10	chr10:45700020-45700281	45700020	45700281
chr10	chr10:45717112-45717739	45717112	45717739
chr10	chr10:45874688-45875103	45874688	45875103
chr10	chr10:45886064-45887033	45886064	45887033
chr10	chr10:45890644-45890922	45890644	45890922
chr10	chr10:45932852-45933374	45932852	45933374
chr10	chr10:46006554-46007036	46006554	46007036
chr10	chr10:46089523-46089746	46089523	46089746
chr10	chr10:46241269-46242452	46241269	46242452
chr10	chr10:46461943-46462663	46461943	46462663
chr10	chr10:46570151-46571381	46570151	46571381
chr10	chr10:46572018-46572438	46572018	46572438
chr10	chr10:46705569-46706221	46705569	46706221
chr10	chr10:46828532-46829016	46828532	46829016
chr10	chr10:46907016-46907787	46907016	46907787
chr10	chr10:46945621-46946418	46945621	46946418
chr10	chr10:46979168-46980223	46979168	46980223
chr10	chr10:47072810-47073413	47072810	47073413
chr10	chr10:47084420-47085150	47084420	47085150
chr10	chr10:47085647-47086039	47085647	47086039
chr10	chr10:47303566-47303858	47303566	47303858
chr10	chr10:47450589-47450866	47450589	47450866
chr10	chr10:47794762-47796665	47794762	47796665
chr10	chr10:47930713-47931015	47930713	47931015
chr10	chr10:47955675-47957417	47955675	47957417
chr10	chr10:48071722-48072852	48071722	48072852
chr10	chr10:48088407-48089330	48088407	48089330
chr10	chr10:48949294-48950633	48949294	48950633
chr10	chr10:49648999-49650876	49648999	49650876
chr10	chr10:49766373-49766644	49766373	49766644
chr10	chr10:49859778-49860569	49859778	49860569
chr10	chr10:49917480-49917725	49917480	49917725
chr10	chr10:50281570-50283757	50281570	50283757
chr10	chr10:50288359-50288564	50288359	50288564
chr10	chr10:50292983-50293276	50292983	50293276
chr10	chr10:50295013-50295319	50295013	50295319
chr10	chr10:50628224-50628744	50628224	50628744
chr10	chr10:50655644-50656009	50655644	50656009
chr10	chr10:51019998-51020959	51019998	51020959
chr10	chr10:51272291-51272816	51272291	51272816
chr10	chr10:51379657-51380266	51379657	51380266
chr10	chr10:51409656-51410757	51409656	51410757
chr10	chr10:51570272-51571327	51570272	51571327
chr10	chr10:51597556-51598797	51597556	51598797
chr10	chr10:52277580-52279147	52277580	52279147
chr10	chr10:52655282-52655872	52655282	52655872
chr10	chr10:52784884-52785156	52784884	52785156
chr10	chr10:52940895-52941135	52940895	52941135
chr10	chr10:53002274-53003217	53002274	53003217
chr10	chr10:53479874-53481626	53479874	53481626
chr10	chr10:53503454-53504097	53503454	53504097
chr10	chr10:53712254-53712910	53712254	53712910
chr10	chr10:54153394-54153604	54153394	54153604
chr10	chr10:54280864-54281456	54280864	54281456
chr10	chr10:54482574-54483403	54482574	54483403
chr10	chr10:54499307-54499687	54499307	54499687
chr10	chr10:54693333-54694289	54693333	54694289
chr10	chr10:54865577-54866240	54865577	54866240
chr10	chr10:54903169-54903722	54903169	54903722
chr10	chr10:54988755-54989621	54988755	54989621
chr10	chr10:55054042-55054551	55054042	55054551
chr10	chr10:55112323-55112534	55112323	55112534
chr10	chr10:55165659-55166127	55165659	55166127
chr10	chr10:56434854-56435264	56434854	56435264
chr10	chr10:56650513-56651224	56650513	56651224
chr10	chr10:57661313-57661518	57661313	57661518
chr10	chr10:57696245-57698703	57696245	57698703
chr10	chr10:57700870-57701077	57700870	57701077
chr10	chr10:57701599-57701828	57701599	57701828
chr10	chr10:57704307-57704872	57704307	57704872
chr10	chr10:57710847-57714241	57710847	57714241
chr10	chr10:57715600-57715892	57715600	57715892
chr10	chr10:57827546-57828741	57827546	57828741
chr10	chr10:57923557-57923919	57923557	57923919
chr10	chr10:57952681-57953238	57952681	57953238
chr10	chr10:58165284-58165980	58165284	58165980
chr10	chr10:58291051-58291768	58291051	58291768
chr10	chr10:58336522-58337101	58336522	58337101
chr10	chr10:58470033-58470929	58470033	58470929
chr10	chr10:58507194-58507752	58507194	58507752
chr10	chr10:58646276-58646914	58646276	58646914
chr10	chr10:58711195-58712241	58711195	58712241
chr10	chr10:58731169-58732095	58731169	58732095
chr10	chr10:58787205-58787556	58787205	58787556
chr10	chr10:58841085-58842205	58841085	58842205
chr10	chr10:59131329-59131957	59131329	59131957
chr10	chr10:59441104-59442257	59441104	59442257
chr10	chr10:59643783-59644302	59643783	59644302
chr10	chr10:59644717-59645085	59644717	59645085
chr10	chr10:59759755-59760148	59759755	59760148
chr10	chr10:59833019-59833870	59833019	59833870
chr10	chr10:60037712-60038093	60037712	60038093
chr10	chr10:60077965-60079365	60077965	60079365
chr10	chr10:60275679-60276446	60275679	60276446
chr10	chr10:60923893-60924452	60923893	60924452
chr10	chr10:61280829-61281079	61280829	61281079
chr10	chr10:61295496-61296108	61295496	61296108
chr10	chr10:61396834-61397532	61396834	61397532
chr10	chr10:61503356-61503893	61503356	61503893
chr10	chr10:61593285-61593886	61593285	61593886
chr10	chr10:61650127-61650365	61650127	61650365
chr10	chr10:61876323-61877974	61876323	61877974
chr10	chr10:62294281-62295694	62294281	62295694
chr10	chr10:62417803-62418060	62417803	62418060
chr10	chr10:62436089-62436458	62436089	62436458
chr10	chr10:62920399-62921070	62920399	62921070
chr10	chr10:62921634-62922026	62921634	62922026
chr10	chr10:63509756-63510964	63509756	63510964
chr10	chr10:65030416-65030649	65030416	65030649
chr10	chr10:65092809-65093359	65092809	65093359
chr10	chr10:65126294-65126654	65126294	65126654
chr10	chr10:65175546-65176471	65175546	65176471
chr10	chr10:65228004-65228605	65228004	65228605
chr10	chr10:65246711-65247092	65246711	65247092
chr10	chr10:65282548-65283749	65282548	65283749
chr10	chr10:65325133-65325958	65325133	65325958
chr10	chr10:65462318-65462881	65462318	65462881
chr10	chr10:65470823-65471090	65470823	65471090
chr10	chr10:65471604-65472047	65471604	65472047
chr10	chr10:65489862-65490141	65489862	65490141
chr10	chr10:65490398-65490981	65490398	65490981
chr10	chr10:65502746-65503328	65502746	65503328
chr10	chr10:65518696-65519564	65518696	65519564
chr10	chr10:65524523-65525823	65524523	65525823
chr10	chr10:65536744-65538318	65536744	65538318
chr10	chr10:65541269-65543438	65541269	65543438
chr10	chr10:65609273-65609794	65609273	65609794
chr10	chr10:65652060-65652302	65652060	65652302
chr10	chr10:65655522-65656017	65655522	65656017
chr10	chr10:65843214-65844581	65843214	65844581
chr10	chr10:65970344-65971766	65970344	65971766
chr10	chr10:66748475-66748827	66748475	66748827
chr10	chr10:66755032-66758614	66755032	66758614
chr10	chr10:66764808-66765280	66764808	66765280
chr10	chr10:67008792-67009040	67008792	67009040
chr10	chr10:67154792-67155359	67154792	67155359
chr10	chr10:67191138-67191805	67191138	67191805
chr10	chr10:67226385-67226858	67226385	67226858
chr10	chr10:67244218-67244909	67244218	67244909
chr10	chr10:67292511-67295911	67292511	67295911
chr10	chr10:67630358-67631432	67630358	67631432
chr10	chr10:67735088-67735560	67735088	67735560
chr10	chr10:67756138-67756818	67756138	67756818
chr10	chr10:67843113-67843871	67843113	67843871
chr10	chr10:67908808-67909132	67908808	67909132
chr10	chr10:67984745-67985667	67984745	67985667
chr10	chr10:68109888-68110249	68109888	68110249
chr10	chr10:68237727-68238979	68237727	68238979
chr10	chr10:68777791-68779520	68777791	68779520
chr10	chr10:68973755-68974016	68973755	68974016
chr10	chr10:69250540-69251256	69250540	69251256
chr10	chr10:69422450-69422696	69422450	69422696
chr10	chr10:69451706-69452850	69451706	69452850
chr10	chr10:69455144-69456417	69455144	69456417
chr10	chr10:69465365-69466945	69465365	69466945
chr10	chr10:69469240-69469629	69469240	69469629
chr10	chr10:69469950-69470162	69469950	69470162
chr10	chr10:69473839-69474649	69473839	69474649
chr10	chr10:69913766-69914635	69913766	69914635
chr10	chr10:70011767-70012324	70011767	70012324
chr10	chr10:70014270-70015013	70014270	70015013
chr10	chr10:70429289-70430527	70429289	70430527
chr10	chr10:70720564-70721249	70720564	70721249
chr10	chr10:70761403-70762017	70761403	70762017
chr10	chr10:70838136-70840302	70838136	70840302
chr10	chr10:70917062-70917330	70917062	70917330
chr10	chr10:70917482-70917961	70917482	70917961
chr10	chr10:70944139-70944524	70944139	70944524
chr10	chr10:70983232-70983536	70983232	70983536
chr10	chr10:71151713-71153141	71151713	71153141
chr10	chr10:71160732-71161744	71160732	71161744
chr10	chr10:71729890-71731175	71729890	71731175
chr10	chr10:71986786-71988010	71986786	71988010
chr10	chr10:72004814-72005864	72004814	72005864
chr10	chr10:72101531-72101758	72101531	72101758
chr10	chr10:72223650-72224276	72223650	72224276
chr10	chr10:72363686-72364149	72363686	72364149
chr10	chr10:72403285-72403832	72403285	72403832
chr10	chr10:72563766-72564483	72563766	72564483
chr10	chr10:72640791-72641406	72640791	72641406
chr10	chr10:72726204-72726518	72726204	72726518
chr10	chr10:72728838-72729196	72728838	72729196
chr10	chr10:72803818-72804469	72803818	72804469
chr10	chr10:72927151-72927696	72927151	72927696
chr10	chr10:72950583-72950832	72950583	72950832
chr10	chr10:72952854-72953967	72952854	72953967
chr10	chr10:72954974-72955356	72954974	72955356
chr10	chr10:72958993-72960169	72958993	72960169
chr10	chr10:73061082-73061796	73061082	73061796
chr10	chr10:73065363-73066485	73065363	73066485
chr10	chr10:73070642-73070873	73070642	73070873
chr10	chr10:73071009-73072946	73071009	73072946
chr10	chr10:73075397-73075611	73075397	73075611
chr10	chr10:73076326-73076990	73076326	73076990
chr10	chr10:73078853-73079164	73078853	73079164
chr10	chr10:73079584-73081336	73079584	73081336
chr10	chr10:73134848-73136060	73134848	73136060
chr10	chr10:73143363-73143666	73143363	73143666
chr10	chr10:73379745-73380379	73379745	73380379
chr10	chr10:73648531-73649941	73648531	73649941
chr10	chr10:73693999-73695060	73693999	73695060
chr10	chr10:74095875-74096666	74095875	74096666
chr10	chr10:74143309-74143616	74143309	74143616
chr10	chr10:74148085-74148357	74148085	74148357
chr10	chr10:74409721-74410005	74409721	74410005
chr10	chr10:74517032-74517394	74517032	74517394
chr10	chr10:74737412-74737817	74737412	74737817
chr10	chr10:74754268-74754673	74754268	74754673
chr10	chr10:75637360-75638542	75637360	75638542
chr10	chr10:76108896-76110125	76108896	76110125
chr10	chr10:76198214-76198718	76198214	76198718
chr10	chr10:76280879-76281797	76280879	76281797
chr10	chr10:76361842-76362816	76361842	76362816
chr10	chr10:76770837-76771275	76770837	76771275
chr10	chr10:76771803-76772028	76771803	76772028
chr10	chr10:76815238-76815569	76815238	76815569
chr10	chr10:76858286-76858929	76858286	76858929
chr10	chr10:76924304-76924729	76924304	76924729
chr10	chr10:76960127-76962348	76960127	76962348
chr10	chr10:76991230-76994098	76991230	76994098
chr10	chr10:76999595-77000021	76999595	77000021
chr10	chr10:77147987-77148313	77147987	77148313
chr10	chr10:77148900-77150163	77148900	77150163
chr10	chr10:77181052-77181455	77181052	77181455
chr10	chr10:77222234-77222578	77222234	77222578
chr10	chr10:77225631-77225918	77225631	77225918
chr10	chr10:77234222-77234438	77234222	77234438
chr10	chr10:77330279-77331505	77330279	77331505
chr10	chr10:77359666-77359890	77359666	77359890
chr10	chr10:77407819-77408787	77407819	77408787
chr10	chr10:77421387-77421796	77421387	77421796
chr10	chr10:77540844-77542210	77540844	77542210
chr10	chr10:77830883-77832711	77830883	77832711
chr10	chr10:78905365-78906946	78905365	78906946
chr10	chr10:79502059-79503029	79502059	79503029
chr10	chr10:79599786-79600792	79599786	79600792
chr10	chr10:79643916-79644491	79643916	79644491
chr10	chr10:79694292-79694851	79694292	79694851
chr10	chr10:79732333-79733423	79732333	79733423
chr10	chr10:79752444-79753662	79752444	79753662
chr10	chr10:79790384-79790602	79790384	79790602
chr10	chr10:79818957-79819703	79818957	79819703
chr10	chr10:80078424-80078957	80078424	80078957
chr10	chr10:80131518-80132410	80131518	80132410
chr10	chr10:80453052-80453339	80453052	80453339
chr10	chr10:80792364-80793155	80792364	80793155
chr10	chr10:80967586-80967994	80967586	80967994
chr10	chr10:80970186-80974177	80970186	80974177
chr10	chr10:80991533-80992075	80991533	80992075
chr10	chr10:81023964-81024309	81023964	81024309
chr10	chr10:81027379-81027728	81027379	81027728
chr10	chr10:81038413-81038684	81038413	81038684
chr10	chr10:81046728-81046954	81046728	81046954
chr10	chr10:81120134-81122135	81120134	81122135
chr10	chr10:81195845-81196410	81195845	81196410
chr10	chr10:81283647-81285960	81283647	81285960
chr10	chr10:81323076-81323708	81323076	81323708
chr10	chr10:81372424-81372749	81372424	81372749
chr10	chr10:81395485-81397380	81395485	81397380
chr10	chr10:81533199-81533749	81533199	81533749
chr10	chr10:81592821-81594397	81592821	81594397
chr10	chr10:81675707-81679184	81675707	81679184
chr10	chr10:81708060-81709243	81708060	81709243
chr10	chr10:81859773-81860862	81859773	81860862
chr10	chr10:81927725-81928127	81927725	81928127
chr10	chr10:81957434-81958457	81957434	81958457
chr10	chr10:82128478-82128752	82128478	82128752
chr10	chr10:82295012-82295424	82295012	82295424
chr10	chr10:82295938-82297638	82295938	82297638
chr10	chr10:82580194-82580404	82580194	82580404
chr10	chr10:82634753-82635363	82634753	82635363
chr10	chr10:82730880-82731610	82730880	82731610
chr10	chr10:82772186-82772650	82772186	82772650
chr10	chr10:82806399-82807385	82806399	82807385
chr10	chr10:82877409-82878149	82877409	82878149
chr10	chr10:83055182-83055538	83055182	83055538
chr10	chr10:83240209-83241335	83240209	83241335
chr10	chr10:83487700-83488242	83487700	83488242
chr10	chr10:83589172-83589459	83589172	83589459
chr10	chr10:83804710-83805624	83804710	83805624
chr10	chr10:84440893-84441496	84440893	84441496
chr10	chr10:84613263-84613524	84613263	84613524
chr10	chr10:84785530-84787181	84785530	84787181
chr10	chr10:84788115-84788356	84788115	84788356
chr10	chr10:84828887-84829345	84828887	84829345
chr10	chr10:84870451-84870960	84870451	84870960
chr10	chr10:84914455-84914989	84914455	84914989
chr10	chr10:84945659-84945992	84945659	84945992
chr10	chr10:85005978-85006547	85005978	85006547
chr10	chr10:85089916-85090799	85089916	85090799
chr10	chr10:85091594-85091950	85091594	85091950
chr10	chr10:85102033-85102256	85102033	85102256
chr10	chr10:85102828-85103057	85102828	85103057
chr10	chr10:85116351-85116615	85116351	85116615
chr10	chr10:85119107-85119349	85119107	85119349
chr10	chr10:85121142-85121525	85121142	85121525
chr10	chr10:85288178-85289007	85288178	85289007
chr10	chr10:85324768-85326214	85324768	85326214
chr10	chr10:85358639-85359083	85358639	85359083
chr10	chr10:85375096-85375790	85375096	85375790
chr10	chr10:85407289-85407964	85407289	85407964
chr10	chr10:85423313-85423521	85423313	85423521
chr10	chr10:85431527-85432336	85431527	85432336
chr10	chr10:85444486-85445008	85444486	85445008
chr10	chr10:85460569-85461343	85460569	85461343
chr10	chr10:85513254-85514149	85513254	85514149
chr10	chr10:85535291-85535648	85535291	85535648
chr10	chr10:85535920-85536144	85535920	85536144
chr10	chr10:85554652-85555797	85554652	85555797
chr10	chr10:85587576-85588270	85587576	85588270
chr10	chr10:85645736-85646000	85645736	85646000
chr10	chr10:85668988-85669898	85668988	85669898
chr10	chr10:85720429-85720649	85720429	85720649
chr10	chr10:85725222-85725530	85725222	85725530
chr10	chr10:85776325-85776872	85776325	85776872
chr10	chr10:85839694-85840183	85839694	85840183
chr10	chr10:85967210-85967414	85967210	85967414
chr10	chr10:85973053-85973290	85973053	85973290
chr10	chr10:85992230-85994538	85992230	85994538
chr10	chr10:86007589-86008803	86007589	86008803
chr10	chr10:86011014-86011659	86011014	86011659
chr10	chr10:86039603-86040020	86039603	86040020
chr10	chr10:86073445-86074943	86073445	86074943
chr10	chr10:86123488-86124135	86123488	86124135
chr10	chr10:86179075-86179509	86179075	86179509
chr10	chr10:86195888-86196177	86195888	86196177
chr10	chr10:86270646-86271006	86270646	86271006
chr10	chr10:86292209-86294689	86292209	86294689
chr10	chr10:86341624-86342158	86341624	86342158
chr10	chr10:86355265-86355750	86355265	86355750
chr10	chr10:86415155-86415833	86415155	86415833
chr10	chr10:86533649-86534271	86533649	86534271
chr10	chr10:86567458-86567683	86567458	86567683
chr10	chr10:86568985-86569391	86568985	86569391
chr10	chr10:86608713-86609235	86608713	86609235
chr10	chr10:86654107-86654669	86654107	86654669
chr10	chr10:86696128-86696696	86696128	86696696
chr10	chr10:86708253-86708572	86708253	86708572
chr10	chr10:86713233-86713614	86713233	86713614
chr10	chr10:86762134-86762762	86762134	86762762
chr10	chr10:86801779-86802353	86801779	86802353
chr10	chr10:86867586-86867850	86867586	86867850
chr10	chr10:86881785-86884715	86881785	86884715
chr10	chr10:86897647-86897996	86897647	86897996
chr10	chr10:86898613-86898831	86898613	86898831
chr10	chr10:87007101-87008165	87007101	87008165
chr10	chr10:87131778-87132176	87131778	87132176
chr10	chr10:87159971-87160915	87159971	87160915
chr10	chr10:87176309-87177592	87176309	87177592
chr10	chr10:87263081-87264047	87263081	87264047
chr10	chr10:87287295-87287559	87287295	87287559
chr10	chr10:87297718-87298208	87297718	87298208
chr10	chr10:87304295-87304554	87304295	87304554
chr10	chr10:87307204-87307933	87307204	87307933
chr10	chr10:87311363-87311862	87311363	87311862
chr10	chr10:87437600-87437923	87437600	87437923
chr10	chr10:87468438-87468960	87468438	87468960
chr10	chr10:87517270-87517570	87517270	87517570
chr10	chr10:87537121-87537406	87537121	87537406
chr10	chr10:87553768-87553987	87553768	87553987
chr10	chr10:87564469-87565773	87564469	87565773
chr10	chr10:87686149-87686884	87686149	87686884
chr10	chr10:87745152-87745521	87745152	87745521
chr10	chr10:87748350-87748927	87748350	87748927
chr10	chr10:87849854-87850089	87849854	87850089
chr10	chr10:87893029-87893592	87893029	87893592
chr10	chr10:87895220-87895787	87895220	87895787
chr10	chr10:87921694-87922370	87921694	87922370
chr10	chr10:88267454-88267977	88267454	88267977
chr10	chr10:88272243-88272556	88272243	88272556
chr10	chr10:88401161-88401425	88401161	88401425
chr10	chr10:88442211-88442510	88442211	88442510
chr10	chr10:88445993-88446208	88445993	88446208
chr10	chr10:88452170-88452389	88452170	88452389
chr10	chr10:88467296-88467727	88467296	88467727
chr10	chr10:88681770-88682037	88681770	88682037
chr10	chr10:88706535-88707967	88706535	88707967
chr10	chr10:88765059-88765519	88765059	88765519
chr10	chr10:88818048-88818420	88818048	88818420
chr10	chr10:88880759-88881112	88880759	88881112
chr10	chr10:89024199-89024440	89024199	89024440
chr10	chr10:89024735-89025918	89024735	89025918
chr10	chr10:89040200-89040772	89040200	89040772
chr10	chr10:89073559-89074016	89073559	89074016
chr10	chr10:89246032-89249005	89246032	89249005
chr10	chr10:89253622-89253876	89253622	89253876
chr10	chr10:89256279-89256733	89256279	89256733
chr10	chr10:89365130-89366038	89365130	89366038
chr10	chr10:89389117-89389482	89389117	89389482
chr10	chr10:89404802-89405156	89404802	89405156
chr10	chr10:89406090-89407408	89406090	89407408
chr10	chr10:89447992-89448701	89447992	89448701
chr10	chr10:89489617-89489858	89489617	89489858
chr10	chr10:89516536-89516856	89516536	89516856
chr10	chr10:89537342-89538175	89537342	89538175
chr10	chr10:89544286-89544489	89544286	89544489
chr10	chr10:89546540-89546817	89546540	89546817
chr10	chr10:89588619-89590015	89588619	89590015
chr10	chr10:89619398-89619860	89619398	89619860
chr10	chr10:89647605-89648406	89647605	89648406
chr10	chr10:89715132-89715966	89715132	89715966
chr10	chr10:89730423-89730882	89730423	89730882
chr10	chr10:89744722-89745616	89744722	89745616
chr10	chr10:89851878-89852528	89851878	89852528
chr10	chr10:89866841-89867156	89866841	89867156
chr10	chr10:89914006-89914427	89914006	89914427
chr10	chr10:89958298-89958992	89958298	89958992
chr10	chr10:90002406-90003109	90002406	90003109
chr10	chr10:90069839-90070118	90069839	90070118
chr10	chr10:90132153-90132437	90132153	90132437
chr10	chr10:90364258-90364537	90364258	90364537
chr10	chr10:90437252-90437614	90437252	90437614
chr10	chr10:90634408-90634843	90634408	90634843
chr10	chr10:90941877-90942305	90941877	90942305
chr10	chr10:91037747-91037994	91037747	91037994
chr10	chr10:91596466-91597447	91596466	91597447
chr10	chr10:91789247-91789649	91789247	91789649
chr10	chr10:92223583-92224106	92223583	92224106
chr10	chr10:93389908-93390454	93389908	93390454
chr10	chr10:93416653-93417503	93416653	93417503
chr10	chr10:93651644-93652624	93651644	93652624
chr10	chr10:93699739-93700352	93699739	93700352
chr10	chr10:93864979-93865638	93864979	93865638
chr10	chr10:93867901-93868107	93867901	93868107
chr10	chr10:93964614-93965025	93964614	93965025
chr10	chr10:93965183-93965413	93965183	93965413
chr10	chr10:93989194-93989474	93989194	93989474
chr10	chr10:94618251-94618549	94618251	94618549
chr10	chr10:96295113-96295359	96295113	96295359
chr10	chr10:96711591-96711887	96711591	96711887
chr10	chr10:96713679-96713975	96713679	96713975
chr10	chr10:96715009-96715305	96715009	96715305
chr10	chr10:96716016-96716312	96716016	96716312
chr10	chr10:96717034-96717330	96717034	96717330
chr10	chr10:96718492-96718788	96718492	96718788
chr10	chr10:96719206-96719502	96719206	96719502
chr10	chr10:98231331-98235885	98231331	98235885
chr10	chr10:98705681-98706030	98705681	98706030
chr10	chr10:100405218-100405961	100405218	100405961
chr10	chr10:100406297-100406579	100406297	100406579
chr10	chr10:100436715-100437093	100436715	100437093
chr10	chr10:100437184-100437476	100437184	100437476
chr10	chr10:100636612-100636901	100636612	100636901
chr10	chr10:100691643-100692002	100691643	100692002
chr10	chr10:100789135-100790026	100789135	100790026
chr10	chr10:100912754-100913099	100912754	100913099
chr10	chr10:100968856-100969583	100968856	100969583
chr10	chr10:100980992-100982011	100980992	100982011
chr10	chr10:100982258-100982501	100982258	100982501
chr10	chr10:101001944-101002594	101001944	101002594
chr10	chr10:101042854-101043329	101042854	101043329
chr10	chr10:101065756-101066222	101065756	101066222
chr10	chr10:101083330-101083550	101083330	101083550
chr10	chr10:101136455-101137051	101136455	101137051
chr10	chr10:101137441-101138030	101137441	101138030
chr10	chr10:101140207-101140823	101140207	101140823
chr10	chr10:101185897-101186559	101185897	101186559
chr10	chr10:101224329-101224592	101224329	101224592
chr10	chr10:101236952-101239102	101236952	101239102
chr10	chr10:101239995-101240199	101239995	101240199
chr10	chr10:101248094-101249713	101248094	101249713
chr10	chr10:101252630-101252886	101252630	101252886
chr10	chr10:101254527-101254751	101254527	101254751
chr10	chr10:101259855-101261248	101259855	101261248
chr10	chr10:101302958-101303169	101302958	101303169
chr10	chr10:101309745-101310612	101309745	101310612
chr10	chr10:101361707-101361985	101361707	101361985
chr10	chr10:101526905-101527477	101526905	101527477
chr10	chr10:101570557-101570862	101570557	101570862
chr10	chr10:101571082-101571411	101571082	101571411
chr10	chr10:101583385-101583605	101583385	101583605
chr10	chr10:101589301-101589762	101589301	101589762
chr10	chr10:101660581-101660822	101660581	101660822
chr10	chr10:101737185-101737451	101737185	101737451
chr10	chr10:101786323-101786912	101786323	101786912
chr10	chr10:101801735-101802395	101801735	101802395
chr10	chr10:101895165-101895813	101895165	101895813
chr10	chr10:101897765-101898619	101897765	101898619
chr10	chr10:101899199-101899451	101899199	101899451
chr10	chr10:101918071-101918343	101918071	101918343
chr10	chr10:101925402-101925695	101925402	101925695
chr10	chr10:101928894-101929234	101928894	101929234
chr10	chr10:101929580-101929828	101929580	101929828
chr10	chr10:101935088-101935821	101935088	101935821
chr10	chr10:101938244-101938467	101938244	101938467
chr10	chr10:101939817-101940117	101939817	101940117
chr10	chr10:101940895-101941112	101940895	101941112
chr10	chr10:101964124-101964634	101964124	101964634
chr10	chr10:101968584-101968837	101968584	101968837
chr10	chr10:101981198-101981709	101981198	101981709
chr10	chr10:101992105-101992532	101992105	101992532
chr10	chr10:101994068-101994622	101994068	101994622
chr10	chr10:101995648-101996095	101995648	101996095
chr10	chr10:102006899-102007309	102006899	102007309
chr10	chr10:102008058-102008308	102008058	102008308
chr10	chr10:102014804-102015558	102014804	102015558
chr10	chr10:102021359-102021621	102021359	102021621
chr10	chr10:102021935-102022159	102021935	102022159
chr10	chr10:102036263-102037043	102036263	102037043
chr10	chr10:102069238-102069934	102069238	102069934
chr10	chr10:102070899-102071116	102070899	102071116
chr10	chr10:102085926-102086195	102085926	102086195
chr10	chr10:102098873-102099375	102098873	102099375
chr10	chr10:102127570-102127788	102127570	102127788
chr10	chr10:102131735-102131955	102131735	102131955
chr10	chr10:102134426-102134724	102134426	102134724
chr10	chr10:102144720-102144988	102144720	102144988
chr10	chr10:102145397-102145610	102145397	102145610
chr10	chr10:102147448-102148023	102147448	102148023
chr10	chr10:102151242-102152523	102151242	102152523
chr10	chr10:102166335-102166618	102166335	102166618
chr10	chr10:102179223-102179444	102179223	102179444
[truncated: 35,193 more rows]
