# Supplementary material for: Genome-wide analysis of DNA methylation in bovine placentas
Source: BMC Genomics. 2014 Jan 8;15:12. doi: 10.1186/1471-2164-15-12 (PMC3893433; doi:10.1186/1471-2164-15-12)
Supplement: Additional file 9 — Methylated CpG islands in bovine SCNT-placenta. [file 1471-2164-15-12-S9.xls]

## Sheet: Sheet1
Additional file 9 Methylated CpG islands in bovine SCNT-placenta
order number	chromosome_id	chromosome_id:CpG Island start position-CpG Island end position	CpG Island start position	CpG Island end position
CpG Island 1	chr1	chr1:357596-357907	357596	357907
CpG Island 2	chr1	chr1:1701048-1701361	1701048	1701361
CpG Island 3	chr1	chr1:1865532-1865752	1865532	1865752
CpG Island 4	chr1	chr1:3680607-3680820	3680607	3680820
CpG Island 5	chr1	chr1:3721694-3722043	3721694	3722043
CpG Island 6	chr1	chr1:8328021-8328336	8328021	8328336
CpG Island 7	chr1	chr1:8861423-8861730	8861423	8861730
CpG Island 8	chr1	chr1:9795389-9795961	9795389	9795961
CpG Island 9	chr1	chr1:22412698-22412996	22412698	22412996
CpG Island 10	chr1	chr1:22552004-22552458	22552004	22552458
CpG Island 11	chr1	chr1:35837327-35837534	35837327	35837534
CpG Island 12	chr1	chr1:43714451-43714873	43714451	43714873
CpG Island 13	chr1	chr1:44701813-44702062	44701813	44702062
CpG Island 14	chr1	chr1:44789988-44790279	44789988	44790279
CpG Island 15	chr1	chr1:44839063-44839388	44839063	44839388
CpG Island 16	chr1	chr1:44869935-44870268	44869935	44870268
CpG Island 17	chr1	chr1:45019765-45020063	45019765	45020063
CpG Island 18	chr1	chr1:50314768-50315165	50314768	50315165
CpG Island 19	chr1	chr1:57853045-57853451	57853045	57853451
CpG Island 20	chr1	chr1:58448622-58448929	58448622	58448929
CpG Island 21	chr1	chr1:59074024-59074240	59074024	59074240
CpG Island 22	chr1	chr1:59387303-59387542	59387303	59387542
CpG Island 23	chr1	chr1:59432833-59433966	59432833	59433966
CpG Island 24	chr1	chr1:61033597-61033859	61033597	61033859
CpG Island 25	chr1	chr1:65594295-65594517	65594295	65594517
CpG Island 26	chr1	chr1:65801981-65802952	65801981	65802952
CpG Island 27	chr1	chr1:67342159-67343004	67342159	67343004
CpG Island 28	chr1	chr1:67961830-67963738	67961830	67963738
CpG Island 29	chr1	chr1:68262634-68263162	68262634	68263162
CpG Island 30	chr1	chr1:68550156-68550972	68550156	68550972
CpG Island 31	chr1	chr1:69832310-69832712	69832310	69832712
CpG Island 32	chr1	chr1:71789660-71789935	71789660	71789935
CpG Island 33	chr1	chr1:72573559-72573767	72573559	72573767
CpG Island 34	chr1	chr1:73654806-73656531	73654806	73656531
CpG Island 35	chr1	chr1:73919926-73920380	73919926	73920380
CpG Island 36	chr1	chr1:80646943-80647666	80646943	80647666
CpG Island 37	chr1	chr1:82149879-82150131	82149879	82150131
CpG Island 38	chr1	chr1:82573432-82574603	82573432	82574603
CpG Island 39	chr1	chr1:83178865-83179342	83178865	83179342
CpG Island 40	chr1	chr1:83316977-83317198	83316977	83317198
CpG Island 41	chr1	chr1:83529342-83532724	83529342	83532724
CpG Island 42	chr1	chr1:83595994-83596647	83595994	83596647
CpG Island 43	chr1	chr1:83626229-83626492	83626229	83626492
CpG Island 44	chr1	chr1:104146635-104146888	104146635	104146888
CpG Island 45	chr1	chr1:110277727-110278663	110277727	110278663
CpG Island 46	chr1	chr1:111629934-111630957	111629934	111630957
CpG Island 47	chr1	chr1:115896003-115896264	115896003	115896264
CpG Island 48	chr1	chr1:120013493-120014142	120013493	120014142
CpG Island 49	chr1	chr1:122537708-122537911	122537708	122537911
CpG Island 50	chr1	chr1:127040858-127042755	127040858	127042755
CpG Island 51	chr1	chr1:127129172-127129618	127129172	127129618
CpG Island 52	chr1	chr1:128027470-128027811	128027470	128027811
CpG Island 53	chr1	chr1:128184590-128185128	128184590	128185128
CpG Island 54	chr1	chr1:128679387-128680432	128679387	128680432
CpG Island 55	chr1	chr1:128966929-128967136	128966929	128967136
CpG Island 56	chr1	chr1:129285957-129286686	129285957	129286686
CpG Island 57	chr1	chr1:131089024-131089566	131089024	131089566
CpG Island 58	chr1	chr1:131155583-131156472	131155583	131156472
CpG Island 59	chr1	chr1:132098152-132098508	132098152	132098508
CpG Island 60	chr1	chr1:135848421-135848889	135848421	135848889
CpG Island 61	chr1	chr1:138784254-138784709	138784254	138784709
CpG Island 62	chr1	chr1:138788926-138789276	138788926	138789276
CpG Island 63	chr1	chr1:138814072-138814783	138814072	138814783
CpG Island 64	chr1	chr1:141966637-141967001	141966637	141967001
CpG Island 65	chr1	chr1:143020784-143021920	143020784	143021920
CpG Island 66	chr1	chr1:143220982-143221192	143220982	143221192
CpG Island 67	chr1	chr1:143520149-143520441	143520149	143520441
CpG Island 68	chr1	chr1:143568326-143568543	143568326	143568543
CpG Island 69	chr1	chr1:143569285-143569581	143569285	143569581
CpG Island 70	chr1	chr1:143582103-143582366	143582103	143582366
CpG Island 71	chr1	chr1:143872432-143872732	143872432	143872732
CpG Island 72	chr1	chr1:144422060-144422364	144422060	144422364
CpG Island 73	chr1	chr1:144657204-144657442	144657204	144657442
CpG Island 74	chr1	chr1:144889862-144890244	144889862	144890244
CpG Island 75	chr1	chr1:145114445-145114683	145114445	145114683
CpG Island 76	chr1	chr1:145466053-145466686	145466053	145466686
CpG Island 77	chr1	chr1:145506158-145506386	145506158	145506386
CpG Island 78	chr1	chr1:145681088-145681355	145681088	145681355
CpG Island 79	chr1	chr1:145693172-145693419	145693172	145693419
CpG Island 80	chr1	chr1:145790984-145791305	145790984	145791305
CpG Island 81	chr1	chr1:145886628-145887015	145886628	145887015
CpG Island 82	chr1	chr1:146217560-146218021	146217560	146218021
CpG Island 83	chr1	chr1:146435349-146437511	146435349	146437511
CpG Island 84	chr1	chr1:146516942-146517149	146516942	146517149
CpG Island 85	chr1	chr1:146819724-146820249	146819724	146820249
CpG Island 86	chr1	chr1:146820976-146821181	146820976	146821181
CpG Island 87	chr1	chr1:147422160-147422851	147422160	147422851
CpG Island 88	chr1	chr1:147571738-147572426	147571738	147572426
CpG Island 89	chr1	chr1:147587008-147587414	147587008	147587414
CpG Island 90	chr1	chr1:148000259-148001508	148000259	148001508
CpG Island 91	chr1	chr1:148131802-148132225	148131802	148132225
CpG Island 92	chr1	chr1:148288185-148288490	148288185	148288490
CpG Island 93	chr1	chr1:148347063-148347561	148347063	148347561
CpG Island 94	chr1	chr1:148678456-148679182	148678456	148679182
CpG Island 95	chr1	chr1:149401719-149401947	149401719	149401947
CpG Island 96	chr1	chr1:150027827-150028060	150027827	150028060
CpG Island 97	chr1	chr1:150029086-150029610	150029086	150029610
CpG Island 98	chr1	chr1:150065681-150065896	150065681	150065896
CpG Island 99	chr1	chr1:150200303-150200627	150200303	150200627
CpG Island 100	chr1	chr1:150228436-150228978	150228436	150228978
CpG Island 101	chr1	chr1:150728536-150728966	150728536	150728966
CpG Island 102	chr1	chr1:150835903-150836116	150835903	150836116
CpG Island 103	chr1	chr1:150883054-150883409	150883054	150883409
CpG Island 104	chr1	chr1:151402586-151402985	151402586	151402985
CpG Island 105	chr1	chr1:152380875-152381197	152380875	152381197
CpG Island 106	chr1	chr1:152454446-152455120	152454446	152455120
CpG Island 107	chr1	chr1:152576251-152576503	152576251	152576503
CpG Island 108	chr1	chr1:152885435-152885962	152885435	152885962
CpG Island 109	chr1	chr1:152886711-152886937	152886711	152886937
CpG Island 110	chr1	chr1:152889792-152890109	152889792	152890109
CpG Island 111	chr1	chr1:153156932-153157269	153156932	153157269
CpG Island 112	chr1	chr1:153157346-153157548	153157346	153157548
CpG Island 113	chr1	chr1:153346137-153346628	153346137	153346628
CpG Island 114	chr1	chr1:153423037-153423255	153423037	153423255
CpG Island 115	chr1	chr1:153433463-153433798	153433463	153433798
CpG Island 116	chr1	chr1:154138755-154139405	154138755	154139405
CpG Island 117	chr1	chr1:154196855-154197110	154196855	154197110
CpG Island 118	chr1	chr1:154398647-154399068	154398647	154399068
CpG Island 119	chr1	chr1:154924745-154925036	154924745	154925036
CpG Island 120	chr1	chr1:155030732-155030933	155030732	155030933
CpG Island 121	chr1	chr1:155061276-155061836	155061276	155061836
CpG Island 122	chr1	chr1:155161753-155162163	155161753	155162163
CpG Island 123	chr1	chr1:155302574-155303037	155302574	155303037
CpG Island 124	chr1	chr1:155352867-155353129	155352867	155353129
CpG Island 125	chr1	chr1:155651058-155651353	155651058	155651353
CpG Island 126	chr1	chr1:155709052-155709319	155709052	155709319
CpG Island 127	chr1	chr1:155735607-155735824	155735607	155735824
CpG Island 128	chr1	chr1:155743037-155744294	155743037	155744294
CpG Island 129	chr1	chr1:155745109-155745344	155745109	155745344
CpG Island 130	chr1	chr1:155752370-155753002	155752370	155753002
CpG Island 131	chr1	chr1:155785608-155785885	155785608	155785885
CpG Island 132	chr1	chr1:155876747-155877008	155876747	155877008
CpG Island 133	chr1	chr1:155939479-155939684	155939479	155939684
CpG Island 134	chr1	chr1:156105008-156105223	156105008	156105223
CpG Island 135	chr1	chr1:156212962-156213328	156212962	156213328
CpG Island 136	chr1	chr1:156887578-156887904	156887578	156887904
CpG Island 137	chr1	chr1:157219144-157219442	157219144	157219442
CpG Island 138	chr1	chr1:157472219-157473180	157472219	157473180
CpG Island 139	chr1	chr1:157486112-157486333	157486112	157486333
CpG Island 140	chr1	chr1:157588327-157588568	157588327	157588568
CpG Island 141	chr1	chr1:157809623-157809958	157809623	157809958
CpG Island 142	chr1	chr1:157907332-157907694	157907332	157907694
CpG Island 143	chr10	chr10:238991-239364	238991	239364
CpG Island 144	chr10	chr10:264116-264629	264116	264629
CpG Island 145	chr10	chr10:535365-535629	535365	535629
CpG Island 146	chr10	chr10:913178-913440	913178	913440
CpG Island 147	chr10	chr10:1344965-1345239	1344965	1345239
CpG Island 148	chr10	chr10:1942504-1943010	1942504	1943010
CpG Island 149	chr10	chr10:2354431-2354725	2354431	2354725
CpG Island 150	chr10	chr10:2459712-2459935	2459712	2459935
CpG Island 151	chr10	chr10:4843392-4843609	4843392	4843609
CpG Island 152	chr10	chr10:4875126-4875390	4875126	4875390
CpG Island 153	chr10	chr10:4910033-4910352	4910033	4910352
CpG Island 154	chr10	chr10:5652085-5653266	5652085	5653266
CpG Island 155	chr10	chr10:6604075-6604600	6604075	6604600
CpG Island 156	chr10	chr10:7894114-7894734	7894114	7894734
CpG Island 157	chr10	chr10:8169349-8170316	8169349	8170316
CpG Island 158	chr10	chr10:11785372-11786639	11785372	11786639
CpG Island 159	chr10	chr10:13037855-13038086	13037855	13038086
CpG Island 160	chr10	chr10:13053470-13053699	13053470	13053699
CpG Island 161	chr10	chr10:13460526-13461670	13460526	13461670
CpG Island 162	chr10	chr10:13913823-13914087	13913823	13914087
CpG Island 163	chr10	chr10:14621625-14622286	14621625	14622286
CpG Island 164	chr10	chr10:15742931-15743167	15742931	15743167
CpG Island 165	chr10	chr10:16791232-16791471	16791232	16791471
CpG Island 166	chr10	chr10:16953403-16953801	16953403	16953801
CpG Island 167	chr10	chr10:20870670-20870890	20870670	20870890
CpG Island 168	chr10	chr10:21248426-21248647	21248426	21248647
CpG Island 169	chr10	chr10:21257638-21257839	21257638	21257839
CpG Island 170	chr10	chr10:21367545-21367866	21367545	21367866
CpG Island 171	chr10	chr10:21647574-21648108	21647574	21648108
CpG Island 172	chr10	chr10:21652997-21653518	21652997	21653518
CpG Island 173	chr10	chr10:21788636-21789294	21788636	21789294
CpG Island 174	chr10	chr10:21994944-21995155	21994944	21995155
CpG Island 175	chr10	chr10:25921108-25921371	25921108	25921371
CpG Island 176	chr10	chr10:26234628-26234921	26234628	26234921
CpG Island 177	chr10	chr10:26830502-26830708	26830502	26830708
CpG Island 178	chr10	chr10:27137795-27138472	27137795	27138472
CpG Island 179	chr10	chr10:27626939-27627283	27626939	27627283
CpG Island 180	chr10	chr10:32865103-32865370	32865103	32865370
CpG Island 181	chr10	chr10:35695463-35696709	35695463	35696709
CpG Island 182	chr10	chr10:36101123-36101952	36101123	36101952
CpG Island 183	chr10	chr10:36184315-36184555	36184315	36184555
CpG Island 184	chr10	chr10:37135428-37136380	37135428	37136380
CpG Island 185	chr10	chr10:42646993-42647250	42646993	42647250
CpG Island 186	chr10	chr10:43777580-43778049	43777580	43778049
CpG Island 187	chr10	chr10:46006554-46007036	46006554	46007036
CpG Island 188	chr10	chr10:47450589-47450866	47450589	47450866
CpG Island 189	chr10	chr10:49917480-49917725	49917480	49917725
CpG Island 190	chr10	chr10:52940895-52941135	52940895	52941135
CpG Island 191	chr10	chr10:57661313-57661518	57661313	57661518
CpG Island 192	chr10	chr10:58336522-58337101	58336522	58337101
CpG Island 193	chr10	chr10:65502746-65503328	65502746	65503328
CpG Island 194	chr10	chr10:65652060-65652302	65652060	65652302
CpG Island 195	chr10	chr10:69422450-69422696	69422450	69422696
CpG Island 196	chr10	chr10:70917482-70917961	70917482	70917961
CpG Island 197	chr10	chr10:70983232-70983536	70983232	70983536
CpG Island 198	chr10	chr10:71160732-71161744	71160732	71161744
CpG Island 199	chr10	chr10:71160732-71161744	71160732	71161744
CpG Island 200	chr10	chr10:71986786-71988010	71986786	71988010
CpG Island 201	chr10	chr10:72223650-72224276	72223650	72224276
CpG Island 202	chr10	chr10:72563766-72564483	72563766	72564483
CpG Island 203	chr10	chr10:79694292-79694851	79694292	79694851
CpG Island 204	chr10	chr10:81195845-81196410	81195845	81196410
CpG Island 205	chr10	chr10:81372424-81372749	81372424	81372749
CpG Island 206	chr10	chr10:81592821-81594397	81592821	81594397
CpG Island 207	chr10	chr10:83487700-83488242	83487700	83488242
CpG Island 208	chr10	chr10:83589172-83589459	83589172	83589459
CpG Island 209	chr10	chr10:85102033-85102256	85102033	85102256
CpG Island 210	chr10	chr10:85324768-85326214	85324768	85326214
CpG Island 211	chr10	chr10:85423313-85423521	85423313	85423521
CpG Island 212	chr10	chr10:85513254-85514149	85513254	85514149
CpG Island 213	chr10	chr10:85535291-85535648	85535291	85535648
CpG Island 214	chr10	chr10:85535920-85536144	85535920	85536144
CpG Island 215	chr10	chr10:86007589-86008803	86007589	86008803
CpG Island 216	chr10	chr10:86011014-86011659	86011014	86011659
CpG Island 217	chr10	chr10:86073445-86074943	86073445	86074943
CpG Island 218	chr10	chr10:86341624-86342158	86341624	86342158
CpG Island 219	chr10	chr10:87159971-87160915	87159971	87160915
CpG Island 220	chr10	chr10:87287295-87287559	87287295	87287559
CpG Island 221	chr10	chr10:87304295-87304554	87304295	87304554
CpG Island 222	chr10	chr10:87537121-87537406	87537121	87537406
CpG Island 223	chr10	chr10:87553768-87553987	87553768	87553987
CpG Island 224	chr10	chr10:88445993-88446208	88445993	88446208
CpG Island 225	chr10	chr10:88880759-88881112	88880759	88881112
CpG Island 226	chr10	chr10:89040200-89040772	89040200	89040772
CpG Island 227	chr10	chr10:89246032-89249005	89246032	89249005
CpG Island 228	chr10	chr10:89256279-89256733	89256279	89256733
CpG Island 229	chr10	chr10:90437252-90437614	90437252	90437614
CpG Island 230	chr10	chr10:90634408-90634843	90634408	90634843
CpG Island 231	chr10	chr10:90941877-90942305	90941877	90942305
CpG Island 232	chr10	chr10:91789247-91789649	91789247	91789649
CpG Island 233	chr10	chr10:92223583-92224106	92223583	92224106
CpG Island 234	chr10	chr10:93989194-93989474	93989194	93989474
CpG Island 235	chr10	chr10:94618251-94618549	94618251	94618549
CpG Island 236	chr10	chr10:96711591-96711887	96711591	96711887
CpG Island 237	chr10	chr10:98705681-98706030	98705681	98706030
CpG Island 238	chr10	chr10:100405218-100405961	100405218	100405961
CpG Island 239	chr10	chr10:100406297-100406579	100406297	100406579
CpG Island 240	chr10	chr10:100436715-100437093	100436715	100437093
CpG Island 241	chr10	chr10:100437184-100437476	100437184	100437476
CpG Island 242	chr10	chr10:100636612-100636901	100636612	100636901
CpG Island 243	chr10	chr10:100912754-100913099	100912754	100913099
CpG Island 244	chr10	chr10:100968856-100969583	100968856	100969583
CpG Island 245	chr10	chr10:101042854-101043329	101042854	101043329
CpG Island 246	chr10	chr10:101065756-101066222	101065756	101066222
CpG Island 247	chr10	chr10:101239995-101240199	101239995	101240199
CpG Island 248	chr10	chr10:101259855-101261248	101259855	101261248
CpG Island 249	chr10	chr10:101361707-101361985	101361707	101361985
CpG Island 250	chr10	chr10:101583385-101583605	101583385	101583605
CpG Island 251	chr10	chr10:101589301-101589762	101589301	101589762
CpG Island 252	chr10	chr10:101968584-101968837	101968584	101968837
CpG Island 253	chr10	chr10:102014804-102015558	102014804	102015558
CpG Island 254	chr10	chr10:102036263-102037043	102036263	102037043
CpG Island 255	chr10	chr10:102085926-102086195	102085926	102086195
CpG Island 256	chr10	chr10:102127570-102127788	102127570	102127788
CpG Island 257	chr10	chr10:102144720-102144988	102144720	102144988
CpG Island 258	chr10	chr10:102145397-102145610	102145397	102145610
CpG Island 259	chr10	chr10:102166335-102166618	102166335	102166618
CpG Island 260	chr10	chr10:102290698-102290942	102290698	102290942
CpG Island 261	chr10	chr10:102496870-102497334	102496870	102497334
CpG Island 262	chr10	chr10:102670572-102671064	102670572	102671064
CpG Island 263	chr10	chr10:102710794-102711034	102710794	102711034
CpG Island 264	chr10	chr10:102779188-102780461	102779188	102780461
CpG Island 265	chr10	chr10:102787720-102788018	102787720	102788018
CpG Island 266	chr10	chr10:102859282-102859503	102859282	102859503
CpG Island 267	chr10	chr10:102927351-102927967	102927351	102927967
CpG Island 268	chr10	chr10:102973402-102973903	102973402	102973903
CpG Island 269	chr10	chr10:103081647-103082082	103081647	103082082
CpG Island 270	chr10	chr10:103159987-103160720	103159987	103160720
CpG Island 271	chr10	chr10:103164704-103164905	103164704	103164905
CpG Island 272	chr10	chr10:103185090-103186871	103185090	103186871
CpG Island 273	chr10	chr10:103242099-103242649	103242099	103242649
CpG Island 274	chr10	chr10:103301483-103301812	103301483	103301812
CpG Island 275	chr10	chr10:103327359-103327739	103327359	103327739
CpG Island 276	chr10	chr10:103409716-103409959	103409716	103409959
CpG Island 277	chr10	chr10:103681460-103681663	103681460	103681663
CpG Island 278	chr10	chr10:103682015-103682473	103682015	103682473
CpG Island 279	chr10	chr10:103724412-103725270	103724412	103725270
CpG Island 280	chr10	chr10:104138784-104139656	104138784	104139656
CpG Island 281	chr11	chr11:900038-900271	900038	900271
CpG Island 282	chr11	chr11:1199668-1205467	1199668	1205467
CpG Island 283	chr11	chr11:1734660-1734947	1734660	1734947
CpG Island 284	chr11	chr11:2078403-2080275	2078403	2080275
CpG Island 285	chr11	chr11:2142878-2143679	2142878	2143679
CpG Island 286	chr11	chr11:2221961-2223549	2221961	2223549
CpG Island 287	chr11	chr11:2324241-2324515	2324241	2324515
CpG Island 288	chr11	chr11:2780461-2780760	2780461	2780760
CpG Island 289	chr11	chr11:2788226-2788626	2788226	2788626
CpG Island 290	chr11	chr11:3029788-3029995	3029788	3029995
CpG Island 291	chr11	chr11:3046238-3046442	3046238	3046442
CpG Island 292	chr11	chr11:3082123-3082370	3082123	3082370
CpG Island 293	chr11	chr11:3588950-3589499	3588950	3589499
CpG Island 294	chr11	chr11:3845900-3846303	3845900	3846303
CpG Island 295	chr11	chr11:3980633-3980967	3980633	3980967
CpG Island 296	chr11	chr11:4117635-4117866	4117635	4117866
CpG Island 297	chr11	chr11:4588385-4588692	4588385	4588692
CpG Island 298	chr11	chr11:5357361-5357716	5357361	5357716
CpG Island 299	chr11	chr11:6813606-6814105	6813606	6814105
CpG Island 300	chr11	chr11:7238936-7239481	7238936	7239481
CpG Island 301	chr11	chr11:7283951-7284193	7283951	7284193
CpG Island 302	chr11	chr11:8831426-8831637	8831426	8831637
CpG Island 303	chr11	chr11:9949453-9949843	9949453	9949843
CpG Island 304	chr11	chr11:9972643-9973046	9972643	9973046
CpG Island 305	chr11	chr11:10056115-10056378	10056115	10056378
CpG Island 306	chr11	chr11:13042119-13042665	13042119	13042665
CpG Island 307	chr11	chr11:13492630-13493119	13492630	13493119
CpG Island 308	chr11	chr11:16158782-16159110	16158782	16159110
CpG Island 309	chr11	chr11:17295212-17295459	17295212	17295459
CpG Island 310	chr11	chr11:20109684-20110032	20109684	20110032
CpG Island 311	chr11	chr11:21300424-21301057	21300424	21301057
CpG Island 312	chr11	chr11:25201510-25201759	25201510	25201759
CpG Island 313	chr11	chr11:26168176-26168394	26168176	26168394
CpG Island 314	chr11	chr11:27263074-27264357	27263074	27264357
CpG Island 315	chr11	chr11:29452906-29453135	29452906	29453135
CpG Island 316	chr11	chr11:33348316-33349316	33348316	33349316
CpG Island 317	chr11	chr11:36420484-36421218	36420484	36421218
CpG Island 318	chr11	chr11:43080514-43081684	43080514	43081684
CpG Island 319	chr11	chr11:43205938-43206197	43205938	43206197
CpG Island 320	chr11	chr11:44233370-44233639	44233370	44233639
CpG Island 321	chr11	chr11:44364961-44366760	44364961	44366760
CpG Island 322	chr11	chr11:44672086-44672466	44672086	44672466
CpG Island 323	chr11	chr11:44701859-44702648	44701859	44702648
CpG Island 324	chr11	chr11:45441949-45442569	45441949	45442569
CpG Island 325	chr11	chr11:45781489-45781775	45781489	45781775
CpG Island 326	chr11	chr11:47210047-47210357	47210047	47210357
CpG Island 327	chr11	chr11:47829438-47829669	47829438	47829669
CpG Island 328	chr11	chr11:61473552-61478516	61473552	61478516
CpG Island 329	chr11	chr11:63290412-63290625	63290412	63290625
CpG Island 330	chr11	chr11:63639868-63640440	63639868	63640440
CpG Island 331	chr11	chr11:68253814-68254178	68253814	68254178
CpG Island 332	chr11	chr11:68638264-68638521	68638264	68638521
CpG Island 333	chr11	chr11:70645745-70646356	70645745	70646356
CpG Island 334	chr11	chr11:72275453-72275661	72275453	72275661
CpG Island 335	chr11	chr11:72831821-72832907	72831821	72832907
CpG Island 336	chr11	chr11:73068260-73068464	73068260	73068464
CpG Island 337	chr11	chr11:73452625-73452911	73452625	73452911
CpG Island 338	chr11	chr11:75302305-75302522	75302305	75302522
CpG Island 339	chr11	chr11:75441995-75442245	75441995	75442245
CpG Island 340	chr11	chr11:75660753-75661387	75660753	75661387
CpG Island 341	chr11	chr11:77884747-77885178	77884747	77885178
CpG Island 342	chr11	chr11:78323940-78324142	78323940	78324142
CpG Island 343	chr11	chr11:79484006-79484471	79484006	79484471
CpG Island 344	chr11	chr11:80843416-80843722	80843416	80843722
CpG Island 345	chr11	chr11:82694649-82695071	82694649	82695071
CpG Island 346	chr11	chr11:86199450-86199679	86199450	86199679
CpG Island 347	chr11	chr11:86213996-86214356	86213996	86214356
CpG Island 348	chr11	chr11:86231416-86231731	86231416	86231731
CpG Island 349	chr11	chr11:86760191-86762033	86760191	86762033
CpG Island 350	chr11	chr11:86818475-86818683	86818475	86818683
CpG Island 351	chr11	chr11:87191415-87191903	87191415	87191903
CpG Island 352	chr11	chr11:87197147-87197460	87197147	87197460
CpG Island 353	chr11	chr11:87527967-87528228	87527967	87528228
CpG Island 354	chr11	chr11:87616495-87617722	87616495	87617722
CpG Island 355	chr11	chr11:87936198-87936638	87936198	87936638
CpG Island 356	chr11	chr11:87946274-87946500	87946274	87946500
CpG Island 357	chr11	chr11:89664869-89665323	89664869	89665323
CpG Island 358	chr11	chr11:89737040-89737551	89737040	89737551
CpG Island 359	chr11	chr11:93961096-93961450	93961096	93961450
CpG Island 360	chr11	chr11:93969860-93970142	93969860	93970142
CpG Island 361	chr11	chr11:95484494-95485533	95484494	95485533
CpG Island 362	chr11	chr11:95804965-95805492	95804965	95805492
CpG Island 363	chr11	chr11:95992080-95992368	95992080	95992368
CpG Island 364	chr11	chr11:97189305-97189578	97189305	97189578
CpG Island 365	chr11	chr11:97230543-97230881	97230543	97230881
CpG Island 366	chr11	chr11:97398993-97399970	97398993	97399970
CpG Island 367	chr11	chr11:97651508-97652596	97651508	97652596
CpG Island 368	chr11	chr11:97952256-97952482	97952256	97952482
CpG Island 369	chr11	chr11:97981743-97982537	97981743	97982537
CpG Island 370	chr11	chr11:98215339-98215553	98215339	98215553
CpG Island 371	chr11	chr11:98386507-98386738	98386507	98386738
CpG Island 372	chr11	chr11:98445022-98445258	98445022	98445258
CpG Island 373	chr11	chr11:98478070-98478376	98478070	98478376
CpG Island 374	chr11	chr11:98605539-98605964	98605539	98605964
CpG Island 375	chr11	chr11:98624147-98624446	98624147	98624446
CpG Island 376	chr11	chr11:98636661-98636956	98636661	98636956
CpG Island 377	chr11	chr11:98889302-98889572	98889302	98889572
CpG Island 378	chr11	chr11:98944756-98945054	98944756	98945054
CpG Island 379	chr11	chr11:98996578-98997895	98996578	98997895
CpG Island 380	chr11	chr11:98998269-98998496	98998269	98998496
CpG Island 381	chr11	chr11:99158143-99158523	99158143	99158523
CpG Island 382	chr11	chr11:99429853-99431545	99429853	99431545
CpG Island 383	chr11	chr11:99462254-99463725	99462254	99463725
CpG Island 384	chr11	chr11:100015418-100016003	100015418	100016003
CpG Island 385	chr11	chr11:100230851-100231132	100230851	100231132
CpG Island 386	chr11	chr11:100263288-100263704	100263288	100263704
CpG Island 387	chr11	chr11:100264202-100264863	100264202	100264863
CpG Island 388	chr11	chr11:100274493-100274895	100274493	100274895
CpG Island 389	chr11	chr11:100275425-100275693	100275425	100275693
CpG Island 390	chr11	chr11:100447895-100448102	100447895	100448102
CpG Island 391	chr11	chr11:100563855-100564098	100563855	100564098
CpG Island 392	chr11	chr11:100755285-100755498	100755285	100755498
CpG Island 393	chr11	chr11:101149329-101151051	101149329	101151051
CpG Island 394	chr11	chr11:101205105-101205330	101205105	101205330
CpG Island 395	chr11	chr11:101264509-101264754	101264509	101264754
CpG Island 396	chr11	chr11:101477334-101477802	101477334	101477802
CpG Island 397	chr11	chr11:101489194-101489990	101489194	101489990
CpG Island 398	chr11	chr11:101496630-101497147	101496630	101497147
CpG Island 399	chr11	chr11:101516311-101516816	101516311	101516816
CpG Island 400	chr11	chr11:101660148-101660356	101660148	101660356
CpG Island 401	chr11	chr11:101671693-101672766	101671693	101672766
CpG Island 402	chr11	chr11:101705550-101705881	101705550	101705881
CpG Island 403	chr11	chr11:101744436-101744661	101744436	101744661
CpG Island 404	chr11	chr11:102573300-102574014	102573300	102574014
CpG Island 405	chr11	chr11:102624943-102625155	102624943	102625155
CpG Island 406	chr11	chr11:102896859-102897387	102896859	102897387
CpG Island 407	chr11	chr11:103516393-103516651	103516393	103516651
CpG Island 408	chr11	chr11:103579445-103579771	103579445	103579771
CpG Island 409	chr11	chr11:103580440-103580896	103580440	103580896
CpG Island 410	chr11	chr11:103581089-103581293	103581089	103581293
CpG Island 411	chr11	chr11:103668298-103668527	103668298	103668527
CpG Island 412	chr11	chr11:103746277-103746804	103746277	103746804
CpG Island 413	chr11	chr11:103845322-103845550	103845322	103845550
CpG Island 414	chr11	chr11:103845907-103846275	103845907	103846275
CpG Island 415	chr11	chr11:103846818-103847532	103846818	103847532
CpG Island 416	chr11	chr11:103850066-103850866	103850066	103850866
CpG Island 417	chr11	chr11:103961790-103964024	103961790	103964024
CpG Island 418	chr11	chr11:103979436-103980087	103979436	103980087
CpG Island 419	chr11	chr11:104021528-104021957	104021528	104021957
CpG Island 420	chr11	chr11:104055425-104056066	104055425	104056066
CpG Island 421	chr11	chr11:104069491-104069695	104069491	104069695
CpG Island 422	chr11	chr11:104155105-104155320	104155105	104155320
CpG Island 423	chr11	chr11:104182266-104182614	104182266	104182614
CpG Island 424	chr11	chr11:104183726-104183977	104183726	104183977
CpG Island 425	chr11	chr11:104194617-104195124	104194617	104195124
CpG Island 426	chr11	chr11:104202468-104202794	104202468	104202794
CpG Island 427	chr11	chr11:104205797-104206015	104205797	104206015
CpG Island 428	chr11	chr11:104218755-104219198	104218755	104219198
CpG Island 429	chr11	chr11:104232247-104232906	104232247	104232906
CpG Island 430	chr11	chr11:104296524-104297435	104296524	104297435
CpG Island 431	chr11	chr11:104304448-104304846	104304448	104304846
CpG Island 432	chr11	chr11:104379451-104379913	104379451	104379913
CpG Island 433	chr11	chr11:104541761-104542169	104541761	104542169
CpG Island 434	chr11	chr11:104630796-104631246	104630796	104631246
CpG Island 435	chr11	chr11:104633356-104633728	104633356	104633728
CpG Island 436	chr11	chr11:104655924-104656204	104655924	104656204
CpG Island 437	chr11	chr11:104787592-104788159	104787592	104788159
CpG Island 438	chr11	chr11:104824861-104825905	104824861	104825905
CpG Island 439	chr11	chr11:104838250-104838471	104838250	104838471
CpG Island 440	chr11	chr11:104903893-104904240	104903893	104904240
CpG Island 441	chr11	chr11:104932114-104933133	104932114	104933133
CpG Island 442	chr11	chr11:104933334-104933691	104933334	104933691
CpG Island 443	chr11	chr11:105046281-105046781	105046281	105046781
CpG Island 444	chr11	chr11:105070940-105071338	105070940	105071338
CpG Island 445	chr11	chr11:105118651-105119638	105118651	105119638
CpG Island 446	chr11	chr11:105121932-105122263	105121932	105122263
CpG Island 447	chr11	chr11:105122513-105123150	105122513	105123150
CpG Island 448	chr11	chr11:105124468-105124719	105124468	105124719
CpG Island 449	chr11	chr11:105129962-105131559	105129962	105131559
CpG Island 450	chr11	chr11:105168752-105169162	105168752	105169162
CpG Island 451	chr11	chr11:105182127-105182745	105182127	105182745
CpG Island 452	chr11	chr11:105392862-105394846	105392862	105394846
CpG Island 453	chr11	chr11:105423151-105423747	105423151	105423747
CpG Island 454	chr11	chr11:105439315-105439609	105439315	105439609
CpG Island 455	chr11	chr11:105440080-105440399	105440080	105440399
CpG Island 456	chr11	chr11:105460380-105460778	105460380	105460778
CpG Island 457	chr11	chr11:105501612-105502103	105501612	105502103
CpG Island 458	chr11	chr11:105509879-105510516	105509879	105510516
CpG Island 459	chr11	chr11:105720458-105720659	105720458	105720659
CpG Island 460	chr11	chr11:105720902-105721712	105720902	105721712
CpG Island 461	chr11	chr11:105731828-105732169	105731828	105732169
CpG Island 462	chr11	chr11:105855126-105855616	105855126	105855616
CpG Island 463	chr11	chr11:105859964-105862570	105859964	105862570
CpG Island 464	chr11	chr11:105910844-105911245	105910844	105911245
CpG Island 465	chr11	chr11:105937465-105938071	105937465	105938071
CpG Island 466	chr11	chr11:105943215-105943452	105943215	105943452
CpG Island 467	chr11	chr11:105970402-105971120	105970402	105971120
CpG Island 468	chr11	chr11:105994533-105994848	105994533	105994848
CpG Island 469	chr11	chr11:105996523-105997499	105996523	105997499
CpG Island 470	chr11	chr11:106000296-106000817	106000296	106000817
CpG Island 471	chr11	chr11:106008310-106009203	106008310	106009203
CpG Island 472	chr11	chr11:106009571-106009780	106009571	106009780
CpG Island 473	chr11	chr11:106016949-106017438	106016949	106017438
CpG Island 474	chr11	chr11:106097220-106097629	106097220	106097629
CpG Island 475	chr11	chr11:106133009-106133214	106133009	106133214
CpG Island 476	chr11	chr11:106134224-106134460	106134224	106134460
CpG Island 477	chr11	chr11:106138547-106138785	106138547	106138785
CpG Island 478	chr11	chr11:106138995-106139285	106138995	106139285
CpG Island 479	chr11	chr11:106151061-106152922	106151061	106152922
CpG Island 480	chr11	chr11:106224110-106224907	106224110	106224907
CpG Island 481	chr11	chr11:106262582-106262962	106262582	106262962
CpG Island 482	chr11	chr11:106286888-106291220	106286888	106291220
CpG Island 483	chr11	chr11:106406846-106407072	106406846	106407072
CpG Island 484	chr11	chr11:106442457-106442767	106442457	106442767
CpG Island 485	chr11	chr11:106444100-106444593	106444100	106444593
CpG Island 486	chr11	chr11:106497793-106498343	106497793	106498343
CpG Island 487	chr11	chr11:106541712-106542051	106541712	106542051
CpG Island 488	chr11	chr11:106566603-106567331	106566603	106567331
CpG Island 489	chr11	chr11:106649920-106650184	106649920	106650184
CpG Island 490	chr11	chr11:106682784-106683085	106682784	106683085
CpG Island 491	chr11	chr11:106683365-106683566	106683365	106683566
CpG Island 492	chr11	chr11:106707557-106707816	106707557	106707816
CpG Island 493	chr11	chr11:106709050-106709685	106709050	106709685
CpG Island 494	chr11	chr11:106710073-106710431	106710073	106710431
CpG Island 495	chr11	chr11:106748118-106748331	106748118	106748331
CpG Island 496	chr11	chr11:106770636-106771002	106770636	106771002
CpG Island 497	chr11	chr11:106774092-106774338	106774092	106774338
CpG Island 498	chr11	chr11:106872244-106872958	106872244	106872958
CpG Island 499	chr11	chr11:106940224-106941038	106940224	106941038
CpG Island 500	chr11	chr11:106946354-106947214	106946354	106947214
CpG Island 501	chr11	chr11:106987562-106988050	106987562	106988050
CpG Island 502	chr11	chr11:107072948-107073177	107072948	107073177
CpG Island 503	chr11	chr11:107192693-107192936	107192693	107192936
CpG Island 504	chr11	chr11:107256111-107256328	107256111	107256328
CpG Island 505	chr11	chr11:107261351-107261718	107261351	107261718
CpG Island 506	chr11	chr11:107262316-107262801	107262316	107262801
CpG Island 507	chr12	chr12:10335375-10335922	10335375	10335922
CpG Island 508	chr12	chr12:11026272-11026517	11026272	11026517
CpG Island 509	chr12	chr12:11079922-11081330	11079922	11081330
CpG Island 510	chr12	chr12:11443251-11444164	11443251	11444164
CpG Island 511	chr12	chr12:13050725-13051316	13050725	13051316
CpG Island 512	chr12	chr12:14342491-14342792	14342491	14342792
CpG Island 513	chr12	chr12:14638287-14638598	14638287	14638598
CpG Island 514	chr12	chr12:14844935-14845370	14844935	14845370
CpG Island 515	chr12	chr12:14846021-14848700	14846021	14848700
CpG Island 516	chr12	chr12:16042103-16042321	16042103	16042321
CpG Island 517	chr12	chr12:16427016-16427227	16427016	16427227
CpG Island 518	chr12	chr12:18173726-18173982	18173726	18173982
CpG Island 519	chr12	chr12:18933943-18934147	18933943	18934147
CpG Island 520	chr12	chr12:19276181-19276532	19276181	19276532
CpG Island 521	chr12	chr12:19671287-19672965	19671287	19672965
CpG Island 522	chr12	chr12:19674407-19675989	19674407	19675989
CpG Island 523	chr12	chr12:20512022-20512274	20512022	20512274
CpG Island 524	chr12	chr12:20532065-20532282	20532065	20532282
CpG Island 525	chr12	chr12:20704528-20704926	20704528	20704926
CpG Island 526	chr12	chr12:21023950-21024193	21023950	21024193
CpG Island 527	chr12	chr12:21263300-21263630	21263300	21263630
CpG Island 528	chr12	chr12:21402204-21402455	21402204	21402455
CpG Island 529	chr12	chr12:21424788-21425071	21424788	21425071
CpG Island 530	chr12	chr12:21695813-21697071	21695813	21697071
CpG Island 531	chr12	chr12:21844232-21844991	21844232	21844991
CpG Island 532	chr12	chr12:22004208-22004430	22004208	22004430
CpG Island 533	chr12	chr12:22004742-22005041	22004742	22005041
CpG Island 534	chr12	chr12:22797122-22797648	22797122	22797648
CpG Island 535	chr12	chr12:23268944-23270646	23268944	23270646
CpG Island 536	chr12	chr12:23322025-23322243	23322025	23322243
CpG Island 537	chr12	chr12:23471402-23472545	23471402	23472545
CpG Island 538	chr12	chr12:24794698-24794934	24794698	24794934
CpG Island 539	chr12	chr12:25140889-25141744	25140889	25141744
CpG Island 540	chr12	chr12:25231751-25232085	25231751	25232085
CpG Island 541	chr12	chr12:25284844-25285450	25284844	25285450
CpG Island 542	chr12	chr12:25997067-25997632	25997067	25997632
CpG Island 543	chr12	chr12:28030953-28031178	28030953	28031178
CpG Island 544	chr12	chr12:28074475-28075093	28074475	28075093
CpG Island 545	chr12	chr12:28108427-28109201	28108427	28109201
CpG Island 546	chr12	chr12:31146728-31146964	31146728	31146964
CpG Island 547	chr12	chr12:32410108-32410430	32410108	32410430
CpG Island 548	chr12	chr12:32620219-32620667	32620219	32620667
CpG Island 549	chr12	chr12:32720420-32720662	32720420	32720662
CpG Island 550	chr12	chr12:33112836-33113838	33112836	33113838
CpG Island 551	chr12	chr12:33157192-33157442	33157192	33157442
CpG Island 552	chr12	chr12:33190724-33190955	33190724	33190955
CpG Island 553	chr12	chr12:33416991-33417912	33416991	33417912
CpG Island 554	chr12	chr12:33433625-33433989	33433625	33433989
CpG Island 555	chr12	chr12:33581555-33581877	33581555	33581877
CpG Island 556	chr12	chr12:33991391-33991668	33991391	33991668
CpG Island 557	chr12	chr12:34321514-34321744	34321514	34321744
CpG Island 558	chr12	chr12:34503300-34503826	34503300	34503826
CpG Island 559	chr12	chr12:34560912-34561377	34560912	34561377
CpG Island 560	chr12	chr12:35931984-35933501	35931984	35933501
CpG Island 561	chr12	chr12:36105136-36106750	36105136	36106750
CpG Island 562	chr12	chr12:36229459-36229683	36229459	36229683
CpG Island 563	chr12	chr12:36338794-36339080	36338794	36339080
CpG Island 564	chr12	chr12:36892393-36892831	36892393	36892831
CpG Island 565	chr12	chr12:48121562-48121780	48121562	48121780
CpG Island 566	chr12	chr12:50761973-50762400	50761973	50762400
CpG Island 567	chr12	chr12:56443567-56444570	56443567	56444570
CpG Island 568	chr12	chr12:65370958-65371556	65370958	65371556
CpG Island 569	chr12	chr12:69544250-69544545	69544250	69544545
CpG Island 570	chr12	chr12:76758830-76759169	76758830	76759169
CpG Island 571	chr12	chr12:77946286-77946937	77946286	77946937
CpG Island 572	chr12	chr12:78295611-78295833	78295611	78295833
CpG Island 573	chr12	chr12:79374938-79375407	79374938	79375407
CpG Island 574	chr12	chr12:79422438-79422674	79422438	79422674
CpG Island 575	chr12	chr12:79699052-79699319	79699052	79699319
CpG Island 576	chr12	chr12:79727561-79727813	79727561	79727813
CpG Island 577	chr12	chr12:80148956-80149157	80148956	80149157
CpG Island 578	chr12	chr12:81199270-81199486	81199270	81199486
CpG Island 579	chr12	chr12:81296046-81296321	81296046	81296321
CpG Island 580	chr12	chr12:81874628-81875157	81874628	81875157
CpG Island 581	chr12	chr12:82115287-82115559	82115287	82115559
CpG Island 582	chr12	chr12:82865854-82866318	82865854	82866318
CpG Island 583	chr12	chr12:83054906-83055122	83054906	83055122
CpG Island 584	chr12	chr12:83093572-83093782	83093572	83093782
CpG Island 585	chr12	chr12:86242266-86242996	86242266	86242996
CpG Island 586	chr12	chr12:86510278-86510518	86510278	86510518
CpG Island 587	chr12	chr12:86778706-86778918	86778706	86778918
CpG Island 588	chr12	chr12:86812285-86812568	86812285	86812568
CpG Island 589	chr12	chr12:86866963-86867276	86866963	86867276
CpG Island 590	chr12	chr12:86941389-86941602	86941389	86941602
CpG Island 591	chr12	chr12:87159573-87159781	87159573	87159781
CpG Island 592	chr12	chr12:87275118-87275328	87275118	87275328
CpG Island 593	chr12	chr12:87294631-87294931	87294631	87294931
CpG Island 594	chr12	chr12:87693664-87694542	87693664	87694542
CpG Island 595	chr12	chr12:87833290-87833653	87833290	87833653
CpG Island 596	chr12	chr12:88243967-88244212	88243967	88244212
CpG Island 597	chr12	chr12:88278529-88278850	88278529	88278850
CpG Island 598	chr12	chr12:88313360-88313842	88313360	88313842
CpG Island 599	chr12	chr12:88383367-88383639	88383367	88383639
CpG Island 600	chr12	chr12:88405446-88405663	88405446	88405663
CpG Island 601	chr12	chr12:88527952-88528256	88527952	88528256
CpG Island 602	chr12	chr12:88627577-88627946	88627577	88627946
CpG Island 603	chr12	chr12:88636425-88637213	88636425	88637213
CpG Island 604	chr12	chr12:88740108-88740621	88740108	88740621
CpG Island 605	chr12	chr12:88780909-88781360	88780909	88781360
CpG Island 606	chr12	chr12:88793707-88794253	88793707	88794253
CpG Island 607	chr12	chr12:88794385-88794597	88794385	88794597
CpG Island 608	chr12	chr12:88920852-88921214	88920852	88921214
CpG Island 609	chr12	chr12:88992613-88992896	88992613	88992896
CpG Island 610	chr12	chr12:89129451-89130166	89129451	89130166
CpG Island 611	chr12	chr12:89130971-89132363	89130971	89132363
CpG Island 612	chr12	chr12:89135983-89136253	89135983	89136253
CpG Island 613	chr12	chr12:89137527-89137738	89137527	89137738
CpG Island 614	chr12	chr12:89154249-89154482	89154249	89154482
CpG Island 615	chr12	chr12:89154750-89155007	89154750	89155007
CpG Island 616	chr12	chr12:89215498-89215717	89215498	89215717
CpG Island 617	chr12	chr12:89264460-89264855	89264460	89264855
CpG Island 618	chr12	chr12:89283398-89283599	89283398	89283599
CpG Island 619	chr12	chr12:89305014-89305553	89305014	89305553
CpG Island 620	chr12	chr12:89362222-89362622	89362222	89362622
CpG Island 621	chr12	chr12:89364302-89364859	89364302	89364859
CpG Island 622	chr12	chr12:89468825-89469129	89468825	89469129
CpG Island 623	chr12	chr12:89523360-89523628	89523360	89523628
CpG Island 624	chr12	chr12:89603352-89603656	89603352	89603656
CpG Island 625	chr12	chr12:89606902-89607496	89606902	89607496
CpG Island 626	chr12	chr12:89636451-89637434	89636451	89637434
CpG Island 627	chr12	chr12:89741927-89742169	89741927	89742169
CpG Island 628	chr12	chr12:89774468-89774978	89774468	89774978
CpG Island 629	chr12	chr12:89803935-89804168	89803935	89804168
CpG Island 630	chr12	chr12:89811948-89812203	89811948	89812203
CpG Island 631	chr12	chr12:89817020-89817320	89817020	89817320
CpG Island 632	chr12	chr12:89824050-89824343	89824050	89824343
CpG Island 633	chr12	chr12:89865342-89866289	89865342	89866289
CpG Island 634	chr12	chr12:89877533-89878795	89877533	89878795
CpG Island 635	chr12	chr12:89892000-89892569	89892000	89892569
CpG Island 636	chr12	chr12:89944276-89944539	89944276	89944539
CpG Island 637	chr12	chr12:89961628-89962361	89961628	89962361
CpG Island 638	chr12	chr12:89962606-89962840	89962606	89962840
CpG Island 639	chr12	chr12:89978316-89979179	89978316	89979179
CpG Island 640	chr12	chr12:90059474-90060559	90059474	90060559
CpG Island 641	chr12	chr12:90088021-90088366	90088021	90088366
CpG Island 642	chr12	chr12:90107184-90107512	90107184	90107512
CpG Island 643	chr12	chr12:90124772-90127389	90124772	90127389
CpG Island 644	chr12	chr12:90146438-90146660	90146438	90146660
CpG Island 645	chr12	chr12:90151986-90153570	90151986	90153570
CpG Island 646	chr12	chr12:90181051-90182478	90181051	90182478
CpG Island 647	chr12	chr12:90197748-90198006	90197748	90198006
CpG Island 648	chr12	chr12:90216639-90216848	90216639	90216848
CpG Island 649	chr12	chr12:90218545-90218871	90218545	90218871
CpG Island 650	chr12	chr12:90255984-90256486	90255984	90256486
CpG Island 651	chr12	chr12:90318650-90320010	90318650	90320010
CpG Island 652	chr12	chr12:90348498-90348873	90348498	90348873
CpG Island 653	chr12	chr12:90349193-90349460	90349193	90349460
CpG Island 654	chr12	chr12:90350475-90350800	90350475	90350800
CpG Island 655	chr12	chr12:90363939-90364279	90363939	90364279
CpG Island 656	chr12	chr12:90370392-90370680	90370392	90370680
CpG Island 657	chr12	chr12:90374753-90375080	90374753	90375080
CpG Island 658	chr12	chr12:90435120-90435625	90435120	90435625
CpG Island 659	chr12	chr12:90493514-90493742	90493514	90493742
CpG Island 660	chr12	chr12:90505600-90506100	90505600	90506100
CpG Island 661	chr12	chr12:90508443-90508776	90508443	90508776
CpG Island 662	chr12	chr12:90509295-90509543	90509295	90509543
CpG Island 663	chr12	chr12:90518827-90519238	90518827	90519238
CpG Island 664	chr12	chr12:90528645-90528895	90528645	90528895
CpG Island 665	chr12	chr12:90556629-90556852	90556629	90556852
CpG Island 666	chr12	chr12:90595081-90595335	90595081	90595335
CpG Island 667	chr12	chr12:90614751-90615020	90614751	90615020
CpG Island 668	chr12	chr12:90622928-90623146	90622928	90623146
CpG Island 669	chr12	chr12:90647075-90647744	90647075	90647744
CpG Island 670	chr12	chr12:90731640-90732513	90731640	90732513
CpG Island 671	chr12	chr12:90789538-90789778	90789538	90789778
CpG Island 672	chr12	chr12:90816469-90816889	90816469	90816889
CpG Island 673	chr12	chr12:90823926-90824665	90823926	90824665
CpG Island 674	chr12	chr12:90839170-90839385	90839170	90839385
CpG Island 675	chr12	chr12:90854546-90855047	90854546	90855047
CpG Island 676	chr12	chr12:90904804-90905202	90904804	90905202
CpG Island 677	chr12	chr12:90909314-90909575	90909314	90909575
CpG Island 678	chr12	chr12:90923384-90923990	90923384	90923990
CpG Island 679	chr12	chr12:90933229-90933566	90933229	90933566
CpG Island 680	chr12	chr12:90977980-90978199	90977980	90978199
CpG Island 681	chr12	chr12:90990761-90990974	90990761	90990974
CpG Island 682	chr12	chr12:91050528-91050859	91050528	91050859
CpG Island 683	chr12	chr12:91111422-91111797	91111422	91111797
CpG Island 684	chr12	chr12:91115592-91116669	91115592	91116669
CpG Island 685	chr13	chr13:1516867-1517317	1516867	1517317
CpG Island 686	chr13	chr13:1898084-1898350	1898084	1898350
CpG Island 687	chr13	chr13:2011037-2011261	2011037	2011261
CpG Island 688	chr13	chr13:2183917-2184167	2183917	2184167
CpG Island 689	chr13	chr13:2474612-2474930	2474612	2474930
CpG Island 690	chr13	chr13:3389372-3389601	3389372	3389601
CpG Island 691	chr13	chr13:4027577-4027887	4027577	4027887
CpG Island 692	chr13	chr13:5611519-5612467	5611519	5612467
CpG Island 693	chr13	chr13:6521567-6521812	6521567	6521812
CpG Island 694	chr13	chr13:6933601-6934673	6933601	6934673
CpG Island 695	chr13	chr13:7131980-7132339	7131980	7132339
CpG Island 696	chr13	chr13:10337331-10338700	10337331	10338700
CpG Island 697	chr13	chr13:10400304-10400597	10400304	10400597
CpG Island 698	chr13	chr13:10525243-10525451	10525243	10525451
CpG Island 699	chr13	chr13:10535361-10535566	10535361	10535566
CpG Island 700	chr13	chr13:11111847-11112155	11111847	11112155
CpG Island 701	chr13	chr13:11112488-11112986	11112488	11112986
CpG Island 702	chr13	chr13:12291335-12292048	12291335	12292048
CpG Island 703	chr13	chr13:12496274-12497165	12496274	12497165
CpG Island 704	chr13	chr13:12574236-12574460	12574236	12574460
CpG Island 705	chr13	chr13:12831334-12832256	12831334	12832256
CpG Island 706	chr13	chr13:12901586-12901794	12901586	12901794
CpG Island 707	chr13	chr13:12989964-12990216	12989964	12990216
CpG Island 708	chr13	chr13:15984698-15985066	15984698	15985066
CpG Island 709	chr13	chr13:16001813-16009099	16001813	16009099
CpG Island 710	chr13	chr13:16043316-16043526	16043316	16043526
CpG Island 711	chr13	chr13:16044453-16044657	16044453	16044657
CpG Island 712	chr13	chr13:16097856-16098123	16097856	16098123
CpG Island 713	chr13	chr13:16210323-16210548	16210323	16210548
CpG Island 714	chr13	chr13:16307011-16307230	16307011	16307230
CpG Island 715	chr13	chr13:16590860-16591062	16590860	16591062
CpG Island 716	chr13	chr13:16595807-16596054	16595807	16596054
CpG Island 717	chr13	chr13:17603426-17604774	17603426	17604774
CpG Island 718	chr13	chr13:17652012-17652324	17652012	17652324
CpG Island 719	chr13	chr13:17748524-17748980	17748524	17748980
CpG Island 720	chr13	chr13:18334252-18335192	18334252	18335192
CpG Island 721	chr13	chr13:18356571-18356895	18356571	18356895
CpG Island 722	chr13	chr13:18360006-18360315	18360006	18360315
CpG Island 723	chr13	chr13:18664527-18664730	18664527	18664730
CpG Island 724	chr13	chr13:20026500-20026825	20026500	20026825
CpG Island 725	chr13	chr13:20990016-20990522	20990016	20990522
CpG Island 726	chr13	chr13:23000581-23003965	23000581	23003965
CpG Island 727	chr13	chr13:23006427-23007369	23006427	23007369
CpG Island 728	chr13	chr13:23241710-23241941	23241710	23241941
CpG Island 729	chr13	chr13:23253780-23253992	23253780	23253992
CpG Island 730	chr13	chr13:23390866-23391155	23390866	23391155
CpG Island 731	chr13	chr13:25652864-25653212	25652864	25653212
CpG Island 732	chr13	chr13:25655996-25656234	25655996	25656234
CpG Island 733	chr13	chr13:25735263-25735774	25735263	25735774
CpG Island 734	chr13	chr13:25763533-25763864	25763533	25763864
CpG Island 735	chr13	chr13:28968729-28969005	28968729	28969005
CpG Island 736	chr13	chr13:29951023-29951445	29951023	29951445
CpG Island 737	chr13	chr13:30069140-30070181	30069140	30070181
CpG Island 738	chr13	chr13:34385575-34385795	34385575	34385795
CpG Island 739	chr13	chr13:34804462-34804663	34804462	34804663
CpG Island 740	chr13	chr13:34940714-34941058	34940714	34941058
CpG Island 741	chr13	chr13:35125679-35128271	35125679	35128271
CpG Island 742	chr13	chr13:37375259-37375476	37375259	37375476
CpG Island 743	chr13	chr13:38037906-38038229	38037906	38038229
CpG Island 744	chr13	chr13:38300868-38301090	38300868	38301090
CpG Island 745	chr13	chr13:38603226-38604017	38603226	38604017
CpG Island 746	chr13	chr13:38721484-38722387	38721484	38722387
CpG Island 747	chr13	chr13:38772016-38772913	38772016	38772913
CpG Island 748	chr13	chr13:40271279-40271919	40271279	40271919
CpG Island 749	chr13	chr13:40299648-40299905	40299648	40299905
CpG Island 750	chr13	chr13:40350032-40350353	40350032	40350353
CpG Island 751	chr13	chr13:40451871-40452211	40451871	40452211
CpG Island 752	chr13	chr13:41226332-41226551	41226332	41226551
CpG Island 753	chr13	chr13:41250957-41252209	41250957	41252209
CpG Island 754	chr13	chr13:41255647-41257580	41255647	41257580
CpG Island 755	chr13	chr13:41896498-41897511	41896498	41897511
CpG Island 756	chr13	chr13:41907551-41908071	41907551	41908071
CpG Island 757	chr13	chr13:41910853-41913449	41910853	41913449
CpG Island 758	chr13	chr13:42219207-42222618	42219207	42222618
CpG Island 759	chr13	chr13:42407978-42408770	42407978	42408770
CpG Island 760	chr13	chr13:42411947-42412460	42411947	42412460
CpG Island 761	chr13	chr13:43104306-43104516	43104306	43104516
CpG Island 762	chr13	chr13:44988485-44988781	44988485	44988781
CpG Island 763	chr13	chr13:44990208-44990526	44990208	44990526
CpG Island 764	chr13	chr13:45265644-45265897	45265644	45265897
CpG Island 765	chr13	chr13:45380391-45380684	45380391	45380684
CpG Island 766	chr13	chr13:46487198-46487553	46487198	46487553
CpG Island 767	chr13	chr13:46609687-46609904	46609687	46609904
CpG Island 768	chr13	chr13:46618948-46619623	46618948	46619623
CpG Island 769	chr13	chr13:47176684-47177009	47176684	47177009
CpG Island 770	chr13	chr13:48447529-48447826	48447529	48447826
CpG Island 771	chr13	chr13:51370152-51371958	51370152	51371958
CpG Island 772	chr13	chr13:52894076-52894291	52894076	52894291
CpG Island 773	chr13	chr13:53661241-53661547	53661241	53661547
CpG Island 774	chr13	chr13:54008879-54009920	54008879	54009920
CpG Island 775	chr13	chr13:54182554-54182803	54182554	54182803
CpG Island 776	chr13	chr13:54274605-54275462	54274605	54275462
CpG Island 777	chr13	chr13:54373374-54373859	54373374	54373859
CpG Island 778	chr13	chr13:54471318-54471926	54471318	54471926
CpG Island 779	chr13	chr13:54723445-54724393	54723445	54724393
CpG Island 780	chr13	chr13:54812685-54813501	54812685	54813501
CpG Island 781	chr13	chr13:55356096-55356502	55356096	55356502
CpG Island 782	chr13	chr13:55520741-55521331	55520741	55521331
CpG Island 783	chr13	chr13:55550373-55550627	55550373	55550627
CpG Island 784	chr13	chr13:57135616-57135851	57135616	57135851
CpG Island 785	chr13	chr13:59048160-59048422	59048160	59048422
CpG Island 786	chr13	chr13:59311677-59312086	59311677	59312086
CpG Island 787	chr13	chr13:60491511-60491870	60491511	60491870
CpG Island 788	chr13	chr13:60799152-60800002	60799152	60800002
CpG Island 789	chr13	chr13:60802746-60803624	60802746	60803624
CpG Island 790	chr13	chr13:60931040-60931476	60931040	60931476
CpG Island 791	chr13	chr13:61728930-61729396	61728930	61729396
CpG Island 792	chr13	chr13:61925106-61925463	61925106	61925463
CpG Island 793	chr13	chr13:62054259-62054837	62054259	62054837
CpG Island 794	chr13	chr13:62711885-62712128	62711885	62712128
CpG Island 795	chr13	chr13:63489811-63490442	63489811	63490442
CpG Island 796	chr13	chr13:63491066-63491346	63491066	63491346
CpG Island 797	chr13	chr13:64781552-64781780	64781552	64781780
CpG Island 798	chr13	chr13:64785596-64785864	64785596	64785864
CpG Island 799	chr13	chr13:65017265-65017506	65017265	65017506
CpG Island 800	chr13	chr13:65340296-65340927	65340296	65340927
CpG Island 801	chr13	chr13:65397518-65397797	65397518	65397797
CpG Island 802	chr13	chr13:65451227-65451457	65451227	65451457
CpG Island 803	chr13	chr13:66204610-66205492	66204610	66205492
CpG Island 804	chr13	chr13:66631938-66633041	66631938	66633041
CpG Island 805	chr13	chr13:66892356-66893011	66892356	66893011
CpG Island 806	chr13	chr13:68096625-68096932	68096625	68096932
CpG Island 807	chr13	chr13:70499217-70500132	70499217	70500132
CpG Island 808	chr13	chr13:70619820-70620173	70619820	70620173
CpG Island 809	chr13	chr13:70744581-70744789	70744581	70744789
CpG Island 810	chr13	chr13:71400505-71400767	71400505	71400767
CpG Island 811	chr13	chr13:71422230-71422440	71422230	71422440
CpG Island 812	chr13	chr13:72958347-72958688	72958347	72958688
CpG Island 813	chr13	chr13:73349279-73350243	73349279	73350243
CpG Island 814	chr13	chr13:73510610-73511010	73510610	73511010
CpG Island 815	chr13	chr13:73745682-73745884	73745682	73745884
CpG Island 816	chr13	chr13:74194737-74195817	74194737	74195817
CpG Island 817	chr13	chr13:74368428-74369096	74368428	74369096
CpG Island 818	chr13	chr13:74471873-74472090	74471873	74472090
CpG Island 819	chr13	chr13:74951389-74951765	74951389	74951765
CpG Island 820	chr13	chr13:74992598-74992803	74992598	74992803
CpG Island 821	chr13	chr13:75112010-75112229	75112010	75112229
CpG Island 822	chr13	chr13:75316369-75316755	75316369	75316755
CpG Island 823	chr13	chr13:75356869-75357170	75356869	75357170
CpG Island 824	chr13	chr13:75420823-75421028	75420823	75421028
CpG Island 825	chr13	chr13:75608568-75608770	75608568	75608770
CpG Island 826	chr13	chr13:76523609-76523825	76523609	76523825
CpG Island 827	chr13	chr13:76898581-76898905	76898581	76898905
CpG Island 828	chr13	chr13:77569361-77569665	77569361	77569665
CpG Island 829	chr13	chr13:78464099-78464870	78464099	78464870
CpG Island 830	chr13	chr13:78848728-78849239	78848728	78849239
CpG Island 831	chr13	chr13:79051106-79051322	79051106	79051322
CpG Island 832	chr13	chr13:79250890-79251111	79250890	79251111
CpG Island 833	chr13	chr13:79318141-79318466	79318141	79318466
CpG Island 834	chr13	chr13:79323655-79323929	79323655	79323929
CpG Island 835	chr13	chr13:79354669-79354908	79354669	79354908
CpG Island 836	chr13	chr13:79384252-79384621	79384252	79384621
CpG Island 837	chr13	chr13:79447588-79448305	79447588	79448305
CpG Island 838	chr13	chr13:79509827-79510162	79509827	79510162
CpG Island 839	chr13	chr13:79644261-79645008	79644261	79645008
CpG Island 840	chr13	chr13:79662397-79663732	79662397	79663732
CpG Island 841	chr13	chr13:79697922-79699029	79697922	79699029
CpG Island 842	chr13	chr13:79714398-79714748	79714398	79714748
CpG Island 843	chr13	chr13:80033256-80033513	80033256	80033513
CpG Island 844	chr13	chr13:80067740-80068666	80067740	80068666
CpG Island 845	chr13	chr13:80089146-80089488	80089146	80089488
CpG Island 846	chr13	chr13:80137500-80137705	80137500	80137705
CpG Island 847	chr13	chr13:80181041-80182519	80181041	80182519
CpG Island 848	chr13	chr13:80223105-80223642	80223105	80223642
CpG Island 849	chr13	chr13:80253863-80254100	80253863	80254100
CpG Island 850	chr13	chr13:80255660-80255897	80255660	80255897
CpG Island 851	chr13	chr13:80297414-80297858	80297414	80297858
CpG Island 852	chr13	chr13:80429666-80429931	80429666	80429931
CpG Island 853	chr13	chr13:80578710-80579997	80578710	80579997
CpG Island 854	chr13	chr13:80585958-80586266	80585958	80586266
CpG Island 855	chr13	chr13:81154536-81154757	81154536	81154757
CpG Island 856	chr13	chr13:81377923-81378139	81377923	81378139
CpG Island 857	chr13	chr13:81379795-81380098	81379795	81380098
CpG Island 858	chr13	chr13:81387796-81388000	81387796	81388000
CpG Island 859	chr13	chr13:81473304-81473761	81473304	81473761
CpG Island 860	chr13	chr13:81524589-81525070	81524589	81525070
CpG Island 861	chr13	chr13:81558812-81559240	81558812	81559240
CpG Island 862	chr13	chr13:81666928-81667183	81666928	81667183
CpG Island 863	chr13	chr13:81726972-81727565	81726972	81727565
CpG Island 864	chr13	chr13:81760896-81761176	81760896	81761176
CpG Island 865	chr13	chr13:81779007-81779425	81779007	81779425
CpG Island 866	chr13	chr13:81861555-81862897	81861555	81862897
CpG Island 867	chr13	chr13:81907236-81907512	81907236	81907512
CpG Island 868	chr13	chr13:81977276-81977504	81977276	81977504
CpG Island 869	chr13	chr13:82178126-82178466	82178126	82178466
CpG Island 870	chr13	chr13:82227537-82228409	82227537	82228409
CpG Island 871	chr13	chr13:82303333-82303596	82303333	82303596
CpG Island 872	chr13	chr13:82435212-82435474	82435212	82435474
CpG Island 873	chr13	chr13:83053422-83054092	83053422	83054092
CpG Island 874	chr13	chr13:83201078-83201370	83201078	83201370
CpG Island 875	chr13	chr13:83219995-83220255	83219995	83220255
CpG Island 876	chr13	chr13:83479417-83479669	83479417	83479669
CpG Island 877	chr13	chr13:83562732-83563037	83562732	83563037
CpG Island 878	chr13	chr13:83908508-83908893	83908508	83908893
CpG Island 879	chr13	chr13:83998882-83999183	83998882	83999183
CpG Island 880	chr13	chr13:84021179-84021490	84021179	84021490
CpG Island 881	chr14	chr14:57387-58146	57387	58146
CpG Island 882	chr14	chr14:58362-58648	58362	58648
CpG Island 883	chr14	chr14:58807-59040	58807	59040
CpG Island 884	chr14	chr14:208357-208661	208357	208661
CpG Island 885	chr14	chr14:210709-211335	210709	211335
CpG Island 886	chr14	chr14:214216-214914	214216	214914
CpG Island 887	chr14	chr14:249033-249333	249033	249333
CpG Island 888	chr14	chr14:277462-278090	277462	278090
CpG Island 889	chr14	chr14:289106-289498	289106	289498
CpG Island 890	chr14	chr14:290441-291032	290441	291032
CpG Island 891	chr14	chr14:321147-322108	321147	322108
CpG Island 892	chr14	chr14:359411-360057	359411	360057
CpG Island 893	chr14	chr14:360263-360543	360263	360543
CpG Island 894	chr14	chr14:398495-401415	398495	401415
CpG Island 895	chr14	chr14:405290-406404	405290	406404
CpG Island 896	chr14	chr14:464014-464246	464014	464246
CpG Island 897	chr14	chr14:464737-465489	464737	465489
CpG Island 898	chr14	chr14:489916-491910	489916	491910
CpG Island 899	chr14	chr14:527596-527829	527596	527829
CpG Island 900	chr14	chr14:528313-529188	528313	529188
CpG Island 901	chr14	chr14:542331-542636	542331	542636
CpG Island 902	chr14	chr14:576419-577497	576419	577497
CpG Island 903	chr14	chr14:691892-692165	691892	692165
CpG Island 904	chr14	chr14:828696-833268	828696	833268
CpG Island 905	chr14	chr14:828696-833268	828696	833268
CpG Island 906	chr14	chr14:899624-900312	899624	900312
CpG Island 907	chr14	chr14:953936-954549	953936	954549
CpG Island 908	chr14	chr14:995599-997065	995599	997065
CpG Island 909	chr14	chr14:1059527-1059830	1059527	1059830
CpG Island 910	chr14	chr14:1361373-1361965	1361373	1361965
CpG Island 911	chr14	chr14:1363123-1363412	1363123	1363412
CpG Island 912	chr14	chr14:1402648-1402918	1402648	1402918
CpG Island 913	chr14	chr14:1486343-1486702	1486343	1486702
CpG Island 914	chr14	chr14:1531600-1531877	1531600	1531877
CpG Island 915	chr14	chr14:1563811-1564071	1563811	1564071
CpG Island 916	chr14	chr14:1654972-1655748	1654972	1655748
CpG Island 917	chr14	chr14:1677012-1677592	1677012	1677592
CpG Island 918	chr14	chr14:1727707-1728774	1727707	1728774
CpG Island 919	chr14	chr14:2138351-2138672	2138351	2138672
CpG Island 920	chr14	chr14:2140069-2146803	2140069	2146803
CpG Island 921	chr14	chr14:2140069-2146803	2140069	2146803
CpG Island 922	chr14	chr14:2154074-2154368	2154074	2154368
CpG Island 923	chr14	chr14:2186466-2188082	2186466	2188082
CpG Island 924	chr14	chr14:2189025-2189329	2189025	2189329
CpG Island 925	chr14	chr14:2208191-2208756	2208191	2208756
CpG Island 926	chr14	chr14:2253304-2254836	2253304	2254836
CpG Island 927	chr14	chr14:2260337-2260971	2260337	2260971
CpG Island 928	chr14	chr14:2296827-2297045	2296827	2297045
CpG Island 929	chr14	chr14:2387500-2387737	2387500	2387737
CpG Island 930	chr14	chr14:2410043-2410547	2410043	2410547
CpG Island 931	chr14	chr14:2417546-2417752	2417546	2417752
CpG Island 932	chr14	chr14:2512310-2512621	2512310	2512621
CpG Island 933	chr14	chr14:2521106-2522090	2521106	2522090
CpG Island 934	chr14	chr14:2526136-2527346	2526136	2527346
CpG Island 935	chr14	chr14:2709738-2709959	2709738	2709959
CpG Island 936	chr14	chr14:2742271-2742798	2742271	2742798
CpG Island 937	chr14	chr14:2897145-2897404	2897145	2897404
CpG Island 938	chr14	chr14:2998891-2999185	2998891	2999185
CpG Island 939	chr14	chr14:3023511-3026889	3023511	3026889
CpG Island 940	chr14	chr14:3081974-3082675	3081974	3082675
CpG Island 941	chr14	chr14:3093016-3093275	3093016	3093275
CpG Island 942	chr14	chr14:3229506-3229877	3229506	3229877
CpG Island 943	chr14	chr14:3582361-3582730	3582361	3582730
CpG Island 944	chr14	chr14:3585905-3586560	3585905	3586560
CpG Island 945	chr14	chr14:3682438-3682879	3682438	3682879
CpG Island 946	chr14	chr14:3691095-3691565	3691095	3691565
CpG Island 947	chr14	chr14:3703390-3703810	3703390	3703810
CpG Island 948	chr14	chr14:3756549-3756829	3756549	3756829
CpG Island 949	chr14	chr14:3758612-3758885	3758612	3758885
CpG Island 950	chr14	chr14:3788066-3788285	3788066	3788285
CpG Island 951	chr14	chr14:4039855-4040214	4039855	4040214
CpG Island 952	chr14	chr14:4074222-4074602	4074222	4074602
CpG Island 953	chr14	chr14:4157376-4157888	4157376	4157888
CpG Island 954	chr14	chr14:4255446-4255727	4255446	4255727
CpG Island 955	chr14	chr14:4409569-4410275	4409569	4410275
CpG Island 956	chr14	chr14:4456611-4456964	4456611	4456964
CpG Island 957	chr14	chr14:4478024-4478277	4478024	4478277
CpG Island 958	chr14	chr14:4581509-4581787	4581509	4581787
CpG Island 959	chr14	chr14:4612102-4612357	4612102	4612357
CpG Island 960	chr14	chr14:4692476-4692714	4692476	4692714
CpG Island 961	chr14	chr14:4740814-4741499	4740814	4741499
CpG Island 962	chr14	chr14:5022719-5023181	5022719	5023181
CpG Island 963	chr14	chr14:5194489-5195060	5194489	5195060
CpG Island 964	chr14	chr14:5330369-5330640	5330369	5330640
CpG Island 965	chr14	chr14:7433783-7434060	7433783	7434060
CpG Island 966	chr14	chr14:8154011-8154233	8154011	8154233
CpG Island 967	chr14	chr14:8157932-8158222	8157932	8158222
CpG Island 968	chr14	chr14:9163978-9164382	9163978	9164382
CpG Island 969	chr14	chr14:9178741-9179374	9178741	9179374
CpG Island 970	chr14	chr14:9416959-9417540	9416959	9417540
CpG Island 971	chr14	chr14:9474873-9475118	9474873	9475118
CpG Island 972	chr14	chr14:9488366-9488703	9488366	9488703
CpG Island 973	chr14	chr14:10046890-10047139	10046890	10047139
CpG Island 974	chr14	chr14:10084524-10085089	10084524	10085089
CpG Island 975	chr14	chr14:11184154-11184380	11184154	11184380
CpG Island 976	chr14	chr14:11406384-11406627	11406384	11406627
CpG Island 977	chr14	chr14:11420840-11421063	11420840	11421063
CpG Island 978	chr14	chr14:13537028-13537361	13537028	13537361
CpG Island 979	chr14	chr14:15190021-15190396	15190021	15190396
CpG Island 980	chr14	chr14:15241423-15241732	15241423	15241732
CpG Island 981	chr14	chr14:15412896-15413397	15412896	15413397
CpG Island 982	chr14	chr14:15463994-15466276	15463994	15466276
CpG Island 983	chr14	chr14:16176357-16176845	16176357	16176845
CpG Island 984	chr14	chr14:17145931-17146251	17145931	17146251
CpG Island 985	chr14	chr14:17844423-17844717	17844423	17844717
CpG Island 986	chr14	chr14:18386622-18387782	18386622	18387782
CpG Island 987	chr14	chr14:18388449-18388706	18388449	18388706
CpG Island 988	chr14	chr14:19624134-19624356	19624134	19624356
CpG Island 989	chr14	chr14:21033968-21034415	21033968	21034415
CpG Island 990	chr14	chr14:21045787-21046129	21045787	21046129
CpG Island 991	chr14	chr14:21113079-21113300	21113079	21113300
CpG Island 992	chr14	chr14:21339387-21339656	21339387	21339656
CpG Island 993	chr14	chr14:21502756-21502969	21502756	21502969
CpG Island 994	chr14	chr14:21891361-21892233	21891361	21892233
CpG Island 995	chr14	chr14:22664190-22664875	22664190	22664875
CpG Island 996	chr14	chr14:23156302-23156551	23156302	23156551
CpG Island 997	chr14	chr14:23990320-23990904	23990320	23990904
CpG Island 998	chr14	chr14:24610453-24610702	24610453	24610702
CpG Island 999	chr14	chr14:24975996-24977012	24975996	24977012
CpG Island 1000	chr14	chr14:25007935-25008449	25007935	25008449
CpG Island 1001	chr14	chr14:26115011-26117031	26115011	26117031
CpG Island 1002	chr14	chr14:28433129-28433369	28433129	28433369
CpG Island 1003	chr14	chr14:29793275-29793840	29793275	29793840
CpG Island 1004	chr14	chr14:31553846-31554071	31553846	31554071
CpG Island 1005	chr14	chr14:33405042-33405441	33405042	33405441
CpG Island 1006	chr14	chr14:35329212-35329430	35329212	35329430
CpG Island 1007	chr14	chr14:35726510-35729690	35726510	35729690
CpG Island 1008	chr14	chr14:37555690-37555921	37555690	37555921
CpG Island 1009	chr14	chr14:38021265-38021658	38021265	38021658
CpG Island 1010	chr14	chr14:38453300-38453854	38453300	38453854
CpG Island 1011	chr14	chr14:39719069-39719734	39719069	39719734
CpG Island 1012	chr14	chr14:39756902-39757503	39756902	39757503
CpG Island 1013	chr14	chr14:42163334-42163633	42163334	42163633
CpG Island 1014	chr14	chr14:42188592-42188833	42188592	42188833
CpG Island 1015	chr14	chr14:42899373-42899596	42899373	42899596
CpG Island 1016	chr14	chr14:50606056-50606344	50606056	50606344
CpG Island 1017	chr14	chr14:56996348-56997336	56996348	56997336
CpG Island 1018	chr14	chr14:58849996-58850284	58849996	58850284
CpG Island 1019	chr14	chr14:60116191-60116649	60116191	60116649
CpG Island 1020	chr14	chr14:64025632-64025868	64025632	64025868
CpG Island 1021	chr14	chr14:64897005-64897349	64897005	64897349
CpG Island 1022	chr14	chr14:66176140-66176362	66176140	66176362
CpG Island 1023	chr14	chr14:67509249-67510461	67509249	67510461
CpG Island 1024	chr14	chr14:67510954-67511401	67510954	67511401
CpG Island 1025	chr14	chr14:67536011-67537806	67536011	67537806
CpG Island 1026	chr14	chr14:67673073-67673334	67673073	67673334
CpG Island 1027	chr14	chr14:68031320-68033421	68031320	68033421
CpG Island 1028	chr14	chr14:68143460-68143757	68143460	68143757
CpG Island 1029	chr14	chr14:68453841-68454437	68453841	68454437
CpG Island 1030	chr14	chr14:68596012-68596420	68596012	68596420
CpG Island 1031	chr14	chr14:68670963-68671254	68670963	68671254
CpG Island 1032	chr14	chr14:69145230-69145627	69145230	69145627
CpG Island 1033	chr14	chr14:69892568-69893331	69892568	69893331
CpG Island 1034	chr14	chr14:70231793-70232027	70231793	70232027
CpG Island 1035	chr14	chr14:70398837-70402804	70398837	70402804
CpG Island 1036	chr14	chr14:70415329-70416711	70415329	70416711
CpG Island 1037	chr14	chr14:73175667-73175896	73175667	73175896
CpG Island 1038	chr14	chr14:74728319-74728680	74728319	74728680
CpG Island 1039	chr14	chr14:74772138-74772557	74772138	74772557
CpG Island 1040	chr14	chr14:77128944-77129147	77128944	77129147
CpG Island 1041	chr14	chr14:78504137-78504368	78504137	78504368
CpG Island 1042	chr14	chr14:79206236-79206442	79206236	79206442
CpG Island 1043	chr14	chr14:79257254-79258914	79257254	79258914
CpG Island 1044	chr14	chr14:80064804-80065137	80064804	80065137
CpG Island 1045	chr14	chr14:80247826-80248117	80247826	80248117
CpG Island 1046	chr14	chr14:80396158-80396800	80396158	80396800
CpG Island 1047	chr14	chr14:82189757-82190002	82189757	82190002
CpG Island 1048	chr14	chr14:82567544-82568316	82567544	82568316
CpG Island 1049	chr14	chr14:82654932-82655144	82654932	82655144
CpG Island 1050	chr14	chr14:83224867-83226410	83224867	83226410
CpG Island 1051	chr14	chr14:83368280-83368910	83368280	83368910
CpG Island 1052	chr14	chr14:83428035-83428290	83428035	83428290
CpG Island 1053	chr14	chr14:83471328-83471531	83471328	83471531
CpG Island 1054	chr14	chr14:83493712-83494111	83493712	83494111
CpG Island 1055	chr14	chr14:83548637-83549039	83548637	83549039
CpG Island 1056	chr14	chr14:83595271-83595580	83595271	83595580
CpG Island 1057	chr14	chr14:83675422-83675686	83675422	83675686
CpG Island 1058	chr14	chr14:83728683-83728910	83728683	83728910
CpG Island 1059	chr14	chr14:83793253-83793924	83793253	83793924
CpG Island 1060	chr14	chr14:83800729-83801026	83800729	83801026
CpG Island 1061	chr14	chr14:83941779-83942190	83941779	83942190
CpG Island 1062	chr14	chr14:83955328-83955701	83955328	83955701
CpG Island 1063	chr14	chr14:83970783-83971860	83970783	83971860
CpG Island 1064	chr14	chr14:84071727-84072029	84071727	84072029
CpG Island 1065	chr14	chr14:84233639-84233842	84233639	84233842
CpG Island 1066	chr14	chr14:84235609-84235830	84235609	84235830
CpG Island 1067	chr14	chr14:84390377-84390847	84390377	84390847
CpG Island 1068	chr15	chr15:4643002-4643939	4643002	4643939
CpG Island 1069	chr15	chr15:5183721-5183943	5183721	5183943
CpG Island 1070	chr15	chr15:6214453-6214673	6214453	6214673
CpG Island 1071	chr15	chr15:6723563-6723980	6723563	6723980
CpG Island 1072	chr15	chr15:15817235-15817603	15817235	15817603
CpG Island 1073	chr15	chr15:15858672-15858962	15858672	15858962
CpG Island 1074	chr15	chr15:15878116-15878461	15878116	15878461
CpG Island 1075	chr15	chr15:16242284-16244126	16242284	16244126
CpG Island 1076	chr15	chr15:16501845-16502091	16501845	16502091
CpG Island 1077	chr15	chr15:18341944-18342203	18341944	18342203
CpG Island 1078	chr15	chr15:20525613-20526250	20525613	20526250
CpG Island 1079	chr15	chr15:21875821-21876249	21875821	21876249
CpG Island 1080	chr15	chr15:21956880-21957116	21956880	21957116
CpG Island 1081	chr15	chr15:21976899-21977326	21976899	21977326
CpG Island 1082	chr15	chr15:22197670-22197975	22197670	22197975
CpG Island 1083	chr15	chr15:22754687-22754889	22754687	22754889
CpG Island 1084	chr15	chr15:22829753-22829967	22829753	22829967
CpG Island 1085	chr15	chr15:24121882-24122330	24121882	24122330
CpG Island 1086	chr15	chr15:27907235-27907484	27907235	27907484
CpG Island 1087	chr15	chr15:27954570-27954834	27954570	27954834
CpG Island 1088	chr15	chr15:28350171-28350430	28350171	28350430
CpG Island 1089	chr15	chr15:28526770-28527004	28526770	28527004
CpG Island 1090	chr15	chr15:28599039-28599274	28599039	28599274
CpG Island 1091	chr15	chr15:28730955-28731175	28730955	28731175
CpG Island 1092	chr15	chr15:29788866-29792093	29788866	29792093
CpG Island 1093	chr15	chr15:29810341-29810608	29810341	29810608
CpG Island 1094	chr15	chr15:29819757-29820165	29819757	29820165
CpG Island 1095	chr15	chr15:30085243-30085615	30085243	30085615
CpG Island 1096	chr15	chr15:30464546-30464770	30464546	30464770
CpG Island 1097	chr15	chr15:30464981-30465318	30464981	30465318
CpG Island 1098	chr15	chr15:30571665-30571913	30571665	30571913
CpG Island 1099	chr15	chr15:30757018-30757244	30757018	30757244
CpG Island 1100	chr15	chr15:31162123-31162590	31162123	31162590
CpG Island 1101	chr15	chr15:31213782-31214024	31213782	31214024
CpG Island 1102	chr15	chr15:31897708-31897922	31897708	31897922
CpG Island 1103	chr15	chr15:32298977-32299206	32298977	32299206
CpG Island 1104	chr15	chr15:32319065-32319453	32319065	32319453
CpG Island 1105	chr15	chr15:32323579-32323950	32323579	32323950
CpG Island 1106	chr15	chr15:32617359-32617595	32617359	32617595
CpG Island 1107	chr15	chr15:32671193-32671449	32671193	32671449
CpG Island 1108	chr15	chr15:34331656-34332237	34331656	34332237
CpG Island 1109	chr15	chr15:34778784-34779021	34778784	34779021
CpG Island 1110	chr15	chr15:34848684-34849106	34848684	34849106
CpG Island 1111	chr15	chr15:35275523-35275775	35275523	35275775
CpG Island 1112	chr15	chr15:35282964-35283635	35282964	35283635
CpG Island 1113	chr15	chr15:35478688-35478890	35478688	35478890
CpG Island 1114	chr15	chr15:36200431-36200706	36200431	36200706
CpG Island 1115	chr15	chr15:37438985-37439205	37438985	37439205
CpG Island 1116	chr15	chr15:38245563-38245914	38245563	38245914
CpG Island 1117	chr15	chr15:41048275-41048505	41048275	41048505
CpG Island 1118	chr15	chr15:42464358-42464753	42464358	42464753
CpG Island 1119	chr15	chr15:42491163-42491583	42491163	42491583
CpG Island 1120	chr15	chr15:42770703-42770977	42770703	42770977
CpG Island 1121	chr15	chr15:42959798-42960198	42959798	42960198
CpG Island 1122	chr15	chr15:43739044-43739259	43739044	43739259
CpG Island 1123	chr15	chr15:44267296-44267928	44267296	44267928
CpG Island 1124	chr15	chr15:47042902-47043176	47042902	47043176
CpG Island 1125	chr15	chr15:47043926-47044138	47043926	47044138
CpG Island 1126	chr15	chr15:47109551-47110195	47109551	47110195
CpG Island 1127	chr15	chr15:47266879-47267106	47266879	47267106
CpG Island 1128	chr15	chr15:47268147-47268382	47268147	47268382
CpG Island 1129	chr15	chr15:47310881-47311298	47310881	47311298
CpG Island 1130	chr15	chr15:47385188-47386466	47385188	47386466
CpG Island 1131	chr15	chr15:47414265-47414657	47414265	47414657
CpG Island 1132	chr15	chr15:51569899-51570248	51569899	51570248
CpG Island 1133	chr15	chr15:51647958-51648312	51647958	51648312
CpG Island 1134	chr15	chr15:51686348-51686737	51686348	51686737
CpG Island 1135	chr15	chr15:52219694-52219944	52219694	52219944
CpG Island 1136	chr15	chr15:52628187-52628509	52628187	52628509
CpG Island 1137	chr15	chr15:53497502-53498491	53497502	53498491
CpG Island 1138	chr15	chr15:53921186-53921519	53921186	53921519
CpG Island 1139	chr15	chr15:54202420-54203281	54202420	54203281
CpG Island 1140	chr15	chr15:55524205-55524474	55524205	55524474
CpG Island 1141	chr15	chr15:55851269-55851677	55851269	55851677
CpG Island 1142	chr15	chr15:57234912-57235805	57234912	57235805
CpG Island 1143	chr15	chr15:57251375-57251608	57251375	57251608
CpG Island 1144	chr15	chr15:57369847-57370061	57369847	57370061
CpG Island 1145	chr15	chr15:59165050-59165385	59165050	59165385
CpG Island 1146	chr15	chr15:61518276-61518487	61518276	61518487
CpG Island 1147	chr15	chr15:65081507-65081896	65081507	65081896
CpG Island 1148	chr15	chr15:65132412-65133273	65132412	65133273
CpG Island 1149	chr15	chr15:65560206-65560586	65560206	65560586
CpG Island 1150	chr15	chr15:65666715-65666927	65666715	65666927
CpG Island 1151	chr15	chr15:66454091-66454816	66454091	66454816
CpG Island 1152	chr15	chr15:66987851-66988493	66987851	66988493
CpG Island 1153	chr15	chr15:67515801-67516039	67515801	67516039
CpG Island 1154	chr15	chr15:67564177-67564449	67564177	67564449
CpG Island 1155	chr15	chr15:67829052-67829405	67829052	67829405
CpG Island 1156	chr15	chr15:70913476-70913700	70913476	70913700
CpG Island 1157	chr15	chr15:72615623-72615832	72615623	72615832
CpG Island 1158	chr15	chr15:75357739-75358147	75357739	75358147
CpG Island 1159	chr15	chr15:76127849-76128498	76127849	76128498
CpG Island 1160	chr15	chr15:76574598-76575800	76574598	76575800
CpG Island 1161	chr15	chr15:76730780-76731043	76730780	76731043
CpG Island 1162	chr15	chr15:76789873-76790267	76789873	76790267
CpG Island 1163	chr15	chr15:76818940-76819528	76818940	76819528
CpG Island 1164	chr15	chr15:77215985-77216193	77215985	77216193
CpG Island 1165	chr15	chr15:77239784-77240137	77239784	77240137
CpG Island 1166	chr15	chr15:77253426-77254216	77253426	77254216
CpG Island 1167	chr15	chr15:77519930-77521026	77519930	77521026
CpG Island 1168	chr15	chr15:77533484-77533910	77533484	77533910
CpG Island 1169	chr15	chr15:77538022-77538252	77538022	77538252
CpG Island 1170	chr15	chr15:77663853-77664282	77663853	77664282
CpG Island 1171	chr15	chr15:78247281-78247781	78247281	78247781
CpG Island 1172	chr15	chr15:78346746-78347187	78346746	78347187
CpG Island 1173	chr15	chr15:78388511-78388807	78388511	78388807
CpG Island 1174	chr15	chr15:78389075-78389299	78389075	78389299
CpG Island 1175	chr15	chr15:78403519-78404410	78403519	78404410
CpG Island 1176	chr15	chr15:78584976-78585177	78584976	78585177
CpG Island 1177	chr15	chr15:78633160-78633796	78633160	78633796
CpG Island 1178	chr15	chr15:79589033-79589342	79589033	79589342
CpG Island 1179	chr15	chr15:81677155-81678367	81677155	81678367
CpG Island 1180	chr15	chr15:81695750-81696113	81695750	81696113
CpG Island 1181	chr15	chr15:81762587-81762799	81762587	81762799
CpG Island 1182	chr15	chr15:81790308-81790775	81790308	81790775
CpG Island 1183	chr15	chr15:81838562-81838776	81838562	81838776
CpG Island 1184	chr15	chr15:81838945-81839197	81838945	81839197
CpG Island 1185	chr15	chr15:81852268-81852496	81852268	81852496
CpG Island 1186	chr15	chr15:82026729-82028118	82026729	82028118
CpG Island 1187	chr15	chr15:82030345-82030605	82030345	82030605
CpG Island 1188	chr15	chr15:82132609-82132948	82132609	82132948
CpG Island 1189	chr15	chr15:82266078-82266344	82266078	82266344
CpG Island 1190	chr15	chr15:82277387-82278089	82277387	82278089
CpG Island 1191	chr15	chr15:82278544-82278778	82278544	82278778
CpG Island 1192	chr15	chr15:82311723-82312498	82311723	82312498
CpG Island 1193	chr15	chr15:82335585-82335841	82335585	82335841
CpG Island 1194	chr15	chr15:82477731-82477996	82477731	82477996
CpG Island 1195	chr15	chr15:82504314-82504537	82504314	82504537
CpG Island 1196	chr15	chr15:82555622-82555855	82555622	82555855
CpG Island 1197	chr15	chr15:82561033-82561623	82561033	82561623
CpG Island 1198	chr15	chr15:82617096-82617547	82617096	82617547
CpG Island 1199	chr15	chr15:82717932-82718577	82717932	82718577
CpG Island 1200	chr15	chr15:82728307-82728683	82728307	82728683
CpG Island 1201	chr15	chr15:82754280-82754760	82754280	82754760
CpG Island 1202	chr15	chr15:83217147-83217530	83217147	83217530
CpG Island 1203	chr15	chr15:83512628-83512891	83512628	83512891
CpG Island 1204	chr15	chr15:83628080-83628781	83628080	83628781
CpG Island 1205	chr15	chr15:83688597-83688847	83688597	83688847
CpG Island 1206	chr15	chr15:83961177-83961465	83961177	83961465
CpG Island 1207	chr15	chr15:83981931-83982175	83981931	83982175
CpG Island 1208	chr15	chr15:84075312-84075562	84075312	84075562
CpG Island 1209	chr15	chr15:84079777-84080096	84079777	84080096
CpG Island 1210	chr15	chr15:84133946-84134405	84133946	84134405
CpG Island 1211	chr15	chr15:84311685-84311923	84311685	84311923
CpG Island 1212	chr15	chr15:84312634-84312981	84312634	84312981
CpG Island 1213	chr15	chr15:84704810-84705039	84704810	84705039
CpG Island 1214	chr15	chr15:84813517-84813726	84813517	84813726
CpG Island 1215	chr15	chr15:84933844-84934715	84933844	84934715
CpG Island 1216	chr15	chr15:84935363-84936029	84935363	84936029
CpG Island 1217	chr15	chr15:84966208-84966424	84966208	84966424
CpG Island 1218	chr15	chr15:85018758-85019093	85018758	85019093
CpG Island 1219	chr15	chr15:85026382-85026734	85026382	85026734
CpG Island 1220	chr15	chr15:85067773-85069586	85067773	85069586
CpG Island 1221	chr15	chr15:85187395-85187735	85187395	85187735
CpG Island 1222	chr15	chr15:85213034-85213620	85213034	85213620
CpG Island 1223	chr15	chr15:85273347-85273799	85273347	85273799
CpG Island 1224	chr16	chr16:599240-599567	599240	599567
CpG Island 1225	chr16	chr16:1057950-1058280	1057950	1058280
CpG Island 1226	chr16	chr16:1290826-1291127	1290826	1291127
CpG Island 1227	chr16	chr16:1299828-1300104	1299828	1300104
CpG Island 1228	chr16	chr16:1763680-1764061	1763680	1764061
CpG Island 1229	chr16	chr16:1806487-1806814	1806487	1806814
CpG Island 1230	chr16	chr16:1812637-1813024	1812637	1813024
CpG Island 1231	chr16	chr16:1838491-1838935	1838491	1838935
CpG Island 1232	chr16	chr16:1868242-1868525	1868242	1868525
CpG Island 1233	chr16	chr16:1926581-1926788	1926581	1926788
CpG Island 1234	chr16	chr16:2002865-2003269	2002865	2003269
CpG Island 1235	chr16	chr16:2021202-2021403	2021202	2021403
CpG Island 1236	chr16	chr16:2044873-2045610	2044873	2045610
CpG Island 1237	chr16	chr16:2294139-2294552	2294139	2294552
CpG Island 1238	chr16	chr16:2601463-2602308	2601463	2602308
CpG Island 1239	chr16	chr16:2614934-2615198	2614934	2615198
CpG Island 1240	chr16	chr16:2848743-2849287	2848743	2849287
CpG Island 1241	chr16	chr16:2881934-2882196	2881934	2882196
CpG Island 1242	chr16	chr16:3372935-3373175	3372935	3373175
CpG Island 1243	chr16	chr16:3731391-3731963	3731391	3731963
CpG Island 1244	chr16	chr16:4210534-4210748	4210534	4210748
CpG Island 1245	chr16	chr16:4327611-4327829	4327611	4327829
CpG Island 1246	chr16	chr16:4441994-4442206	4441994	4442206
CpG Island 1247	chr16	chr16:4565526-4565778	4565526	4565778
CpG Island 1248	chr16	chr16:4599479-4599916	4599479	4599916
CpG Island 1249	chr16	chr16:6864047-6864432	6864047	6864432
CpG Island 1250	chr16	chr16:7370071-7370714	7370071	7370714
CpG Island 1251	chr16	chr16:7675516-7675802	7675516	7675802
CpG Island 1252	chr16	chr16:7676128-7676453	7676128	7676453
CpG Island 1253	chr16	chr16:7760114-7760753	7760114	7760753
CpG Island 1254	chr16	chr16:12483395-12483664	12483395	12483664
CpG Island 1255	chr16	chr16:13666301-13666618	13666301	13666618
CpG Island 1256	chr16	chr16:13804636-13805007	13804636	13805007
CpG Island 1257	chr16	chr16:16266035-16266300	16266035	16266300
CpG Island 1258	chr16	chr16:18416522-18416927	18416522	18416927
CpG Island 1259	chr16	chr16:24137119-24138248	24137119	24138248
CpG Island 1260	chr16	chr16:24876597-24877370	24876597	24877370
CpG Island 1261	chr16	chr16:25056854-25057175	25056854	25057175
CpG Island 1262	chr16	chr16:25061110-25061402	25061110	25061402
CpG Island 1263	chr16	chr16:25061910-25062262	25061910	25062262
CpG Island 1264	chr16	chr16:25074067-25074794	25074067	25074794
CpG Island 1265	chr16	chr16:25900777-25901027	25900777	25901027
CpG Island 1266	chr16	chr16:26735630-26735986	26735630	26735986
CpG Island 1267	chr16	chr16:27217723-27218259	27217723	27218259
CpG Island 1268	chr16	chr16:27490098-27490442	27490098	27490442
CpG Island 1269	chr16	chr16:27548547-27548771	27548547	27548771
CpG Island 1270	chr16	chr16:27693701-27694005	27693701	27694005
CpG Island 1271	chr16	chr16:30490977-30493541	30490977	30493541
CpG Island 1272	chr16	chr16:31417878-31418299	31417878	31418299
CpG Island 1273	chr16	chr16:32288091-32288342	32288091	32288342
CpG Island 1274	chr16	chr16:32380971-32381351	32380971	32381351
CpG Island 1275	chr16	chr16:32385460-32385782	32385460	32385782
CpG Island 1276	chr16	chr16:33260476-33261101	33260476	33261101
CpG Island 1277	chr16	chr16:37502683-37502991	37502683	37502991
CpG Island 1278	chr16	chr16:39013316-39013738	39013316	39013738
CpG Island 1279	chr16	chr16:39473747-39474666	39473747	39474666
CpG Island 1280	chr16	chr16:39957835-39958381	39957835	39958381
CpG Island 1281	chr16	chr16:40053170-40053384	40053170	40053384
CpG Island 1282	chr16	chr16:42649907-42650340	42649907	42650340
CpG Island 1283	chr16	chr16:42886161-42886364	42886161	42886364
CpG Island 1284	chr16	chr16:43063325-43063906	43063325	43063906
CpG Island 1285	chr16	chr16:43258815-43259017	43258815	43259017
CpG Island 1286	chr16	chr16:43535132-43535374	43535132	43535374
CpG Island 1287	chr16	chr16:43809996-43810240	43809996	43810240
CpG Island 1288	chr16	chr16:43818754-43819448	43818754	43819448
CpG Island 1289	chr16	chr16:43839344-43839920	43839344	43839920
CpG Island 1290	chr16	chr16:44122728-44122935	44122728	44122935
CpG Island 1291	chr16	chr16:44755282-44755518	44755282	44755518
CpG Island 1292	chr16	chr16:44996528-44996802	44996528	44996802
CpG Island 1293	chr16	chr16:45005778-45006154	45005778	45006154
CpG Island 1294	chr16	chr16:45098483-45099878	45098483	45099878
CpG Island 1295	chr16	chr16:45805308-45805603	45805308	45805603
CpG Island 1296	chr16	chr16:45901906-45902169	45901906	45902169
CpG Island 1297	chr16	chr16:46563456-46564376	46563456	46564376
CpG Island 1298	chr16	chr16:47218953-47219261	47218953	47219261
CpG Island 1299	chr16	chr16:47655657-47655943	47655657	47655943
CpG Island 1300	chr16	chr16:47668827-47669814	47668827	47669814
CpG Island 1301	chr16	chr16:47942552-47942842	47942552	47942842
CpG Island 1302	chr16	chr16:47943120-47943413	47943120	47943413
CpG Island 1303	chr16	chr16:48125913-48126321	48125913	48126321
CpG Island 1304	chr16	chr16:48260077-48260446	48260077	48260446
CpG Island 1305	chr16	chr16:48388249-48388473	48388249	48388473
CpG Island 1306	chr16	chr16:48526664-48526898	48526664	48526898
CpG Island 1307	chr16	chr16:49210823-49211622	49210823	49211622
CpG Island 1308	chr16	chr16:49313788-49314142	49313788	49314142
CpG Island 1309	chr16	chr16:49337957-49338199	49337957	49338199
CpG Island 1310	chr16	chr16:49347306-49347516	49347306	49347516
CpG Island 1311	chr16	chr16:49371388-49371646	49371388	49371646
CpG Island 1312	chr16	chr16:49403465-49403735	49403465	49403735
CpG Island 1313	chr16	chr16:49470368-49470623	49470368	49470623
CpG Island 1314	chr16	chr16:49503543-49503799	49503543	49503799
CpG Island 1315	chr16	chr16:49505125-49505515	49505125	49505515
CpG Island 1316	chr16	chr16:49575643-49575863	49575643	49575863
CpG Island 1317	chr16	chr16:49600517-49600972	49600517	49600972
CpG Island 1318	chr16	chr16:49626412-49626989	49626412	49626989
CpG Island 1319	chr16	chr16:49653627-49653845	49653627	49653845
CpG Island 1320	chr16	chr16:50818457-50818725	50818457	50818725
CpG Island 1321	chr16	chr16:51096358-51096613	51096358	51096613
CpG Island 1322	chr16	chr16:51146296-51146521	51146296	51146521
CpG Island 1323	chr16	chr16:51429880-51430423	51429880	51430423
CpG Island 1324	chr16	chr16:51684645-51684956	51684645	51684956
CpG Island 1325	chr16	chr16:51765514-51767204	51765514	51767204
CpG Island 1326	chr16	chr16:52259672-52259875	52259672	52259875
CpG Island 1327	chr16	chr16:52467614-52468533	52467614	52468533
CpG Island 1328	chr16	chr16:53691701-53691991	53691701	53691991
CpG Island 1329	chr16	chr16:53946783-53947104	53946783	53947104
CpG Island 1330	chr16	chr16:55100701-55101077	55100701	55101077
CpG Island 1331	chr16	chr16:55241735-55242135	55241735	55242135
CpG Island 1332	chr16	chr16:55320250-55320503	55320250	55320503
CpG Island 1333	chr16	chr16:55478833-55480352	55478833	55480352
CpG Island 1334	chr16	chr16:55494052-55494359	55494052	55494359
CpG Island 1335	chr16	chr16:55497582-55497847	55497582	55497847
CpG Island 1336	chr16	chr16:55554777-55555057	55554777	55555057
CpG Island 1337	chr16	chr16:55566241-55566634	55566241	55566634
CpG Island 1338	chr16	chr16:55566729-55567161	55566729	55567161
CpG Island 1339	chr16	chr16:58084526-58084948	58084526	58084948
CpG Island 1340	chr16	chr16:58103588-58103869	58103588	58103869
CpG Island 1341	chr16	chr16:59181521-59181904	59181521	59181904
CpG Island 1342	chr16	chr16:59749774-59750232	59749774	59750232
CpG Island 1343	chr16	chr16:59918896-59919193	59918896	59919193
CpG Island 1344	chr16	chr16:61296429-61296784	61296429	61296784
CpG Island 1345	chr16	chr16:61326518-61327352	61326518	61327352
CpG Island 1346	chr16	chr16:61887345-61887596	61887345	61887596
CpG Island 1347	chr16	chr16:63582862-63583376	63582862	63583376
CpG Island 1348	chr16	chr16:64016044-64016468	64016044	64016468
CpG Island 1349	chr16	chr16:64648398-64649454	64648398	64649454
CpG Island 1350	chr16	chr16:64778098-64778429	64778098	64778429
CpG Island 1351	chr16	chr16:65180027-65180276	65180027	65180276
CpG Island 1352	chr16	chr16:65619688-65620256	65619688	65620256
CpG Island 1353	chr16	chr16:70619041-70619404	70619041	70619404
CpG Island 1354	chr16	chr16:70813016-70813701	70813016	70813701
CpG Island 1355	chr16	chr16:70815061-70815338	70815061	70815338
CpG Island 1356	chr16	chr16:70852768-70853001	70852768	70853001
CpG Island 1357	chr16	chr16:70881732-70881952	70881732	70881952
CpG Island 1358	chr16	chr16:70884216-70884423	70884216	70884423
CpG Island 1359	chr16	chr16:70896285-70896647	70896285	70896647
CpG Island 1360	chr16	chr16:70925219-70925489	70925219	70925489
CpG Island 1361	chr16	chr16:70950276-70950499	70950276	70950499
CpG Island 1362	chr16	chr16:70979417-70979706	70979417	70979706
CpG Island 1363	chr16	chr16:71062030-71062341	71062030	71062341
CpG Island 1364	chr16	chr16:71106941-71107785	71106941	71107785
CpG Island 1365	chr16	chr16:71555170-71555469	71555170	71555469
CpG Island 1366	chr16	chr16:72571942-72572279	72571942	72572279
CpG Island 1367	chr16	chr16:72950845-72951083	72950845	72951083
CpG Island 1368	chr16	chr16:73029587-73029819	73029587	73029819
CpG Island 1369	chr16	chr16:73458331-73458561	73458331	73458561
CpG Island 1370	chr16	chr16:73866612-73866934	73866612	73866934
CpG Island 1371	chr16	chr16:73868198-73868669	73868198	73868669
CpG Island 1372	chr16	chr16:74414899-74415133	74414899	74415133
CpG Island 1373	chr16	chr16:74542000-74542671	74542000	74542671
CpG Island 1374	chr16	chr16:76730875-76731105	76730875	76731105
CpG Island 1375	chr16	chr16:76880835-76881418	76880835	76881418
CpG Island 1376	chr16	chr16:76993852-76994139	76993852	76994139
CpG Island 1377	chr16	chr16:77088761-77088978	77088761	77088978
CpG Island 1378	chr16	chr16:77099508-77099985	77099508	77099985
CpG Island 1379	chr16	chr16:77317445-77318200	77317445	77318200
CpG Island 1380	chr16	chr16:77408959-77409212	77408959	77409212
CpG Island 1381	chr16	chr16:77472173-77472437	77472173	77472437
CpG Island 1382	chr16	chr16:77486265-77486544	77486265	77486544
CpG Island 1383	chr16	chr16:78157155-78157587	78157155	78157587
CpG Island 1384	chr16	chr16:78249716-78250124	78249716	78250124
CpG Island 1385	chr16	chr16:78250278-78250685	78250278	78250685
CpG Island 1386	chr16	chr16:78266221-78267026	78266221	78267026
CpG Island 1387	chr16	chr16:78273641-78273929	78273641	78273929
CpG Island 1388	chr16	chr16:78336294-78336768	78336294	78336768
CpG Island 1389	chr16	chr16:78402512-78403030	78402512	78403030
CpG Island 1390	chr16	chr16:78504439-78504746	78504439	78504746
CpG Island 1391	chr16	chr16:78847260-78847499	78847260	78847499
CpG Island 1392	chr16	chr16:79013493-79013918	79013493	79013918
CpG Island 1393	chr16	chr16:79065515-79065884	79065515	79065884
CpG Island 1394	chr16	chr16:79089272-79089741	79089272	79089741
CpG Island 1395	chr16	chr16:79115890-79117155	79115890	79117155
CpG Island 1396	chr16	chr16:79426245-79426797	79426245	79426797
CpG Island 1397	chr16	chr16:80211716-80212006	80211716	80212006
CpG Island 1398	chr16	chr16:80236975-80237202	80236975	80237202
CpG Island 1399	chr16	chr16:80771897-80772206	80771897	80772206
CpG Island 1400	chr16	chr16:80916595-80917035	80916595	80917035
CpG Island 1401	chr16	chr16:80933190-80933451	80933190	80933451
CpG Island 1402	chr16	chr16:80976799-80977118	80976799	80977118
CpG Island 1403	chr16	chr16:81042362-81042564	81042362	81042564
CpG Island 1404	chr16	chr16:81093224-81093436	81093224	81093436
CpG Island 1405	chr16	chr16:81152792-81153046	81152792	81153046
CpG Island 1406	chr16	chr16:81153243-81153529	81153243	81153529
CpG Island 1407	chr16	chr16:81182118-81182319	81182118	81182319
CpG Island 1408	chr16	chr16:81275770-81276122	81275770	81276122
CpG Island 1409	chr16	chr16:81396529-81396796	81396529	81396796
CpG Island 1410	chr16	chr16:81406514-81406753	81406514	81406753
CpG Island 1411	chr16	chr16:81412691-81413918	81412691	81413918
CpG Island 1412	chr16	chr16:81512969-81513254	81512969	81513254
CpG Island 1413	chr16	chr16:81628447-81629492	81628447	81629492
CpG Island 1414	chr16	chr16:81679906-81680132	81679906	81680132
CpG Island 1415	chr16	chr16:81702569-81702834	81702569	81702834
CpG Island 1416	chr16	chr16:81707368-81708658	81707368	81708658
CpG Island 1417	chr17	chr17:3824120-3825488	3824120	3825488
CpG Island 1418	chr17	chr17:3951237-3951530	3951237	3951530
CpG Island 1419	chr17	chr17:4186193-4186434	4186193	4186434
CpG Island 1420	chr17	chr17:4689406-4689673	4689406	4689673
CpG Island 1421	chr17	chr17:6170312-6170720	6170312	6170720
CpG Island 1422	chr17	chr17:7225285-7226294	7225285	7226294
CpG Island 1423	chr17	chr17:7555391-7555616	7555391	7555616
CpG Island 1424	chr17	chr17:7570835-7571077	7570835	7571077
CpG Island 1425	chr17	chr17:9742302-9742760	9742302	9742760
CpG Island 1426	chr17	chr17:10080733-10081064	10080733	10081064
CpG Island 1427	chr17	chr17:10196517-10196735	10196517	10196735
CpG Island 1428	chr17	chr17:12603257-12603606	12603257	12603606
CpG Island 1429	chr17	chr17:12764284-12764989	12764284	12764989
CpG Island 1430	chr17	chr17:13324588-13325633	13324588	13325633
CpG Island 1431	chr17	chr17:18144484-18144888	18144484	18144888
CpG Island 1432	chr17	chr17:18343448-18343665	18343448	18343665
CpG Island 1433	chr17	chr17:20758353-20758641	20758353	20758641
CpG Island 1434	chr17	chr17:29378053-29378507	29378053	29378507
CpG Island 1435	chr17	chr17:30095686-30095908	30095686	30095908
CpG Island 1436	chr17	chr17:34629111-34629689	34629111	34629689
CpG Island 1437	chr17	chr17:36120589-36120954	36120589	36120954
CpG Island 1438	chr17	chr17:41770494-41771390	41770494	41771390
CpG Island 1439	chr17	chr17:45618975-45619410	45618975	45619410
CpG Island 1440	chr17	chr17:45950161-45950527	45950161	45950527
CpG Island 1441	chr17	chr17:46127107-46127843	46127107	46127843
CpG Island 1442	chr17	chr17:46237626-46238023	46237626	46238023
CpG Island 1443	chr17	chr17:46240838-46241181	46240838	46241181
CpG Island 1444	chr17	chr17:46293694-46294031	46293694	46294031
CpG Island 1445	chr17	chr17:47629854-47630102	47629854	47630102
CpG Island 1446	chr17	chr17:48436415-48436907	48436415	48436907
CpG Island 1447	chr17	chr17:49445607-49446280	49445607	49446280
CpG Island 1448	chr17	chr17:49738279-49738756	49738279	49738756
CpG Island 1449	chr17	chr17:49833590-49833814	49833590	49833814
CpG Island 1450	chr17	chr17:53111498-53111745	53111498	53111745
CpG Island 1451	chr17	chr17:53475846-53476061	53475846	53476061
CpG Island 1452	chr17	chr17:53697303-53697862	53697303	53697862
CpG Island 1453	chr17	chr17:53708232-53708941	53708232	53708941
CpG Island 1454	chr17	chr17:54133049-54133553	54133049	54133553
CpG Island 1455	chr17	chr17:54168695-54168927	54168695	54168927
CpG Island 1456	chr17	chr17:54218106-54218369	54218106	54218369
CpG Island 1457	chr17	chr17:54734745-54734949	54734745	54734949
CpG Island 1458	chr17	chr17:54850695-54851045	54850695	54851045
CpG Island 1459	chr17	chr17:54903742-54904361	54903742	54904361
CpG Island 1460	chr17	chr17:54914058-54914370	54914058	54914370
CpG Island 1461	chr17	chr17:55034975-55035185	55034975	55035185
CpG Island 1462	chr17	chr17:55053562-55053778	55053562	55053778
CpG Island 1463	chr17	chr17:55297044-55297491	55297044	55297491
CpG Island 1464	chr17	chr17:55849663-55849883	55849663	55849883
CpG Island 1465	chr17	chr17:55859584-55859870	55859584	55859870
CpG Island 1466	chr17	chr17:56001449-56001660	56001449	56001660
CpG Island 1467	chr17	chr17:56002161-56002539	56002161	56002539
CpG Island 1468	chr17	chr17:56022549-56022805	56022549	56022805
CpG Island 1469	chr17	chr17:56136286-56136811	56136286	56136811
CpG Island 1470	chr17	chr17:56167736-56167958	56167736	56167958
CpG Island 1471	chr17	chr17:56914523-56914747	56914523	56914747
CpG Island 1472	chr17	chr17:56932597-56932800	56932597	56932800
CpG Island 1473	chr17	chr17:57251089-57251427	57251089	57251427
CpG Island 1474	chr17	chr17:57322347-57322603	57322347	57322603
CpG Island 1475	chr17	chr17:57329185-57329872	57329185	57329872
CpG Island 1476	chr17	chr17:57421415-57421742	57421415	57421742
CpG Island 1477	chr17	chr17:57907734-57907958	57907734	57907958
CpG Island 1478	chr17	chr17:57979484-57979719	57979484	57979719
CpG Island 1479	chr17	chr17:58000609-58000926	58000609	58000926
CpG Island 1480	chr17	chr17:60046895-60047105	60046895	60047105
CpG Island 1481	chr17	chr17:60495900-60496141	60495900	60496141
CpG Island 1482	chr17	chr17:60708483-60708707	60708483	60708707
CpG Island 1483	chr17	chr17:61222195-61222438	61222195	61222438
CpG Island 1484	chr17	chr17:62303694-62304054	62303694	62304054
CpG Island 1485	chr17	chr17:62342704-62343137	62342704	62343137
CpG Island 1486	chr17	chr17:62365602-62365941	62365602	62365941
CpG Island 1487	chr17	chr17:62366211-62370595	62366211	62370595
CpG Island 1488	chr17	chr17:62960535-62960755	62960535	62960755
CpG Island 1489	chr17	chr17:63180617-63180877	63180617	63180877
CpG Island 1490	chr17	chr17:63484002-63484219	63484002	63484219
CpG Island 1491	chr17	chr17:64291414-64291899	64291414	64291899
CpG Island 1492	chr17	chr17:64705407-64705622	64705407	64705622
CpG Island 1493	chr17	chr17:65212399-65212608	65212399	65212608
CpG Island 1494	chr17	chr17:65425891-65426165	65425891	65426165
CpG Island 1495	chr17	chr17:65472993-65474625	65472993	65474625
CpG Island 1496	chr17	chr17:65699083-65699568	65699083	65699568
CpG Island 1497	chr17	chr17:65920597-65920877	65920597	65920877
CpG Island 1498	chr17	chr17:65980162-65980373	65980162	65980373
CpG Island 1499	chr17	chr17:66130512-66130778	66130512	66130778
CpG Island 1500	chr17	chr17:66185823-66186255	66185823	66186255
CpG Island 1501	chr17	chr17:66529349-66529654	66529349	66529654
CpG Island 1502	chr17	chr17:66827070-66827706	66827070	66827706
CpG Island 1503	chr17	chr17:66852902-66853428	66852902	66853428
CpG Island 1504	chr17	chr17:67290933-67291168	67290933	67291168
CpG Island 1505	chr17	chr17:67424398-67424708	67424398	67424708
CpG Island 1506	chr17	chr17:67474775-67475909	67474775	67475909
CpG Island 1507	chr17	chr17:67536056-67536297	67536056	67536297
CpG Island 1508	chr17	chr17:67536650-67537108	67536650	67537108
CpG Island 1509	chr17	chr17:67549661-67550124	67549661	67550124
CpG Island 1510	chr17	chr17:67731461-67731746	67731461	67731746
CpG Island 1511	chr17	chr17:67754171-67754390	67754171	67754390
CpG Island 1512	chr17	chr17:67767976-67768193	67767976	67768193
CpG Island 1513	chr17	chr17:67768337-67768547	67768337	67768547
CpG Island 1514	chr17	chr17:67776847-67777070	67776847	67777070
CpG Island 1515	chr17	chr17:68249792-68250302	68249792	68250302
CpG Island 1516	chr17	chr17:68420092-68420481	68420092	68420481
CpG Island 1517	chr17	chr17:68434350-68434633	68434350	68434633
CpG Island 1518	chr17	chr17:68656729-68657022	68656729	68657022
CpG Island 1519	chr17	chr17:68998825-68999191	68998825	68999191
CpG Island 1520	chr17	chr17:69093811-69094032	69093811	69094032
CpG Island 1521	chr17	chr17:69663546-69663888	69663546	69663888
CpG Island 1522	chr17	chr17:69676456-69676666	69676456	69676666
CpG Island 1523	chr17	chr17:70547965-70548476	70547965	70548476
CpG Island 1524	chr17	chr17:70720305-70721086	70720305	70721086
CpG Island 1525	chr17	chr17:70725313-70728101	70725313	70728101
CpG Island 1526	chr17	chr17:70745613-70745848	70745613	70745848
CpG Island 1527	chr17	chr17:70746377-70746684	70746377	70746684
CpG Island 1528	chr17	chr17:70939857-70940198	70939857	70940198
CpG Island 1529	chr17	chr17:70944646-70944859	70944646	70944859
CpG Island 1530	chr17	chr17:70945041-70945249	70945041	70945249
CpG Island 1531	chr17	chr17:71013907-71014407	71013907	71014407
CpG Island 1532	chr17	chr17:71233881-71234096	71233881	71234096
CpG Island 1533	chr17	chr17:71428865-71429104	71428865	71429104
CpG Island 1534	chr17	chr17:71429233-71429730	71429233	71429730
CpG Island 1535	chr17	chr17:71585831-71586205	71585831	71586205
CpG Island 1536	chr17	chr17:71611663-71611962	71611663	71611962
CpG Island 1537	chr17	chr17:71915496-71915780	71915496	71915780
CpG Island 1538	chr17	chr17:71924830-71925079	71924830	71925079
CpG Island 1539	chr17	chr17:71962158-71963259	71962158	71963259
CpG Island 1540	chr17	chr17:72051497-72051903	72051497	72051903
CpG Island 1541	chr17	chr17:72192471-72192934	72192471	72192934
CpG Island 1542	chr17	chr17:72239020-72239230	72239020	72239230
CpG Island 1543	chr17	chr17:72314845-72315084	72314845	72315084
CpG Island 1544	chr17	chr17:72395390-72395612	72395390	72395612
CpG Island 1545	chr17	chr17:72481636-72481848	72481636	72481848
CpG Island 1546	chr17	chr17:72587663-72587923	72587663	72587923
CpG Island 1547	chr17	chr17:73046626-73047147	73046626	73047147
CpG Island 1548	chr17	chr17:73170064-73170304	73170064	73170304
CpG Island 1549	chr17	chr17:73249984-73252557	73249984	73252557
CpG Island 1550	chr17	chr17:73265873-73266260	73265873	73266260
CpG Island 1551	chr17	chr17:73331693-73331923	73331693	73331923
CpG Island 1552	chr17	chr17:73332652-73334006	73332652	73334006
CpG Island 1553	chr17	chr17:73427233-73428930	73427233	73428930
CpG Island 1554	chr17	chr17:73429237-73429595	73429237	73429595
CpG Island 1555	chr17	chr17:73456142-73456643	73456142	73456643
CpG Island 1556	chr17	chr17:73463940-73464164	73463940	73464164
CpG Island 1557	chr17	chr17:73468989-73469201	73468989	73469201
CpG Island 1558	chr17	chr17:73469480-73469926	73469480	73469926
CpG Island 1559	chr17	chr17:73492071-73492620	73492071	73492620
CpG Island 1560	chr17	chr17:73520561-73521756	73520561	73521756
CpG Island 1561	chr17	chr17:73570426-73570803	73570426	73570803
CpG Island 1562	chr17	chr17:73586597-73587223	73586597	73587223
CpG Island 1563	chr17	chr17:73689489-73689879	73689489	73689879
CpG Island 1564	chr17	chr17:73692240-73698043	73692240	73698043
CpG Island 1565	chr17	chr17:73722867-73723133	73722867	73723133
CpG Island 1566	chr17	chr17:73724432-73724669	73724432	73724669
CpG Island 1567	chr17	chr17:73751141-73751351	73751141	73751351
CpG Island 1568	chr17	chr17:73752253-73752864	73752253	73752864
CpG Island 1569	chr17	chr17:73776978-73777254	73776978	73777254
CpG Island 1570	chr17	chr17:73777818-73778081	73777818	73778081
CpG Island 1571	chr17	chr17:73809134-73811918	73809134	73811918
CpG Island 1572	chr17	chr17:73814695-73814929	73814695	73814929
CpG Island 1573	chr17	chr17:73858309-73858582	73858309	73858582
CpG Island 1574	chr17	chr17:73865778-73865995	73865778	73865995
CpG Island 1575	chr17	chr17:73877204-73877449	73877204	73877449
CpG Island 1576	chr17	chr17:73953873-73954085	73953873	73954085
CpG Island 1577	chr17	chr17:73971849-73972277	73971849	73972277
CpG Island 1578	chr17	chr17:74076467-74076694	74076467	74076694
CpG Island 1579	chr17	chr17:74104587-74104789	74104587	74104789
CpG Island 1580	chr17	chr17:74109364-74109696	74109364	74109696
CpG Island 1581	chr17	chr17:74110776-74113692	74110776	74113692
CpG Island 1582	chr17	chr17:74153494-74158221	74153494	74158221
CpG Island 1583	chr17	chr17:74191137-74191369	74191137	74191369
CpG Island 1584	chr17	chr17:74341182-74342368	74341182	74342368
CpG Island 1585	chr17	chr17:74366098-74369080	74366098	74369080
CpG Island 1586	chr17	chr17:74380698-74381221	74380698	74381221
CpG Island 1587	chr17	chr17:74402240-74412159	74402240	74412159
CpG Island 1588	chr17	chr17:74420804-74421086	74420804	74421086
CpG Island 1589	chr17	chr17:74442421-74442911	74442421	74442911
CpG Island 1590	chr17	chr17:74483414-74483955	74483414	74483955
CpG Island 1591	chr17	chr17:74506076-74506452	74506076	74506452
CpG Island 1592	chr17	chr17:74506773-74507081	74506773	74507081
CpG Island 1593	chr17	chr17:74537852-74538092	74537852	74538092
CpG Island 1594	chr17	chr17:74607668-74609176	74607668	74609176
CpG Island 1595	chr17	chr17:74627544-74636916	74627544	74636916
CpG Island 1596	chr17	chr17:74644459-74645440	74644459	74645440
CpG Island 1597	chr17	chr17:74721570-74722004	74721570	74722004
CpG Island 1598	chr17	chr17:74753729-74754022	74753729	74754022
CpG Island 1599	chr17	chr17:74789847-74790103	74789847	74790103
CpG Island 1600	chr17	chr17:74790488-74790713	74790488	74790713
CpG Island 1601	chr17	chr17:74807907-74808531	74807907	74808531
CpG Island 1602	chr17	chr17:74817628-74817976	74817628	74817976
CpG Island 1603	chr17	chr17:74818385-74818618	74818385	74818618
CpG Island 1604	chr17	chr17:74832694-74833643	74832694	74833643
CpG Island 1605	chr17	chr17:74890050-74890275	74890050	74890275
CpG Island 1606	chr17	chr17:74890447-74890657	74890447	74890657
CpG Island 1607	chr17	chr17:74890758-74891018	74890758	74891018
CpG Island 1608	chr17	chr17:74903061-74903599	74903061	74903599
CpG Island 1609	chr17	chr17:74905576-74905788	74905576	74905788
CpG Island 1610	chr17	chr17:74911259-74911541	74911259	74911541
CpG Island 1611	chr17	chr17:74912802-74913373	74912802	74913373
CpG Island 1612	chr17	chr17:74976330-74976678	74976330	74976678
CpG Island 1613	chr17	chr17:75037149-75037387	75037149	75037387
CpG Island 1614	chr17	chr17:75037834-75038114	75037834	75038114
CpG Island 1615	chr17	chr17:75103100-75105149	75103100	75105149
CpG Island 1616	chr18	chr18:892292-892507	892292	892507
CpG Island 1617	chr18	chr18:1134827-1135065	1134827	1135065
CpG Island 1618	chr18	chr18:1139228-1139448	1139228	1139448
CpG Island 1619	chr18	chr18:1194584-1194805	1194584	1194805
CpG Island 1620	chr18	chr18:1254094-1254471	1254094	1254471
CpG Island 1621	chr18	chr18:1456303-1456621	1456303	1456621
CpG Island 1622	chr18	chr18:1544006-1545961	1544006	1545961
CpG Island 1623	chr18	chr18:1597703-1598311	1597703	1598311
CpG Island 1624	chr18	chr18:1770763-1771062	1770763	1771062
CpG Island 1625	chr18	chr18:1897932-1898208	1897932	1898208
CpG Island 1626	chr18	chr18:1911226-1911537	1911226	1911537
CpG Island 1627	chr18	chr18:1934119-1934351	1934119	1934351
CpG Island 1628	chr18	chr18:1935042-1935472	1935042	1935472
CpG Island 1629	chr18	chr18:1967698-1968182	1967698	1968182
CpG Island 1630	chr18	chr18:2185729-2185997	2185729	2185997
CpG Island 1631	chr18	chr18:2299511-2299820	2299511	2299820
CpG Island 1632	chr18	chr18:2442790-2443047	2442790	2443047
CpG Island 1633	chr18	chr18:2480644-2481714	2480644	2481714
CpG Island 1634	chr18	chr18:2520283-2520574	2520283	2520574
CpG Island 1635	chr18	chr18:2624684-2625452	2624684	2625452
CpG Island 1636	chr18	chr18:2883041-2883246	2883041	2883246
CpG Island 1637	chr18	chr18:4449305-4449951	4449305	4449951
CpG Island 1638	chr18	chr18:5081127-5081428	5081127	5081428
CpG Island 1639	chr18	chr18:5209147-5209463	5209147	5209463
CpG Island 1640	chr18	chr18:5352699-5352905	5352699	5352905
CpG Island 1641	chr18	chr18:5421123-5421583	5421123	5421583
CpG Island 1642	chr18	chr18:5733962-5734789	5733962	5734789
CpG Island 1643	chr18	chr18:5852122-5852414	5852122	5852414
CpG Island 1644	chr18	chr18:5947858-5948082	5947858	5948082
CpG Island 1645	chr18	chr18:5983976-5984210	5983976	5984210
CpG Island 1646	chr18	chr18:6006747-6007104	6006747	6007104
CpG Island 1647	chr18	chr18:6123317-6123791	6123317	6123791
CpG Island 1648	chr18	chr18:6441479-6441884	6441479	6441884
CpG Island 1649	chr18	chr18:6470781-6471108	6470781	6471108
CpG Island 1650	chr18	chr18:6603307-6603578	6603307	6603578
CpG Island 1651	chr18	chr18:6608795-6609008	6608795	6609008
CpG Island 1652	chr18	chr18:6744979-6745325	6744979	6745325
CpG Island 1653	chr18	chr18:7277657-7277909	7277657	7277909
CpG Island 1654	chr18	chr18:7788327-7788816	7788327	7788816
CpG Island 1655	chr18	chr18:8025925-8026456	8025925	8026456
CpG Island 1656	chr18	chr18:8337504-8337808	8337504	8337808
CpG Island 1657	chr18	chr18:8475018-8475237	8475018	8475237
CpG Island 1658	chr18	chr18:9932013-9932329	9932013	9932329
CpG Island 1659	chr18	chr18:10259625-10259991	10259625	10259991
CpG Island 1660	chr18	chr18:10262269-10263394	10262269	10263394
CpG Island 1661	chr18	chr18:10355366-10355584	10355366	10355584
CpG Island 1662	chr18	chr18:10500753-10501310	10500753	10501310
CpG Island 1663	chr18	chr18:10512604-10513260	10512604	10513260
CpG Island 1664	chr18	chr18:10566957-10567189	10566957	10567189
CpG Island 1665	chr18	chr18:10570405-10570686	10570405	10570686
CpG Island 1666	chr18	chr18:10676599-10676889	10676599	10676889
CpG Island 1667	chr18	chr18:10685424-10685679	10685424	10685679
CpG Island 1668	chr18	chr18:10825325-10825919	10825325	10825919
CpG Island 1669	chr18	chr18:11127722-11127934	11127722	11127934
CpG Island 1670	chr18	chr18:11171862-11172314	11171862	11172314
CpG Island 1671	chr18	chr18:11175166-11175403	11175166	11175403
CpG Island 1672	chr18	chr18:11341449-11342040	11341449	11342040
CpG Island 1673	chr18	chr18:11500963-11501171	11500963	11501171
CpG Island 1674	chr18	chr18:11518909-11519116	11518909	11519116
CpG Island 1675	chr18	chr18:11519850-11520227	11519850	11520227
CpG Island 1676	chr18	chr18:11636175-11640402	11636175	11640402
CpG Island 1677	chr18	chr18:11976639-11976840	11976639	11976840
CpG Island 1678	chr18	chr18:12146235-12146612	12146235	12146612
CpG Island 1679	chr18	chr18:12215169-12215431	12215169	12215431
CpG Island 1680	chr18	chr18:12366330-12368303	12366330	12368303
CpG Island 1681	chr18	chr18:13268422-13268966	13268422	13268966
CpG Island 1682	chr18	chr18:13269971-13270490	13269971	13270490
CpG Island 1683	chr18	chr18:13401691-13401991	13401691	13401991
CpG Island 1684	chr18	chr18:13473729-13474020	13473729	13474020
CpG Island 1685	chr18	chr18:13498577-13498895	13498577	13498895
CpG Island 1686	chr18	chr18:13504003-13504870	13504003	13504870
CpG Island 1687	chr18	chr18:13599075-13599338	13599075	13599338
CpG Island 1688	chr18	chr18:13604297-13604500	13604297	13604500
CpG Island 1689	chr18	chr18:13700662-13701118	13700662	13701118
CpG Island 1690	chr18	chr18:13780665-13781429	13780665	13781429
CpG Island 1691	chr18	chr18:13855481-13855924	13855481	13855924
CpG Island 1692	chr18	chr18:13885515-13886112	13885515	13886112
CpG Island 1693	chr18	chr18:13904829-13905054	13904829	13905054
CpG Island 1694	chr18	chr18:13960679-13961031	13960679	13961031
CpG Island 1695	chr18	chr18:14047928-14048813	14047928	14048813
CpG Island 1696	chr18	chr18:14223314-14224054	14223314	14224054
CpG Island 1697	chr18	chr18:14547085-14547352	14547085	14547352
CpG Island 1698	chr18	chr18:14655093-14655409	14655093	14655409
CpG Island 1699	chr18	chr18:14705637-14705989	14705637	14705989
CpG Island 1700	chr18	chr18:16567843-16568054	16567843	16568054
CpG Island 1701	chr18	chr18:18050110-18050574	18050110	18050574
CpG Island 1702	chr18	chr18:18722754-18723011	18722754	18723011
CpG Island 1703	chr18	chr18:18784826-18785331	18784826	18785331
CpG Island 1704	chr18	chr18:19158788-19159392	19158788	19159392
CpG Island 1705	chr18	chr18:19379282-19379494	19379282	19379494
CpG Island 1706	chr18	chr18:20935865-20936304	20935865	20936304
CpG Island 1707	chr18	chr18:22692669-22697847	22692669	22697847
CpG Island 1708	chr18	chr18:23306862-23312223	23306862	23312223
CpG Island 1709	chr18	chr18:23541711-23541978	23541711	23541978
CpG Island 1710	chr18	chr18:23861718-23862072	23861718	23862072
CpG Island 1711	chr18	chr18:24290303-24291177	24290303	24291177
CpG Island 1712	chr18	chr18:24420986-24421291	24420986	24421291
CpG Island 1713	chr18	chr18:24855749-24855991	24855749	24855991
CpG Island 1714	chr18	chr18:24992616-24992822	24992616	24992822
CpG Island 1715	chr18	chr18:24996684-24996986	24996684	24996986
CpG Island 1716	chr18	chr18:25009783-25010005	25009783	25010005
CpG Island 1717	chr18	chr18:25247088-25247315	25247088	25247315
CpG Island 1718	chr18	chr18:25628231-25628576	25628231	25628576
CpG Island 1719	chr18	chr18:25834134-25834858	25834134	25834858
CpG Island 1720	chr18	chr18:25894887-25895148	25894887	25895148
CpG Island 1721	chr18	chr18:25984743-25986536	25984743	25986536
CpG Island 1722	chr18	chr18:26041206-26041474	26041206	26041474
CpG Island 1723	chr18	chr18:32128226-32128502	32128226	32128502
CpG Island 1724	chr18	chr18:32908218-32908679	32908218	32908679
CpG Island 1725	chr18	chr18:32951681-32954686	32951681	32954686
CpG Island 1726	chr18	chr18:34295429-34295635	34295429	34295635
CpG Island 1727	chr18	chr18:34339230-34339617	34339230	34339617
CpG Island 1728	chr18	chr18:34426890-34427588	34426890	34427588
CpG Island 1729	chr18	chr18:34634925-34635527	34634925	34635527
CpG Island 1730	chr18	chr18:35205764-35206057	35205764	35206057
CpG Island 1731	chr18	chr18:35333943-35334217	35333943	35334217
CpG Island 1732	chr18	chr18:35345038-35345859	35345038	35345859
CpG Island 1733	chr18	chr18:35506114-35506320	35506114	35506320
CpG Island 1734	chr18	chr18:35759178-35759395	35759178	35759395
CpG Island 1735	chr18	chr18:35856925-35857458	35856925	35857458
CpG Island 1736	chr18	chr18:35857772-35858058	35857772	35858058
CpG Island 1737	chr18	chr18:36606960-36607973	36606960	36607973
CpG Island 1738	chr18	chr18:37074956-37075167	37074956	37075167
CpG Island 1739	chr18	chr18:38325451-38326084	38325451	38326084
CpG Island 1740	chr18	chr18:38327002-38327965	38327002	38327965
CpG Island 1741	chr18	chr18:39377282-39377640	39377282	39377640
CpG Island 1742	chr18	chr18:39571109-39571873	39571109	39571873
CpG Island 1743	chr18	chr18:39764991-39766043	39764991	39766043
CpG Island 1744	chr18	chr18:40314750-40315043	40314750	40315043
CpG Island 1745	chr18	chr18:40432557-40433286	40432557	40433286
CpG Island 1746	chr18	chr18:40457288-40457701	40457288	40457701
CpG Island 1747	chr18	chr18:41035934-41036194	41035934	41036194
CpG Island 1748	chr18	chr18:41116146-41118272	41116146	41118272
CpG Island 1749	chr18	chr18:41213672-41214097	41213672	41214097
CpG Island 1750	chr18	chr18:41285813-41286076	41285813	41286076
CpG Island 1751	chr18	chr18:41378980-41379281	41378980	41379281
CpG Island 1752	chr18	chr18:41563302-41563506	41563302	41563506
CpG Island 1753	chr18	chr18:41991871-41992526	41991871	41992526
CpG Island 1754	chr18	chr18:41993332-41993963	41993332	41993963
CpG Island 1755	chr18	chr18:42409876-42410102	42409876	42410102
CpG Island 1756	chr18	chr18:42749537-42749807	42749537	42749807
CpG Island 1757	chr18	chr18:43457168-43457543	43457168	43457543
CpG Island 1758	chr18	chr18:43882423-43882891	43882423	43882891
CpG Island 1759	chr18	chr18:44019732-44020068	44019732	44020068
CpG Island 1760	chr18	chr18:44025647-44026004	44025647	44026004
CpG Island 1761	chr18	chr18:44377829-44378828	44377829	44378828
CpG Island 1762	chr18	chr18:44974788-44975294	44974788	44975294
CpG Island 1763	chr18	chr18:45100927-45101588	45100927	45101588
CpG Island 1764	chr18	chr18:45796059-45796676	45796059	45796676
CpG Island 1765	chr18	chr18:45814107-45814429	45814107	45814429
CpG Island 1766	chr18	chr18:45936236-45937783	45936236	45937783
CpG Island 1767	chr18	chr18:46057878-46058092	46057878	46058092
CpG Island 1768	chr18	chr18:46189446-46189845	46189446	46189845
CpG Island 1769	chr18	chr18:46277953-46278447	46277953	46278447
CpG Island 1770	chr18	chr18:46313418-46313733	46313418	46313733
CpG Island 1771	chr18	chr18:46582855-46583483	46582855	46583483
CpG Island 1772	chr18	chr18:46610802-46611008	46610802	46611008
CpG Island 1773	chr18	chr18:46655036-46655594	46655036	46655594
CpG Island 1774	chr18	chr18:46747529-46747825	46747529	46747825
CpG Island 1775	chr18	chr18:46820748-46822202	46820748	46822202
CpG Island 1776	chr18	chr18:46885011-46885220	46885011	46885220
CpG Island 1777	chr18	chr18:46885420-46885659	46885420	46885659
CpG Island 1778	chr18	chr18:47895684-47896082	47895684	47896082
CpG Island 1779	chr18	chr18:47899641-47900214	47899641	47900214
CpG Island 1780	chr18	chr18:48140595-48142102	48140595	48142102
CpG Island 1781	chr18	chr18:48282556-48282907	48282556	48282907
CpG Island 1782	chr18	chr18:48434917-48435961	48434917	48435961
CpG Island 1783	chr18	chr18:48530054-48530335	48530054	48530335
CpG Island 1784	chr18	chr18:48544419-48544957	48544419	48544957
CpG Island 1785	chr18	chr18:48634969-48635332	48634969	48635332
CpG Island 1786	chr18	chr18:48807613-48807922	48807613	48807922
CpG Island 1787	chr18	chr18:48852763-48853063	48852763	48853063
CpG Island 1788	chr18	chr18:48976333-48976534	48976333	48976534
CpG Island 1789	chr18	chr18:49005441-49005782	49005441	49005782
CpG Island 1790	chr18	chr18:49051660-49052246	49051660	49052246
CpG Island 1791	chr18	chr18:49169542-49169836	49169542	49169836
CpG Island 1792	chr18	chr18:49292632-49293915	49292632	49293915
CpG Island 1793	chr18	chr18:49375444-49376271	49375444	49376271
CpG Island 1794	chr18	chr18:49652387-49652606	49652387	49652606
CpG Island 1795	chr18	chr18:49653366-49653825	49653366	49653825
CpG Island 1796	chr18	chr18:49703992-49704361	49703992	49704361
CpG Island 1797	chr18	chr18:49762644-49762848	49762644	49762848
CpG Island 1798	chr18	chr18:50019397-50019601	50019397	50019601
CpG Island 1799	chr18	chr18:50116591-50116907	50116591	50116907
CpG Island 1800	chr18	chr18:50179784-50181709	50179784	50181709
CpG Island 1801	chr18	chr18:50336695-50337039	50336695	50337039
CpG Island 1802	chr18	chr18:50611244-50611454	50611244	50611454
CpG Island 1803	chr18	chr18:50622828-50623041	50622828	50623041
CpG Island 1804	chr18	chr18:50759410-50759856	50759410	50759856
CpG Island 1805	chr18	chr18:51209098-51210460	51209098	51210460
CpG Island 1806	chr18	chr18:51247647-51248875	51247647	51248875
CpG Island 1807	chr18	chr18:51267328-51267546	51267328	51267546
CpG Island 1808	chr18	chr18:51356110-51357303	51356110	51357303
CpG Island 1809	chr18	chr18:51374668-51375716	51374668	51375716
CpG Island 1810	chr18	chr18:51394798-51395303	51394798	51395303
CpG Island 1811	chr18	chr18:51445129-51445380	51445129	51445380
CpG Island 1812	chr18	chr18:51479006-51479646	51479006	51479646
CpG Island 1813	chr18	chr18:51505806-51506940	51505806	51506940
CpG Island 1814	chr18	chr18:51571028-51571353	51571028	51571353
CpG Island 1815	chr18	chr18:51574500-51574755	51574500	51574755
CpG Island 1816	chr18	chr18:51578495-51579292	51578495	51579292
CpG Island 1817	chr18	chr18:51707019-51707828	51707019	51707828
CpG Island 1818	chr18	chr18:52004213-52004426	52004213	52004426
CpG Island 1819	chr18	chr18:52081451-52081664	52081451	52081664
CpG Island 1820	chr18	chr18:52158439-52158738	52158439	52158738
CpG Island 1821	chr18	chr18:52311392-52311953	52311392	52311953
CpG Island 1822	chr18	chr18:52318386-52318754	52318386	52318754
CpG Island 1823	chr18	chr18:52504280-52504567	52504280	52504567
CpG Island 1824	chr18	chr18:52566176-52566513	52566176	52566513
CpG Island 1825	chr18	chr18:52764326-52764589	52764326	52764589
CpG Island 1826	chr18	chr18:52888816-52889026	52888816	52889026
CpG Island 1827	chr18	chr18:52994303-52994583	52994303	52994583
CpG Island 1828	chr18	chr18:52998009-52998463	52998009	52998463
CpG Island 1829	chr18	chr18:53147668-53148295	53147668	53148295
CpG Island 1830	chr18	chr18:53154478-53155335	53154478	53155335
CpG Island 1831	chr18	chr18:53185926-53186995	53185926	53186995
CpG Island 1832	chr18	chr18:53218516-53219369	53218516	53219369
CpG Island 1833	chr18	chr18:53284841-53285163	53284841	53285163
CpG Island 1834	chr18	chr18:53302942-53303190	53302942	53303190
CpG Island 1835	chr18	chr18:53325378-53325585	53325378	53325585
CpG Island 1836	chr18	chr18:53441385-53442773	53441385	53442773
CpG Island 1837	chr18	chr18:53520534-53520867	53520534	53520867
CpG Island 1838	chr18	chr18:53524451-53525238	53524451	53525238
CpG Island 1839	chr18	chr18:53616274-53616829	53616274	53616829
CpG Island 1840	chr18	chr18:53701270-53702961	53701270	53702961
CpG Island 1841	chr18	chr18:53717189-53717645	53717189	53717645
CpG Island 1842	chr18	chr18:53772541-53773812	53772541	53773812
CpG Island 1843	chr18	chr18:53800066-53800332	53800066	53800332
CpG Island 1844	chr18	chr18:53940611-53941129	53940611	53941129
CpG Island 1845	chr18	chr18:54129397-54132294	54129397	54132294
CpG Island 1846	chr18	chr18:54209429-54209916	54209429	54209916
CpG Island 1847	chr18	chr18:54228167-54228598	54228167	54228598
CpG Island 1848	chr18	chr18:54532984-54533273	54532984	54533273
CpG Island 1849	chr18	chr18:54573276-54573500	54573276	54573500
CpG Island 1850	chr18	chr18:54765869-54766513	54765869	54766513
CpG Island 1851	chr18	chr18:54876031-54876774	54876031	54876774
CpG Island 1852	chr18	chr18:54944897-54945201	54944897	54945201
CpG Island 1853	chr18	chr18:54960531-54961445	54960531	54961445
CpG Island 1854	chr18	chr18:55062347-55064017	55062347	55064017
CpG Island 1855	chr18	chr18:55076657-55077036	55076657	55077036
CpG Island 1856	chr18	chr18:55167658-55168680	55167658	55168680
CpG Island 1857	chr18	chr18:55311281-55311721	55311281	55311721
CpG Island 1858	chr18	chr18:55344453-55344825	55344453	55344825
CpG Island 1859	chr18	chr18:55356630-55357486	55356630	55357486
CpG Island 1860	chr18	chr18:55358426-55358965	55358426	55358965
CpG Island 1861	chr18	chr18:55366489-55366723	55366489	55366723
CpG Island 1862	chr18	chr18:55369038-55369468	55369038	55369468
CpG Island 1863	chr18	chr18:55526487-55526737	55526487	55526737
CpG Island 1864	chr18	chr18:55540648-55541298	55540648	55541298
CpG Island 1865	chr18	chr18:55570853-55571442	55570853	55571442
CpG Island 1866	chr18	chr18:55745797-55746303	55745797	55746303
CpG Island 1867	chr18	chr18:55787054-55787720	55787054	55787720
CpG Island 1868	chr18	chr18:55831068-55831382	55831068	55831382
CpG Island 1869	chr18	chr18:55997192-55997649	55997192	55997649
CpG Island 1870	chr18	chr18:56071963-56072975	56071963	56072975
CpG Island 1871	chr18	chr18:56090604-56091013	56090604	56091013
CpG Island 1872	chr18	chr18:56266944-56267522	56266944	56267522
CpG Island 1873	chr18	chr18:56345882-56347437	56345882	56347437
CpG Island 1874	chr18	chr18:56383304-56383717	56383304	56383717
CpG Island 1875	chr18	chr18:56420063-56420288	56420063	56420288
CpG Island 1876	chr18	chr18:56429710-56430001	56429710	56430001
CpG Island 1877	chr18	chr18:56446981-56447227	56446981	56447227
CpG Island 1878	chr18	chr18:56483907-56484345	56483907	56484345
CpG Island 1879	chr18	chr18:56484711-56485116	56484711	56485116
CpG Island 1880	chr18	chr18:56510907-56512637	56510907	56512637
CpG Island 1881	chr18	chr18:56516102-56516328	56516102	56516328
CpG Island 1882	chr18	chr18:56560429-56560919	56560429	56560919
CpG Island 1883	chr18	chr18:56575730-56576060	56575730	56576060
CpG Island 1884	chr18	chr18:56622278-56623612	56622278	56623612
CpG Island 1885	chr18	chr18:56669202-56669437	56669202	56669437
CpG Island 1886	chr18	chr18:56676427-56676829	56676427	56676829
CpG Island 1887	chr18	chr18:56691458-56693206	56691458	56693206
CpG Island 1888	chr18	chr18:56885242-56885625	56885242	56885625
CpG Island 1889	chr18	chr18:56932289-56932546	56932289	56932546
CpG Island 1890	chr18	chr18:56936269-56937286	56936269	56937286
CpG Island 1891	chr18	chr18:56957860-56958287	56957860	56958287
CpG Island 1892	chr18	chr18:57017544-57018541	57017544	57018541
CpG Island 1893	chr18	chr18:57055319-57055665	57055319	57055665
CpG Island 1894	chr18	chr18:57092084-57092864	57092084	57092864
CpG Island 1895	chr18	chr18:57141797-57142048	57141797	57142048
CpG Island 1896	chr18	chr18:57164090-57164507	57164090	57164507
CpG Island 1897	chr18	chr18:57208133-57208731	57208133	57208731
CpG Island 1898	chr18	chr18:57346485-57346727	57346485	57346727
CpG Island 1899	chr18	chr18:57521002-57521683	57521002	57521683
CpG Island 1900	chr18	chr18:57862758-57863231	57862758	57863231
CpG Island 1901	chr18	chr18:57927121-57927741	57927121	57927741
CpG Island 1902	chr18	chr18:57927121-57927741	57927121	57927741
CpG Island 1903	chr18	chr18:57929147-57930069	57929147	57930069
CpG Island 1904	chr18	chr18:58130404-58130679	58130404	58130679
CpG Island 1905	chr18	chr18:58770226-58770663	58770226	58770663
CpG Island 1906	chr18	chr18:58961994-58962463	58961994	58962463
CpG Island 1907	chr18	chr18:59188423-59189007	59188423	59189007
CpG Island 1908	chr18	chr18:59279809-59280792	59279809	59280792
CpG Island 1909	chr18	chr18:59319933-59320626	59319933	59320626
CpG Island 1910	chr18	chr18:59348140-59348544	59348140	59348544
CpG Island 1911	chr18	chr18:59422987-59423758	59422987	59423758
CpG Island 1912	chr18	chr18:59457527-59457848	59457527	59457848
CpG Island 1913	chr18	chr18:59859734-59860040	59859734	59860040
CpG Island 1914	chr18	chr18:59946536-59947290	59946536	59947290
CpG Island 1915	chr18	chr18:60103995-60104735	60103995	60104735
CpG Island 1916	chr18	chr18:61020460-61021028	61020460	61021028
CpG Island 1917	chr18	chr18:61091373-61092833	61091373	61092833
CpG Island 1918	chr18	chr18:61963371-61963599	61963371	61963599
CpG Island 1919	chr18	chr18:62022452-62023328	62022452	62023328
CpG Island 1920	chr18	chr18:62035913-62036217	62035913	62036217
CpG Island 1921	chr18	chr18:62046242-62046817	62046242	62046817
CpG Island 1922	chr18	chr18:62094640-62095162	62094640	62095162
CpG Island 1923	chr18	chr18:62123752-62124102	62123752	62124102
CpG Island 1924	chr18	chr18:62265398-62265759	62265398	62265759
CpG Island 1925	chr18	chr18:62284759-62284966	62284759	62284966
CpG Island 1926	chr18	chr18:62335798-62337187	62335798	62337187
CpG Island 1927	chr18	chr18:62368077-62368532	62368077	62368532
CpG Island 1928	chr18	chr18:62382434-62382755	62382434	62382755
CpG Island 1929	chr18	chr18:62389079-62389887	62389079	62389887
CpG Island 1930	chr18	chr18:62437547-62439281	62437547	62439281
CpG Island 1931	chr18	chr18:62459271-62460074	62459271	62460074
CpG Island 1932	chr18	chr18:62638385-62638702	62638385	62638702
CpG Island 1933	chr18	chr18:62648071-62648491	62648071	62648491
CpG Island 1934	chr18	chr18:62649089-62649298	62649089	62649298
CpG Island 1935	chr18	chr18:62666788-62667473	62666788	62667473
CpG Island 1936	chr18	chr18:62674411-62675453	62674411	62675453
CpG Island 1937	chr18	chr18:62675875-62676396	62675875	62676396
CpG Island 1938	chr18	chr18:62736700-62736912	62736700	62736912
CpG Island 1939	chr18	chr18:62754068-62754484	62754068	62754484
CpG Island 1940	chr18	chr18:62791295-62791539	62791295	62791539
CpG Island 1941	chr18	chr18:62800004-62800337	62800004	62800337
CpG Island 1942	chr18	chr18:62803885-62804181	62803885	62804181
CpG Island 1943	chr18	chr18:62885374-62885738	62885374	62885738
CpG Island 1944	chr18	chr18:62998716-62999202	62998716	62999202
CpG Island 1945	chr18	chr18:63382885-63383094	63382885	63383094
CpG Island 1946	chr18	chr18:63484739-63484965	63484739	63484965
CpG Island 1947	chr18	chr18:63727891-63728460	63727891	63728460
CpG Island 1948	chr18	chr18:63735305-63736810	63735305	63736810
CpG Island 1949	chr18	chr18:64014079-64016132	64014079	64016132
CpG Island 1950	chr18	chr18:64076795-64078231	64076795	64078231
CpG Island 1951	chr18	chr18:64117665-64118003	64117665	64118003
CpG Island 1952	chr18	chr18:64130678-64131019	64130678	64131019
CpG Island 1953	chr18	chr18:64189778-64190291	64189778	64190291
CpG Island 1954	chr18	chr18:64216938-64217164	64216938	64217164
CpG Island 1955	chr18	chr18:64244149-64245374	64244149	64245374
CpG Island 1956	chr18	chr18:64270396-64272152	64270396	64272152
CpG Island 1957	chr18	chr18:64308013-64308768	64308013	64308768
CpG Island 1958	chr18	chr18:64399302-64399585	64399302	64399585
CpG Island 1959	chr18	chr18:64422541-64422928	64422541	64422928
CpG Island 1960	chr18	chr18:64485802-64486314	64485802	64486314
CpG Island 1961	chr18	chr18:64499343-64499560	64499343	64499560
CpG Island 1962	chr18	chr18:64712790-64713451	64712790	64713451
CpG Island 1963	chr18	chr18:64825212-64825751	64825212	64825751
CpG Island 1964	chr18	chr18:64886925-64887397	64886925	64887397
CpG Island 1965	chr18	chr18:64900768-64901395	64900768	64901395
CpG Island 1966	chr18	chr18:64916669-64916989	64916669	64916989
CpG Island 1967	chr18	chr18:64927074-64927734	64927074	64927734
CpG Island 1968	chr18	chr18:65115406-65115835	65115406	65115835
CpG Island 1969	chr18	chr18:65340395-65340819	65340395	65340819
CpG Island 1970	chr18	chr18:65419802-65420123	65419802	65420123
CpG Island 1971	chr18	chr18:65622677-65623002	65622677	65623002
CpG Island 1972	chr18	chr18:65732371-65733020	65732371	65733020
CpG Island 1973	chr18	chr18:65797593-65798876	65797593	65798876
CpG Island 1974	chr18	chr18:65850048-65850476	65850048	65850476
CpG Island 1975	chr18	chr18:65851090-65851477	65851090	65851477
CpG Island 1976	chr18	chr18:65913458-65914044	65913458	65914044
CpG Island 1977	chr18	chr18:65925830-65927034	65925830	65927034
CpG Island 1978	chr18	chr18:65966929-65968402	65966929	65968402
CpG Island 1979	chr19	chr19:3877032-3877867	3877032	3877867
CpG Island 1980	chr19	chr19:5643769-5644157	5643769	5644157
CpG Island 1981	chr19	chr19:5704280-5704496	5704280	5704496
CpG Island 1982	chr19	chr19:5746696-5747074	5746696	5747074
CpG Island 1983	chr19	chr19:5783648-5783879	5783648	5783879
CpG Island 1984	chr19	chr19:7107704-7107910	7107704	7107910
CpG Island 1985	chr19	chr19:7521223-7521691	7521223	7521691
CpG Island 1986	chr19	chr19:7685867-7686533	7685867	7686533
CpG Island 1987	chr19	chr19:7750548-7750758	7750548	7750758
CpG Island 1988	chr19	chr19:7940271-7940474	7940271	7940474
CpG Island 1989	chr19	chr19:8215065-8215312	8215065	8215312
CpG Island 1990	chr19	chr19:8329104-8329394	8329104	8329394
CpG Island 1991	chr19	chr19:8457377-8457704	8457377	8457704
CpG Island 1992	chr19	chr19:8574242-8574749	8574242	8574749
CpG Island 1993	chr19	chr19:8664260-8664503	8664260	8664503
CpG Island 1994	chr19	chr19:8678604-8679133	8678604	8679133
CpG Island 1995	chr19	chr19:8922278-8922766	8922278	8922766
CpG Island 1996	chr19	chr19:9481242-9481446	9481242	9481446
CpG Island 1997	chr19	chr19:9669356-9670741	9669356	9670741
CpG Island 1998	chr19	chr19:9720749-9720975	9720749	9720975
[truncated: 3,463 more rows]
