# Supplementary material for: Genome-wide analysis of DNA methylation in bovine placentas
Source: BMC Genomics. 2014 Jan 8;15:12. doi: 10.1186/1471-2164-15-12 (PMC3893433; doi:10.1186/1471-2164-15-12)
Supplement: Additional file 10 — Methylated CpG islands in bovine control-placenta. [file 1471-2164-15-12-S10.xls]

## Sheet: Sheet1
Additional file 10 Methylated CpG islands in bovine control-placenta
order number	chromosome_id	chromosome_id:CpG Island start position-CpG Island end position	CpGIsland start position	CpG Island end position
CpGIsland 1	chr1	chr1:357596-357907	357596	357907
CpGIsland 2	chr1	chr1:859462-859851	859462	859851
CpGIsland 3	chr1	chr1:1020292-1020567	1020292	1020567
CpGIsland 4	chr1	chr1:1253861-1254208	1253861	1254208
CpGIsland 5	chr1	chr1:1701048-1701361	1701048	1701361
CpGIsland 6	chr1	chr1:1801588-1801885	1801588	1801885
CpGIsland 7	chr1	chr1:1865532-1865752	1865532	1865752
CpGIsland 8	chr1	chr1:2431802-2432098	2431802	2432098
CpGIsland 9	chr1	chr1:3563994-3564745	3563994	3564745
CpGIsland 10	chr1	chr1:3581586-3581939	3581586	3581939
CpGIsland 11	chr1	chr1:3680607-3680820	3680607	3680820
CpGIsland 12	chr1	chr1:3721694-3722043	3721694	3722043
CpGIsland 13	chr1	chr1:6173901-6174209	6173901	6174209
CpGIsland 14	chr1	chr1:8328021-8328336	8328021	8328336
CpGIsland 15	chr1	chr1:8861423-8861730	8861423	8861730
CpGIsland 16	chr1	chr1:9795389-9795961	9795389	9795961
CpGIsland 17	chr1	chr1:22552004-22552458	22552004	22552458
CpGIsland 18	chr1	chr1:34683710-34684088	34683710	34684088
CpGIsland 19	chr1	chr1:35837327-35837534	35837327	35837534
CpGIsland 20	chr1	chr1:43714451-43714873	43714451	43714873
CpGIsland 21	chr1	chr1:44789988-44790279	44789988	44790279
CpGIsland 22	chr1	chr1:44839063-44839388	44839063	44839388
CpGIsland 23	chr1	chr1:44845546-44845969	44845546	44845969
CpGIsland 24	chr1	chr1:44869935-44870268	44869935	44870268
CpGIsland 25	chr1	chr1:44874845-44875607	44874845	44875607
CpGIsland 26	chr1	chr1:44877037-44877333	44877037	44877333
CpGIsland 27	chr1	chr1:45019765-45020063	45019765	45020063
CpGIsland 28	chr1	chr1:45091066-45091439	45091066	45091439
CpGIsland 29	chr1	chr1:47068311-47069184	47068311	47069184
CpGIsland 30	chr1	chr1:53560014-53560300	53560014	53560300
CpGIsland 31	chr1	chr1:57853045-57853451	57853045	57853451
CpGIsland 32	chr1	chr1:58448622-58448929	58448622	58448929
CpGIsland 33	chr1	chr1:59074024-59074240	59074024	59074240
CpGIsland 34	chr1	chr1:59387303-59387542	59387303	59387542
CpGIsland 35	chr1	chr1:59432833-59433966	59432833	59433966
CpGIsland 36	chr1	chr1:61033597-61033859	61033597	61033859
CpGIsland 37	chr1	chr1:64357492-64357831	64357492	64357831
CpGIsland 38	chr1	chr1:65594295-65594517	65594295	65594517
CpGIsland 39	chr1	chr1:67087448-67087766	67087448	67087766
CpGIsland 40	chr1	chr1:67342159-67343004	67342159	67343004
CpGIsland 41	chr1	chr1:67961830-67963738	67961830	67963738
CpGIsland 42	chr1	chr1:68262634-68263162	68262634	68263162
CpGIsland 43	chr1	chr1:68269621-68269848	68269621	68269848
CpGIsland 44	chr1	chr1:68327764-68328014	68327764	68328014
CpGIsland 45	chr1	chr1:69281984-69282296	69281984	69282296
CpGIsland 46	chr1	chr1:69832310-69832712	69832310	69832712
CpGIsland 47	chr1	chr1:70276169-70276928	70276169	70276928
CpGIsland 48	chr1	chr1:71789660-71789935	71789660	71789935
CpGIsland 49	chr1	chr1:72573559-72573767	72573559	72573767
CpGIsland 50	chr1	chr1:72738099-72738330	72738099	72738330
CpGIsland 51	chr1	chr1:73104829-73105238	73104829	73105238
CpGIsland 52	chr1	chr1:73654806-73656531	73654806	73656531
CpGIsland 53	chr1	chr1:73919926-73920380	73919926	73920380
CpGIsland 54	chr1	chr1:80646943-80647666	80646943	80647666
CpGIsland 55	chr1	chr1:81202595-81202814	81202595	81202814
CpGIsland 56	chr1	chr1:82573432-82574603	82573432	82574603
CpGIsland 57	chr1	chr1:83178865-83179342	83178865	83179342
CpGIsland 58	chr1	chr1:83316977-83317198	83316977	83317198
CpGIsland 59	chr1	chr1:83473819-83474031	83473819	83474031
CpGIsland 60	chr1	chr1:83529342-83532724	83529342	83532724
CpGIsland 61	chr1	chr1:83626229-83626492	83626229	83626492
CpGIsland 62	chr1	chr1:94965065-94965272	94965065	94965272
CpGIsland 63	chr1	chr1:98352256-98352693	98352256	98352693
CpGIsland 64	chr1	chr1:104146635-104146888	104146635	104146888
CpGIsland 65	chr1	chr1:110280042-110280624	110280042	110280624
CpGIsland 66	chr1	chr1:110288391-110289830	110288391	110289830
CpGIsland 67	chr1	chr1:115896003-115896264	115896003	115896264
CpGIsland 68	chr1	chr1:126873370-126876301	126873370	126876301
CpGIsland 69	chr1	chr1:127040858-127042755	127040858	127042755
CpGIsland 70	chr1	chr1:127129172-127129618	127129172	127129618
CpGIsland 71	chr1	chr1:128027470-128027811	128027470	128027811
CpGIsland 72	chr1	chr1:128184590-128185128	128184590	128185128
CpGIsland 73	chr1	chr1:128679387-128680432	128679387	128680432
CpGIsland 74	chr1	chr1:128900823-128901626	128900823	128901626
CpGIsland 75	chr1	chr1:128966929-128967136	128966929	128967136
CpGIsland 76	chr1	chr1:129285957-129286686	129285957	129286686
CpGIsland 77	chr1	chr1:130408834-130409388	130408834	130409388
CpGIsland 78	chr1	chr1:131089024-131089566	131089024	131089566
CpGIsland 79	chr1	chr1:131138209-131138821	131138209	131138821
CpGIsland 80	chr1	chr1:131155583-131156472	131155583	131156472
CpGIsland 81	chr1	chr1:132098152-132098508	132098152	132098508
CpGIsland 82	chr1	chr1:135848421-135848889	135848421	135848889
CpGIsland 83	chr1	chr1:138675919-138676760	138675919	138676760
CpGIsland 84	chr1	chr1:138683986-138684286	138683986	138684286
CpGIsland 85	chr1	chr1:138784254-138784709	138784254	138784709
CpGIsland 86	chr1	chr1:138788926-138789276	138788926	138789276
CpGIsland 87	chr1	chr1:138814072-138814783	138814072	138814783
CpGIsland 88	chr1	chr1:141966637-141967001	141966637	141967001
CpGIsland 89	chr1	chr1:143020784-143021920	143020784	143021920
CpGIsland 90	chr1	chr1:143204139-143204602	143204139	143204602
CpGIsland 91	chr1	chr1:143220982-143221192	143220982	143221192
CpGIsland 92	chr1	chr1:143520149-143520441	143520149	143520441
CpGIsland 93	chr1	chr1:143568326-143568543	143568326	143568543
CpGIsland 94	chr1	chr1:143740132-143742428	143740132	143742428
CpGIsland 95	chr1	chr1:143872432-143872732	143872432	143872732
CpGIsland 96	chr1	chr1:144174091-144174335	144174091	144174335
CpGIsland 97	chr1	chr1:144329594-144329809	144329594	144329809
CpGIsland 98	chr1	chr1:144333277-144333631	144333277	144333631
CpGIsland 99	chr1	chr1:144772376-144772607	144772376	144772607
CpGIsland 100	chr1	chr1:144844943-144846216	144844943	144846216
CpGIsland 101	chr1	chr1:145114445-145114683	145114445	145114683
CpGIsland 102	chr1	chr1:145480779-145480991	145480779	145480991
CpGIsland 103	chr1	chr1:145678373-145678612	145678373	145678612
CpGIsland 104	chr1	chr1:145693172-145693419	145693172	145693419
CpGIsland 105	chr1	chr1:145709093-145709305	145709093	145709305
CpGIsland 106	chr1	chr1:145790984-145791305	145790984	145791305
CpGIsland 107	chr1	chr1:145886628-145887015	145886628	145887015
CpGIsland 108	chr1	chr1:146205888-146206598	146205888	146206598
CpGIsland 109	chr1	chr1:146217560-146218021	146217560	146218021
CpGIsland 110	chr1	chr1:146259643-146260002	146259643	146260002
CpGIsland 111	chr1	chr1:146435349-146437511	146435349	146437511
CpGIsland 112	chr1	chr1:146693534-146693796	146693534	146693796
CpGIsland 113	chr1	chr1:146718468-146718982	146718468	146718982
CpGIsland 114	chr1	chr1:147131823-147133749	147131823	147133749
CpGIsland 115	chr1	chr1:147374064-147374356	147374064	147374356
CpGIsland 116	chr1	chr1:147615682-147615956	147615682	147615956
CpGIsland 117	chr1	chr1:147821524-147822104	147821524	147822104
CpGIsland 118	chr1	chr1:148000259-148001508	148000259	148001508
CpGIsland 119	chr1	chr1:148131802-148132225	148131802	148132225
CpGIsland 120	chr1	chr1:148347063-148347561	148347063	148347561
CpGIsland 121	chr1	chr1:149401719-149401947	149401719	149401947
CpGIsland 122	chr1	chr1:150027827-150028060	150027827	150028060
CpGIsland 123	chr1	chr1:150029086-150029610	150029086	150029610
CpGIsland 124	chr1	chr1:150065681-150065896	150065681	150065896
CpGIsland 125	chr1	chr1:150108489-150108864	150108489	150108864
CpGIsland 126	chr1	chr1:150188747-150189196	150188747	150189196
CpGIsland 127	chr1	chr1:150200303-150200627	150200303	150200627
CpGIsland 128	chr1	chr1:150228436-150228978	150228436	150228978
CpGIsland 129	chr1	chr1:150249696-150250814	150249696	150250814
CpGIsland 130	chr1	chr1:150835903-150836116	150835903	150836116
CpGIsland 131	chr1	chr1:150883054-150883409	150883054	150883409
CpGIsland 132	chr1	chr1:151402586-151402985	151402586	151402985
CpGIsland 133	chr1	chr1:151564391-151564797	151564391	151564797
CpGIsland 134	chr1	chr1:152380875-152381197	152380875	152381197
CpGIsland 135	chr1	chr1:152454446-152455120	152454446	152455120
CpGIsland 136	chr1	chr1:152576251-152576503	152576251	152576503
CpGIsland 137	chr1	chr1:152885435-152885962	152885435	152885962
CpGIsland 138	chr1	chr1:152886711-152886937	152886711	152886937
CpGIsland 139	chr1	chr1:152889792-152890109	152889792	152890109
CpGIsland 140	chr1	chr1:152989950-152990188	152989950	152990188
CpGIsland 141	chr1	chr1:153346137-153346628	153346137	153346628
CpGIsland 142	chr1	chr1:153423037-153423255	153423037	153423255
CpGIsland 143	chr1	chr1:153433463-153433798	153433463	153433798
CpGIsland 144	chr1	chr1:153897417-153897689	153897417	153897689
CpGIsland 145	chr1	chr1:154010996-154011210	154010996	154011210
CpGIsland 146	chr1	chr1:154037303-154037964	154037303	154037964
CpGIsland 147	chr1	chr1:154138755-154139405	154138755	154139405
CpGIsland 148	chr1	chr1:154196855-154197110	154196855	154197110
CpGIsland 149	chr1	chr1:154222359-154223816	154222359	154223816
CpGIsland 150	chr1	chr1:154502296-154502514	154502296	154502514
CpGIsland 151	chr1	chr1:155030732-155030933	155030732	155030933
CpGIsland 152	chr1	chr1:155061276-155061836	155061276	155061836
CpGIsland 153	chr1	chr1:155114032-155114581	155114032	155114581
CpGIsland 154	chr1	chr1:155161753-155162163	155161753	155162163
CpGIsland 155	chr1	chr1:155176584-155177126	155176584	155177126
CpGIsland 156	chr1	chr1:155302574-155303037	155302574	155303037
CpGIsland 157	chr1	chr1:155352867-155353129	155352867	155353129
CpGIsland 158	chr1	chr1:155405671-155406714	155405671	155406714
CpGIsland 159	chr1	chr1:155405671-155406714	155405671	155406714
CpGIsland 160	chr1	chr1:155568868-155569635	155568868	155569635
CpGIsland 161	chr1	chr1:155651058-155651353	155651058	155651353
CpGIsland 162	chr1	chr1:155675870-155676087	155675870	155676087
CpGIsland 163	chr1	chr1:155676584-155676792	155676584	155676792
CpGIsland 164	chr1	chr1:155701289-155702348	155701289	155702348
CpGIsland 165	chr1	chr1:155735607-155735824	155735607	155735824
CpGIsland 166	chr1	chr1:155743037-155744294	155743037	155744294
CpGIsland 167	chr1	chr1:155745109-155745344	155745109	155745344
CpGIsland 168	chr1	chr1:155854436-155854980	155854436	155854980
CpGIsland 169	chr1	chr1:155876747-155877008	155876747	155877008
CpGIsland 170	chr1	chr1:155939479-155939684	155939479	155939684
CpGIsland 171	chr1	chr1:156105008-156105223	156105008	156105223
CpGIsland 172	chr1	chr1:156212962-156213328	156212962	156213328
CpGIsland 173	chr1	chr1:156640575-156641041	156640575	156641041
CpGIsland 174	chr1	chr1:156887578-156887904	156887578	156887904
CpGIsland 175	chr1	chr1:157171012-157171934	157171012	157171934
CpGIsland 176	chr1	chr1:157176535-157176746	157176535	157176746
CpGIsland 177	chr1	chr1:157219144-157219442	157219144	157219442
CpGIsland 178	chr1	chr1:157347683-157347929	157347683	157347929
CpGIsland 179	chr1	chr1:157472219-157473180	157472219	157473180
CpGIsland 180	chr1	chr1:157486112-157486333	157486112	157486333
CpGIsland 181	chr1	chr1:157588327-157588568	157588327	157588568
CpGIsland 182	chr1	chr1:157782601-157783016	157782601	157783016
CpGIsland 183	chr1	chr1:157809623-157809958	157809623	157809958
CpGIsland 184	chr1	chr1:157907332-157907694	157907332	157907694
CpGIsland 185	chr10	chr10:238991-239364	238991	239364
CpGIsland 186	chr10	chr10:264116-264629	264116	264629
CpGIsland 187	chr10	chr10:913178-913440	913178	913440
CpGIsland 188	chr10	chr10:1344965-1345239	1344965	1345239
CpGIsland 189	chr10	chr10:1942504-1943010	1942504	1943010
CpGIsland 190	chr10	chr10:2354431-2354725	2354431	2354725
CpGIsland 191	chr10	chr10:2459712-2459935	2459712	2459935
CpGIsland 192	chr10	chr10:4357134-4357528	4357134	4357528
CpGIsland 193	chr10	chr10:4843392-4843609	4843392	4843609
CpGIsland 194	chr10	chr10:4875126-4875390	4875126	4875390
CpGIsland 195	chr10	chr10:5398938-5399165	5398938	5399165
CpGIsland 196	chr10	chr10:5409822-5410215	5409822	5410215
CpGIsland 197	chr10	chr10:5544358-5544740	5544358	5544740
CpGIsland 198	chr10	chr10:6604075-6604600	6604075	6604600
CpGIsland 199	chr10	chr10:6942376-6942663	6942376	6942663
CpGIsland 200	chr10	chr10:7894114-7894734	7894114	7894734
CpGIsland 201	chr10	chr10:11785372-11786639	11785372	11786639
CpGIsland 202	chr10	chr10:11967503-11968895	11967503	11968895
CpGIsland 203	chr10	chr10:13037855-13038086	13037855	13038086
CpGIsland 204	chr10	chr10:13053470-13053699	13053470	13053699
CpGIsland 205	chr10	chr10:13460526-13461670	13460526	13461670
CpGIsland 206	chr10	chr10:13582618-13583205	13582618	13583205
CpGIsland 207	chr10	chr10:13972762-13973005	13972762	13973005
CpGIsland 208	chr10	chr10:15742931-15743167	15742931	15743167
CpGIsland 209	chr10	chr10:16791232-16791471	16791232	16791471
CpGIsland 210	chr10	chr10:16953403-16953801	16953403	16953801
CpGIsland 211	chr10	chr10:17344275-17344484	17344275	17344484
CpGIsland 212	chr10	chr10:19980362-19981928	19980362	19981928
CpGIsland 213	chr10	chr10:19980362-19981928	19980362	19981928
CpGIsland 214	chr10	chr10:20744000-20744223	20744000	20744223
CpGIsland 215	chr10	chr10:20816136-20816459	20816136	20816459
CpGIsland 216	chr10	chr10:20851739-20851940	20851739	20851940
CpGIsland 217	chr10	chr10:20870670-20870890	20870670	20870890
CpGIsland 218	chr10	chr10:21248426-21248647	21248426	21248647
CpGIsland 219	chr10	chr10:21257638-21257839	21257638	21257839
CpGIsland 220	chr10	chr10:21367545-21367866	21367545	21367866
CpGIsland 221	chr10	chr10:21581536-21581826	21581536	21581826
CpGIsland 222	chr10	chr10:21598679-21599450	21598679	21599450
CpGIsland 223	chr10	chr10:21652997-21653518	21652997	21653518
CpGIsland 224	chr10	chr10:21686333-21687018	21686333	21687018
CpGIsland 225	chr10	chr10:21788636-21789294	21788636	21789294
CpGIsland 226	chr10	chr10:21994944-21995155	21994944	21995155
CpGIsland 227	chr10	chr10:25921108-25921371	25921108	25921371
CpGIsland 228	chr10	chr10:26054249-26056810	26054249	26056810
CpGIsland 229	chr10	chr10:26729200-26729548	26729200	26729548
CpGIsland 230	chr10	chr10:26830502-26830708	26830502	26830708
CpGIsland 231	chr10	chr10:27137795-27138472	27137795	27138472
CpGIsland 232	chr10	chr10:27626939-27627283	27626939	27627283
CpGIsland 233	chr10	chr10:36008432-36008890	36008432	36008890
CpGIsland 234	chr10	chr10:36017206-36019693	36017206	36019693
CpGIsland 235	chr10	chr10:36101123-36101952	36101123	36101952
CpGIsland 236	chr10	chr10:36168198-36168406	36168198	36168406
CpGIsland 237	chr10	chr10:36184315-36184555	36184315	36184555
CpGIsland 238	chr10	chr10:36431955-36432303	36431955	36432303
CpGIsland 239	chr10	chr10:36551698-36552424	36551698	36552424
CpGIsland 240	chr10	chr10:37135428-37136380	37135428	37136380
CpGIsland 241	chr10	chr10:41522305-41522518	41522305	41522518
CpGIsland 242	chr10	chr10:42646993-42647250	42646993	42647250
CpGIsland 243	chr10	chr10:43874209-43874417	43874209	43874417
CpGIsland 244	chr10	chr10:46006554-46007036	46006554	46007036
CpGIsland 245	chr10	chr10:46089523-46089746	46089523	46089746
CpGIsland 246	chr10	chr10:47450589-47450866	47450589	47450866
CpGIsland 247	chr10	chr10:49917480-49917725	49917480	49917725
CpGIsland 248	chr10	chr10:52940895-52941135	52940895	52941135
CpGIsland 249	chr10	chr10:54499307-54499687	54499307	54499687
CpGIsland 250	chr10	chr10:58336522-58337101	58336522	58337101
CpGIsland 251	chr10	chr10:65502746-65503328	65502746	65503328
CpGIsland 252	chr10	chr10:65652060-65652302	65652060	65652302
CpGIsland 253	chr10	chr10:68973755-68974016	68973755	68974016
CpGIsland 254	chr10	chr10:69422450-69422696	69422450	69422696
CpGIsland 255	chr10	chr10:70983232-70983536	70983232	70983536
CpGIsland 256	chr10	chr10:71160732-71161744	71160732	71161744
CpGIsland 257	chr10	chr10:71160732-71161744	71160732	71161744
CpGIsland 258	chr10	chr10:71986786-71988010	71986786	71988010
CpGIsland 259	chr10	chr10:72101531-72101758	72101531	72101758
CpGIsland 260	chr10	chr10:72223650-72224276	72223650	72224276
CpGIsland 261	chr10	chr10:73075397-73075611	73075397	73075611
CpGIsland 262	chr10	chr10:77181052-77181455	77181052	77181455
CpGIsland 263	chr10	chr10:79694292-79694851	79694292	79694851
CpGIsland 264	chr10	chr10:79694292-79694851	79694292	79694851
CpGIsland 265	chr10	chr10:79790384-79790602	79790384	79790602
CpGIsland 266	chr10	chr10:80453052-80453339	80453052	80453339
CpGIsland 267	chr10	chr10:81027379-81027728	81027379	81027728
CpGIsland 268	chr10	chr10:81038413-81038684	81038413	81038684
CpGIsland 269	chr10	chr10:81046728-81046954	81046728	81046954
CpGIsland 270	chr10	chr10:81195845-81196410	81195845	81196410
CpGIsland 271	chr10	chr10:81372424-81372749	81372424	81372749
CpGIsland 272	chr10	chr10:81592821-81594397	81592821	81594397
CpGIsland 273	chr10	chr10:81927725-81928127	81927725	81928127
CpGIsland 274	chr10	chr10:83055182-83055538	83055182	83055538
CpGIsland 275	chr10	chr10:83487700-83488242	83487700	83488242
CpGIsland 276	chr10	chr10:83589172-83589459	83589172	83589459
CpGIsland 277	chr10	chr10:84440893-84441496	84440893	84441496
CpGIsland 278	chr10	chr10:85089916-85090799	85089916	85090799
CpGIsland 279	chr10	chr10:85102033-85102256	85102033	85102256
CpGIsland 280	chr10	chr10:85324768-85326214	85324768	85326214
CpGIsland 281	chr10	chr10:85423313-85423521	85423313	85423521
CpGIsland 282	chr10	chr10:85431527-85432336	85431527	85432336
CpGIsland 283	chr10	chr10:85513254-85514149	85513254	85514149
CpGIsland 284	chr10	chr10:85535920-85536144	85535920	85536144
CpGIsland 285	chr10	chr10:85967210-85967414	85967210	85967414
CpGIsland 286	chr10	chr10:86007589-86008803	86007589	86008803
CpGIsland 287	chr10	chr10:86073445-86074943	86073445	86074943
CpGIsland 288	chr10	chr10:86195888-86196177	86195888	86196177
CpGIsland 289	chr10	chr10:86341624-86342158	86341624	86342158
CpGIsland 290	chr10	chr10:86567458-86567683	86567458	86567683
CpGIsland 291	chr10	chr10:87131778-87132176	87131778	87132176
CpGIsland 292	chr10	chr10:87159971-87160915	87159971	87160915
CpGIsland 293	chr10	chr10:87287295-87287559	87287295	87287559
CpGIsland 294	chr10	chr10:87297718-87298208	87297718	87298208
CpGIsland 295	chr10	chr10:87304295-87304554	87304295	87304554
CpGIsland 296	chr10	chr10:87307204-87307933	87307204	87307933
CpGIsland 297	chr10	chr10:87311363-87311862	87311363	87311862
CpGIsland 298	chr10	chr10:87517270-87517570	87517270	87517570
CpGIsland 299	chr10	chr10:87537121-87537406	87537121	87537406
CpGIsland 300	chr10	chr10:87553768-87553987	87553768	87553987
CpGIsland 301	chr10	chr10:88445993-88446208	88445993	88446208
CpGIsland 302	chr10	chr10:88765059-88765519	88765059	88765519
CpGIsland 303	chr10	chr10:88818048-88818420	88818048	88818420
CpGIsland 304	chr10	chr10:89040200-89040772	89040200	89040772
CpGIsland 305	chr10	chr10:89404802-89405156	89404802	89405156
CpGIsland 306	chr10	chr10:89489617-89489858	89489617	89489858
CpGIsland 307	chr10	chr10:89516536-89516856	89516536	89516856
CpGIsland 308	chr10	chr10:90364258-90364537	90364258	90364537
CpGIsland 309	chr10	chr10:90437252-90437614	90437252	90437614
CpGIsland 310	chr10	chr10:90634408-90634843	90634408	90634843
CpGIsland 311	chr10	chr10:90941877-90942305	90941877	90942305
CpGIsland 312	chr10	chr10:91789247-91789649	91789247	91789649
CpGIsland 313	chr10	chr10:92223583-92224106	92223583	92224106
CpGIsland 314	chr10	chr10:93699739-93700352	93699739	93700352
CpGIsland 315	chr10	chr10:93989194-93989474	93989194	93989474
CpGIsland 316	chr10	chr10:94618251-94618549	94618251	94618549
CpGIsland 317	chr10	chr10:96711591-96711887	96711591	96711887
CpGIsland 318	chr10	chr10:98705681-98706030	98705681	98706030
CpGIsland 319	chr10	chr10:100405218-100405961	100405218	100405961
CpGIsland 320	chr10	chr10:100406297-100406579	100406297	100406579
CpGIsland 321	chr10	chr10:100436715-100437093	100436715	100437093
CpGIsland 322	chr10	chr10:100437184-100437476	100437184	100437476
CpGIsland 323	chr10	chr10:100636612-100636901	100636612	100636901
CpGIsland 324	chr10	chr10:100691643-100692002	100691643	100692002
CpGIsland 325	chr10	chr10:100912754-100913099	100912754	100913099
CpGIsland 326	chr10	chr10:100968856-100969583	100968856	100969583
CpGIsland 327	chr10	chr10:100980992-100982011	100980992	100982011
CpGIsland 328	chr10	chr10:101001944-101002594	101001944	101002594
CpGIsland 329	chr10	chr10:101042854-101043329	101042854	101043329
CpGIsland 330	chr10	chr10:101065756-101066222	101065756	101066222
CpGIsland 331	chr10	chr10:101083330-101083550	101083330	101083550
CpGIsland 332	chr10	chr10:101239995-101240199	101239995	101240199
CpGIsland 333	chr10	chr10:101259855-101261248	101259855	101261248
CpGIsland 334	chr10	chr10:101583385-101583605	101583385	101583605
CpGIsland 335	chr10	chr10:101589301-101589762	101589301	101589762
CpGIsland 336	chr10	chr10:101938244-101938467	101938244	101938467
CpGIsland 337	chr10	chr10:101964124-101964634	101964124	101964634
CpGIsland 338	chr10	chr10:101968584-101968837	101968584	101968837
CpGIsland 339	chr10	chr10:102014804-102015558	102014804	102015558
CpGIsland 340	chr10	chr10:102036263-102037043	102036263	102037043
CpGIsland 341	chr10	chr10:102127570-102127788	102127570	102127788
CpGIsland 342	chr10	chr10:102144720-102144988	102144720	102144988
CpGIsland 343	chr10	chr10:102145397-102145610	102145397	102145610
CpGIsland 344	chr10	chr10:102166335-102166618	102166335	102166618
CpGIsland 345	chr10	chr10:102188238-102188659	102188238	102188659
CpGIsland 346	chr10	chr10:102290698-102290942	102290698	102290942
CpGIsland 347	chr10	chr10:102496870-102497334	102496870	102497334
CpGIsland 348	chr10	chr10:102544920-102545351	102544920	102545351
CpGIsland 349	chr10	chr10:102583976-102584310	102583976	102584310
CpGIsland 350	chr10	chr10:102670572-102671064	102670572	102671064
CpGIsland 351	chr10	chr10:102675304-102675520	102675304	102675520
CpGIsland 352	chr10	chr10:102738683-102738895	102738683	102738895
CpGIsland 353	chr10	chr10:102779188-102780461	102779188	102780461
CpGIsland 354	chr10	chr10:102787720-102788018	102787720	102788018
CpGIsland 355	chr10	chr10:102852548-102853066	102852548	102853066
CpGIsland 356	chr10	chr10:102859282-102859503	102859282	102859503
CpGIsland 357	chr10	chr10:102876724-102877284	102876724	102877284
CpGIsland 358	chr10	chr10:102904218-102904680	102904218	102904680
CpGIsland 359	chr10	chr10:102930980-102931328	102930980	102931328
CpGIsland 360	chr10	chr10:102932026-102932361	102932026	102932361
CpGIsland 361	chr10	chr10:102937702-102938008	102937702	102938008
CpGIsland 362	chr10	chr10:102939070-102939366	102939070	102939366
CpGIsland 363	chr10	chr10:102940065-102940936	102940065	102940936
CpGIsland 364	chr10	chr10:102945456-102946029	102945456	102946029
CpGIsland 365	chr10	chr10:102973402-102973903	102973402	102973903
CpGIsland 366	chr10	chr10:103081647-103082082	103081647	103082082
CpGIsland 367	chr10	chr10:103148570-103148826	103148570	103148826
CpGIsland 368	chr10	chr10:103159987-103160720	103159987	103160720
CpGIsland 369	chr10	chr10:103163451-103163953	103163451	103163953
CpGIsland 370	chr10	chr10:103164704-103164905	103164704	103164905
CpGIsland 371	chr10	chr10:103185090-103186871	103185090	103186871
CpGIsland 372	chr10	chr10:103189568-103189893	103189568	103189893
CpGIsland 373	chr10	chr10:103190383-103191287	103190383	103191287
CpGIsland 374	chr10	chr10:103218638-103219028	103218638	103219028
CpGIsland 375	chr10	chr10:103251890-103252193	103251890	103252193
CpGIsland 376	chr10	chr10:103252921-103253505	103252921	103253505
CpGIsland 377	chr10	chr10:103301483-103301812	103301483	103301812
CpGIsland 378	chr10	chr10:103327359-103327739	103327359	103327739
CpGIsland 379	chr10	chr10:103409716-103409959	103409716	103409959
CpGIsland 380	chr10	chr10:103450917-103451175	103450917	103451175
CpGIsland 381	chr10	chr10:103457794-103458190	103457794	103458190
CpGIsland 382	chr10	chr10:103510053-103510492	103510053	103510492
CpGIsland 383	chr10	chr10:103588733-103588961	103588733	103588961
CpGIsland 384	chr10	chr10:103682015-103682473	103682015	103682473
CpGIsland 385	chr10	chr10:103724412-103725270	103724412	103725270
CpGIsland 386	chr11	chr11:203228-203836	203228	203836
CpGIsland 387	chr11	chr11:900038-900271	900038	900271
CpGIsland 388	chr11	chr11:1020524-1020727	1020524	1020727
CpGIsland 389	chr11	chr11:1199668-1205467	1199668	1205467
CpGIsland 390	chr11	chr11:1734660-1734947	1734660	1734947
CpGIsland 391	chr11	chr11:1887178-1887483	1887178	1887483
CpGIsland 392	chr11	chr11:1992796-1993057	1992796	1993057
CpGIsland 393	chr11	chr11:2078403-2080275	2078403	2080275
CpGIsland 394	chr11	chr11:2096756-2097003	2096756	2097003
CpGIsland 395	chr11	chr11:2142878-2143679	2142878	2143679
CpGIsland 396	chr11	chr11:2221961-2223549	2221961	2223549
CpGIsland 397	chr11	chr11:2324241-2324515	2324241	2324515
CpGIsland 398	chr11	chr11:2355114-2355412	2355114	2355412
CpGIsland 399	chr11	chr11:2490423-2491021	2490423	2491021
CpGIsland 400	chr11	chr11:2657901-2658226	2657901	2658226
CpGIsland 401	chr11	chr11:2776249-2776533	2776249	2776533
CpGIsland 402	chr11	chr11:2780461-2780760	2780461	2780760
CpGIsland 403	chr11	chr11:2937980-2938202	2937980	2938202
CpGIsland 404	chr11	chr11:3029788-3029995	3029788	3029995
CpGIsland 405	chr11	chr11:3046238-3046442	3046238	3046442
CpGIsland 406	chr11	chr11:3082123-3082370	3082123	3082370
CpGIsland 407	chr11	chr11:3101625-3102130	3101625	3102130
CpGIsland 408	chr11	chr11:3588950-3589499	3588950	3589499
CpGIsland 409	chr11	chr11:3720914-3721199	3720914	3721199
CpGIsland 410	chr11	chr11:3845900-3846303	3845900	3846303
CpGIsland 411	chr11	chr11:3980633-3980967	3980633	3980967
CpGIsland 412	chr11	chr11:4027515-4027744	4027515	4027744
CpGIsland 413	chr11	chr11:4034586-4034801	4034586	4034801
CpGIsland 414	chr11	chr11:4117635-4117866	4117635	4117866
CpGIsland 415	chr11	chr11:5357361-5357716	5357361	5357716
CpGIsland 416	chr11	chr11:5399721-5399928	5399721	5399928
CpGIsland 417	chr11	chr11:5470736-5470952	5470736	5470952
CpGIsland 418	chr11	chr11:5587661-5588006	5587661	5588006
CpGIsland 419	chr11	chr11:6149088-6150083	6149088	6150083
CpGIsland 420	chr11	chr11:7238936-7239481	7238936	7239481
CpGIsland 421	chr11	chr11:7283951-7284193	7283951	7284193
CpGIsland 422	chr11	chr11:7478688-7479032	7478688	7479032
CpGIsland 423	chr11	chr11:8311471-8311737	8311471	8311737
CpGIsland 424	chr11	chr11:8831426-8831637	8831426	8831637
CpGIsland 425	chr11	chr11:9158804-9159077	9158804	9159077
CpGIsland 426	chr11	chr11:9193859-9195087	9193859	9195087
CpGIsland 427	chr11	chr11:9253397-9253702	9253397	9253702
CpGIsland 428	chr11	chr11:9254212-9254528	9254212	9254528
CpGIsland 429	chr11	chr11:9949453-9949843	9949453	9949843
CpGIsland 430	chr11	chr11:10056115-10056378	10056115	10056378
CpGIsland 431	chr11	chr11:10112636-10113732	10112636	10113732
CpGIsland 432	chr11	chr11:10489451-10490138	10489451	10490138
CpGIsland 433	chr11	chr11:10557762-10558039	10557762	10558039
CpGIsland 434	chr11	chr11:11360112-11361411	11360112	11361411
CpGIsland 435	chr11	chr11:11514644-11517009	11514644	11517009
CpGIsland 436	chr11	chr11:12370399-12376172	12370399	12376172
CpGIsland 437	chr11	chr11:13018139-13018358	13018139	13018358
CpGIsland 438	chr11	chr11:13034412-13034624	13034412	13034624
CpGIsland 439	chr11	chr11:13042119-13042665	13042119	13042665
CpGIsland 440	chr11	chr11:13309226-13309879	13309226	13309879
CpGIsland 441	chr11	chr11:13446646-13447000	13446646	13447000
CpGIsland 442	chr11	chr11:13492630-13493119	13492630	13493119
CpGIsland 443	chr11	chr11:16158782-16159110	16158782	16159110
CpGIsland 444	chr11	chr11:19003599-19003875	19003599	19003875
CpGIsland 445	chr11	chr11:20109684-20110032	20109684	20110032
CpGIsland 446	chr11	chr11:21300424-21301057	21300424	21301057
CpGIsland 447	chr11	chr11:25183793-25184630	25183793	25184630
CpGIsland 448	chr11	chr11:25201510-25201759	25201510	25201759
CpGIsland 449	chr11	chr11:25468727-25469271	25468727	25469271
CpGIsland 450	chr11	chr11:25542281-25542535	25542281	25542535
CpGIsland 451	chr11	chr11:26168176-26168394	26168176	26168394
CpGIsland 452	chr11	chr11:27224436-27224651	27224436	27224651
CpGIsland 453	chr11	chr11:27263074-27264357	27263074	27264357
CpGIsland 454	chr11	chr11:29452906-29453135	29452906	29453135
CpGIsland 455	chr11	chr11:33348316-33349316	33348316	33349316
CpGIsland 456	chr11	chr11:34110087-34110343	34110087	34110343
CpGIsland 457	chr11	chr11:35029200-35029851	35029200	35029851
CpGIsland 458	chr11	chr11:36420484-36421218	36420484	36421218
CpGIsland 459	chr11	chr11:37125983-37126916	37125983	37126916
CpGIsland 460	chr11	chr11:37200374-37201027	37200374	37201027
CpGIsland 461	chr11	chr11:37225278-37225555	37225278	37225555
CpGIsland 462	chr11	chr11:37560655-37560882	37560655	37560882
CpGIsland 463	chr11	chr11:43080514-43081684	43080514	43081684
CpGIsland 464	chr11	chr11:43205938-43206197	43205938	43206197
CpGIsland 465	chr11	chr11:44364961-44366760	44364961	44366760
CpGIsland 466	chr11	chr11:44672086-44672466	44672086	44672466
CpGIsland 467	chr11	chr11:44701859-44702648	44701859	44702648
CpGIsland 468	chr11	chr11:45441949-45442569	45441949	45442569
CpGIsland 469	chr11	chr11:45468285-45468499	45468285	45468499
CpGIsland 470	chr11	chr11:45781489-45781775	45781489	45781775
CpGIsland 471	chr11	chr11:47210047-47210357	47210047	47210357
CpGIsland 472	chr11	chr11:47829438-47829669	47829438	47829669
CpGIsland 473	chr11	chr11:55571017-55571244	55571017	55571244
CpGIsland 474	chr11	chr11:56969004-56969223	56969004	56969223
CpGIsland 475	chr11	chr11:61473552-61478516	61473552	61478516
CpGIsland 476	chr11	chr11:61716735-61716950	61716735	61716950
CpGIsland 477	chr11	chr11:63290412-63290625	63290412	63290625
CpGIsland 478	chr11	chr11:63639868-63640440	63639868	63640440
CpGIsland 479	chr11	chr11:64767797-64768016	64767797	64768016
CpGIsland 480	chr11	chr11:68253814-68254178	68253814	68254178
CpGIsland 481	chr11	chr11:68638264-68638521	68638264	68638521
CpGIsland 482	chr11	chr11:70645745-70646356	70645745	70646356
CpGIsland 483	chr11	chr11:72383986-72384381	72383986	72384381
CpGIsland 484	chr11	chr11:72831821-72832907	72831821	72832907
CpGIsland 485	chr11	chr11:73068260-73068464	73068260	73068464
CpGIsland 486	chr11	chr11:73294611-73295818	73294611	73295818
CpGIsland 487	chr11	chr11:73452625-73452911	73452625	73452911
CpGIsland 488	chr11	chr11:75302305-75302522	75302305	75302522
CpGIsland 489	chr11	chr11:75441995-75442245	75441995	75442245
CpGIsland 490	chr11	chr11:77884747-77885178	77884747	77885178
CpGIsland 491	chr11	chr11:78269979-78276038	78269979	78276038
CpGIsland 492	chr11	chr11:78269979-78276038	78269979	78276038
CpGIsland 493	chr11	chr11:78323940-78324142	78323940	78324142
CpGIsland 494	chr11	chr11:78894055-78894469	78894055	78894469
CpGIsland 495	chr11	chr11:78911946-78912328	78911946	78912328
CpGIsland 496	chr11	chr11:79484006-79484471	79484006	79484471
CpGIsland 497	chr11	chr11:80250423-80250833	80250423	80250833
CpGIsland 498	chr11	chr11:80843416-80843722	80843416	80843722
CpGIsland 499	chr11	chr11:82694649-82695071	82694649	82695071
CpGIsland 500	chr11	chr11:86051388-86051592	86051388	86051592
CpGIsland 501	chr11	chr11:86199450-86199679	86199450	86199679
CpGIsland 502	chr11	chr11:86213996-86214356	86213996	86214356
CpGIsland 503	chr11	chr11:86231416-86231731	86231416	86231731
CpGIsland 504	chr11	chr11:86510274-86510572	86510274	86510572
CpGIsland 505	chr11	chr11:86760191-86762033	86760191	86762033
CpGIsland 506	chr11	chr11:87191415-87191903	87191415	87191903
CpGIsland 507	chr11	chr11:87197147-87197460	87197147	87197460
CpGIsland 508	chr11	chr11:87527967-87528228	87527967	87528228
CpGIsland 509	chr11	chr11:87606767-87607037	87606767	87607037
CpGIsland 510	chr11	chr11:87616495-87617722	87616495	87617722
CpGIsland 511	chr11	chr11:87936198-87936638	87936198	87936638
CpGIsland 512	chr11	chr11:87943274-87943509	87943274	87943509
CpGIsland 513	chr11	chr11:87944449-87944681	87944449	87944681
CpGIsland 514	chr11	chr11:87946274-87946500	87946274	87946500
CpGIsland 515	chr11	chr11:88352230-88352506	88352230	88352506
CpGIsland 516	chr11	chr11:89340226-89340479	89340226	89340479
CpGIsland 517	chr11	chr11:89664869-89665323	89664869	89665323
CpGIsland 518	chr11	chr11:89737040-89737551	89737040	89737551
CpGIsland 519	chr11	chr11:90730104-90730351	90730104	90730351
CpGIsland 520	chr11	chr11:92641213-92641910	92641213	92641910
CpGIsland 521	chr11	chr11:92663817-92664225	92663817	92664225
CpGIsland 522	chr11	chr11:93197663-93197938	93197663	93197938
CpGIsland 523	chr11	chr11:93961096-93961450	93961096	93961450
CpGIsland 524	chr11	chr11:93969860-93970142	93969860	93970142
CpGIsland 525	chr11	chr11:94538052-94538323	94538052	94538323
CpGIsland 526	chr11	chr11:95314504-95315038	95314504	95315038
CpGIsland 527	chr11	chr11:95484494-95485533	95484494	95485533
CpGIsland 528	chr11	chr11:95804965-95805492	95804965	95805492
CpGIsland 529	chr11	chr11:95992080-95992368	95992080	95992368
CpGIsland 530	chr11	chr11:97006921-97007216	97006921	97007216
CpGIsland 531	chr11	chr11:97189305-97189578	97189305	97189578
CpGIsland 532	chr11	chr11:97230543-97230881	97230543	97230881
CpGIsland 533	chr11	chr11:97651508-97652596	97651508	97652596
CpGIsland 534	chr11	chr11:97858595-97858911	97858595	97858911
CpGIsland 535	chr11	chr11:97859028-97859419	97859028	97859419
CpGIsland 536	chr11	chr11:98161215-98162508	98161215	98162508
CpGIsland 537	chr11	chr11:98215339-98215553	98215339	98215553
CpGIsland 538	chr11	chr11:98386507-98386738	98386507	98386738
CpGIsland 539	chr11	chr11:98445022-98445258	98445022	98445258
CpGIsland 540	chr11	chr11:98478070-98478376	98478070	98478376
CpGIsland 541	chr11	chr11:98605539-98605964	98605539	98605964
CpGIsland 542	chr11	chr11:98624147-98624446	98624147	98624446
CpGIsland 543	chr11	chr11:98758789-98759346	98758789	98759346
CpGIsland 544	chr11	chr11:98875432-98875703	98875432	98875703
CpGIsland 545	chr11	chr11:98889302-98889572	98889302	98889572
CpGIsland 546	chr11	chr11:98944756-98945054	98944756	98945054
CpGIsland 547	chr11	chr11:98967764-98968034	98967764	98968034
CpGIsland 548	chr11	chr11:98996578-98997895	98996578	98997895
CpGIsland 549	chr11	chr11:99028885-99029120	99028885	99029120
CpGIsland 550	chr11	chr11:99047051-99048305	99047051	99048305
CpGIsland 551	chr11	chr11:99158143-99158523	99158143	99158523
CpGIsland 552	chr11	chr11:99429853-99431545	99429853	99431545
CpGIsland 553	chr11	chr11:99462254-99463725	99462254	99463725
CpGIsland 554	chr11	chr11:100015418-100016003	100015418	100016003
CpGIsland 555	chr11	chr11:100052891-100053779	100052891	100053779
CpGIsland 556	chr11	chr11:100054580-100055039	100054580	100055039
CpGIsland 557	chr11	chr11:100143987-100144221	100143987	100144221
CpGIsland 558	chr11	chr11:100264202-100264863	100264202	100264863
CpGIsland 559	chr11	chr11:100281023-100281325	100281023	100281325
CpGIsland 560	chr11	chr11:100447895-100448102	100447895	100448102
CpGIsland 561	chr11	chr11:100563855-100564098	100563855	100564098
CpGIsland 562	chr11	chr11:100755285-100755498	100755285	100755498
CpGIsland 563	chr11	chr11:100929198-100929446	100929198	100929446
CpGIsland 564	chr11	chr11:100948908-100949431	100948908	100949431
CpGIsland 565	chr11	chr11:101009721-101010484	101009721	101010484
CpGIsland 566	chr11	chr11:101128216-101128684	101128216	101128684
CpGIsland 567	chr11	chr11:101205105-101205330	101205105	101205330
CpGIsland 568	chr11	chr11:101425211-101425429	101425211	101425429
CpGIsland 569	chr11	chr11:101477334-101477802	101477334	101477802
CpGIsland 570	chr11	chr11:101489194-101489990	101489194	101489990
CpGIsland 571	chr11	chr11:101496630-101497147	101496630	101497147
CpGIsland 572	chr11	chr11:101516311-101516816	101516311	101516816
CpGIsland 573	chr11	chr11:101716346-101716591	101716346	101716591
CpGIsland 574	chr11	chr11:102022130-102022353	102022130	102022353
CpGIsland 575	chr11	chr11:102314331-102314969	102314331	102314969
CpGIsland 576	chr11	chr11:102333088-102333346	102333088	102333346
CpGIsland 577	chr11	chr11:102573300-102574014	102573300	102574014
CpGIsland 578	chr11	chr11:102624943-102625155	102624943	102625155
CpGIsland 579	chr11	chr11:102651863-102652148	102651863	102652148
CpGIsland 580	chr11	chr11:102749945-102750175	102749945	102750175
CpGIsland 581	chr11	chr11:102881996-102882621	102881996	102882621
CpGIsland 582	chr11	chr11:102896859-102897387	102896859	102897387
CpGIsland 583	chr11	chr11:103107322-103107548	103107322	103107548
CpGIsland 584	chr11	chr11:103207889-103208277	103207889	103208277
CpGIsland 585	chr11	chr11:103346247-103346495	103346247	103346495
CpGIsland 586	chr11	chr11:103350811-103351606	103350811	103351606
CpGIsland 587	chr11	chr11:103418644-103419423	103418644	103419423
CpGIsland 588	chr11	chr11:103421762-103422313	103421762	103422313
CpGIsland 589	chr11	chr11:103534319-103535263	103534319	103535263
CpGIsland 590	chr11	chr11:103665207-103665476	103665207	103665476
CpGIsland 591	chr11	chr11:103668298-103668527	103668298	103668527
CpGIsland 592	chr11	chr11:103746277-103746804	103746277	103746804
CpGIsland 593	chr11	chr11:103765189-103765573	103765189	103765573
CpGIsland 594	chr11	chr11:103803317-103803753	103803317	103803753
CpGIsland 595	chr11	chr11:103822270-103822730	103822270	103822730
CpGIsland 596	chr11	chr11:103823327-103823589	103823327	103823589
CpGIsland 597	chr11	chr11:103837355-103837562	103837355	103837562
CpGIsland 598	chr11	chr11:103845322-103845550	103845322	103845550
CpGIsland 599	chr11	chr11:103845907-103846275	103845907	103846275
CpGIsland 600	chr11	chr11:103846818-103847532	103846818	103847532
CpGIsland 601	chr11	chr11:103856887-103857303	103856887	103857303
CpGIsland 602	chr11	chr11:103894975-103895242	103894975	103895242
CpGIsland 603	chr11	chr11:103904020-103904269	103904020	103904269
CpGIsland 604	chr11	chr11:103958075-103958401	103958075	103958401
CpGIsland 605	chr11	chr11:103958767-103958988	103958767	103958988
CpGIsland 606	chr11	chr11:103979436-103980087	103979436	103980087
CpGIsland 607	chr11	chr11:104002694-104003142	104002694	104003142
CpGIsland 608	chr11	chr11:104021528-104021957	104021528	104021957
CpGIsland 609	chr11	chr11:104039255-104039635	104039255	104039635
CpGIsland 610	chr11	chr11:104064968-104065275	104064968	104065275
CpGIsland 611	chr11	chr11:104069491-104069695	104069491	104069695
CpGIsland 612	chr11	chr11:104088578-104088910	104088578	104088910
CpGIsland 613	chr11	chr11:104155105-104155320	104155105	104155320
CpGIsland 614	chr11	chr11:104182266-104182614	104182266	104182614
CpGIsland 615	chr11	chr11:104183726-104183977	104183726	104183977
CpGIsland 616	chr11	chr11:104194617-104195124	104194617	104195124
CpGIsland 617	chr11	chr11:104202468-104202794	104202468	104202794
CpGIsland 618	chr11	chr11:104205797-104206015	104205797	104206015
CpGIsland 619	chr11	chr11:104218755-104219198	104218755	104219198
CpGIsland 620	chr11	chr11:104232247-104232906	104232247	104232906
CpGIsland 621	chr11	chr11:104296524-104297435	104296524	104297435
CpGIsland 622	chr11	chr11:104304448-104304846	104304448	104304846
CpGIsland 623	chr11	chr11:104359227-104363933	104359227	104363933
CpGIsland 624	chr11	chr11:104379451-104379913	104379451	104379913
CpGIsland 625	chr11	chr11:104402451-104402723	104402451	104402723
CpGIsland 626	chr11	chr11:104412047-104412484	104412047	104412484
CpGIsland 627	chr11	chr11:104415003-104415222	104415003	104415222
CpGIsland 628	chr11	chr11:104464957-104465226	104464957	104465226
CpGIsland 629	chr11	chr11:104467732-104467955	104467732	104467955
CpGIsland 630	chr11	chr11:104549494-104549783	104549494	104549783
CpGIsland 631	chr11	chr11:104630796-104631246	104630796	104631246
CpGIsland 632	chr11	chr11:104631668-104632000	104631668	104632000
CpGIsland 633	chr11	chr11:104633356-104633728	104633356	104633728
CpGIsland 634	chr11	chr11:104697762-104697971	104697762	104697971
CpGIsland 635	chr11	chr11:104739045-104739248	104739045	104739248
CpGIsland 636	chr11	chr11:104739427-104739902	104739427	104739902
CpGIsland 637	chr11	chr11:104740394-104741075	104740394	104741075
CpGIsland 638	chr11	chr11:104740394-104741075	104740394	104741075
CpGIsland 639	chr11	chr11:104787592-104788159	104787592	104788159
CpGIsland 640	chr11	chr11:104874980-104884057	104874980	104884057
CpGIsland 641	chr11	chr11:104903893-104904240	104903893	104904240
CpGIsland 642	chr11	chr11:104932114-104933133	104932114	104933133
CpGIsland 643	chr11	chr11:104933334-104933691	104933334	104933691
CpGIsland 644	chr11	chr11:105046281-105046781	105046281	105046781
CpGIsland 645	chr11	chr11:105121932-105122263	105121932	105122263
CpGIsland 646	chr11	chr11:105122513-105123150	105122513	105123150
CpGIsland 647	chr11	chr11:105168752-105169162	105168752	105169162
CpGIsland 648	chr11	chr11:105182127-105182745	105182127	105182745
CpGIsland 649	chr11	chr11:105389433-105389891	105389433	105389891
CpGIsland 650	chr11	chr11:105423151-105423747	105423151	105423747
CpGIsland 651	chr11	chr11:105435199-105435415	105435199	105435415
CpGIsland 652	chr11	chr11:105435513-105435845	105435513	105435845
CpGIsland 653	chr11	chr11:105439315-105439609	105439315	105439609
CpGIsland 654	chr11	chr11:105440080-105440399	105440080	105440399
CpGIsland 655	chr11	chr11:105460380-105460778	105460380	105460778
CpGIsland 656	chr11	chr11:105479624-105481406	105479624	105481406
CpGIsland 657	chr11	chr11:105501612-105502103	105501612	105502103
CpGIsland 658	chr11	chr11:105506510-105506721	105506510	105506721
CpGIsland 659	chr11	chr11:105570788-105571781	105570788	105571781
CpGIsland 660	chr11	chr11:105581286-105583120	105581286	105583120
CpGIsland 661	chr11	chr11:105640889-105641116	105640889	105641116
CpGIsland 662	chr11	chr11:105642638-105643237	105642638	105643237
CpGIsland 663	chr11	chr11:105644143-105644569	105644143	105644569
CpGIsland 664	chr11	chr11:105661393-105661729	105661393	105661729
CpGIsland 665	chr11	chr11:105697472-105697759	105697472	105697759
CpGIsland 666	chr11	chr11:105720458-105720659	105720458	105720659
CpGIsland 667	chr11	chr11:105720902-105721712	105720902	105721712
CpGIsland 668	chr11	chr11:105837679-105839595	105837679	105839595
CpGIsland 669	chr11	chr11:105859964-105862570	105859964	105862570
CpGIsland 670	chr11	chr11:105910844-105911245	105910844	105911245
CpGIsland 671	chr11	chr11:105925242-105925761	105925242	105925761
CpGIsland 672	chr11	chr11:105937465-105938071	105937465	105938071
CpGIsland 673	chr11	chr11:105943215-105943452	105943215	105943452
CpGIsland 674	chr11	chr11:105953076-105953384	105953076	105953384
CpGIsland 675	chr11	chr11:105954383-105954603	105954383	105954603
CpGIsland 676	chr11	chr11:105954857-105955115	105954857	105955115
CpGIsland 677	chr11	chr11:105970402-105971120	105970402	105971120
CpGIsland 678	chr11	chr11:105994533-105994848	105994533	105994848
CpGIsland 679	chr11	chr11:105996523-105997499	105996523	105997499
CpGIsland 680	chr11	chr11:106000296-106000817	106000296	106000817
CpGIsland 681	chr11	chr11:106002637-106003068	106002637	106003068
CpGIsland 682	chr11	chr11:106016949-106017438	106016949	106017438
CpGIsland 683	chr11	chr11:106115652-106115991	106115652	106115991
CpGIsland 684	chr11	chr11:106138547-106138785	106138547	106138785
CpGIsland 685	chr11	chr11:106138995-106139285	106138995	106139285
CpGIsland 686	chr11	chr11:106151061-106152922	106151061	106152922
CpGIsland 687	chr11	chr11:106190032-106190749	106190032	106190749
CpGIsland 688	chr11	chr11:106224110-106224907	106224110	106224907
CpGIsland 689	chr11	chr11:106262582-106262962	106262582	106262962
CpGIsland 690	chr11	chr11:106322548-106323345	106322548	106323345
CpGIsland 691	chr11	chr11:106415345-106415703	106415345	106415703
CpGIsland 692	chr11	chr11:106435504-106435942	106435504	106435942
CpGIsland 693	chr11	chr11:106446709-106446973	106446709	106446973
CpGIsland 694	chr11	chr11:106447823-106451987	106447823	106451987
CpGIsland 695	chr11	chr11:106460946-106466061	106460946	106466061
CpGIsland 696	chr11	chr11:106486763-106487265	106486763	106487265
CpGIsland 697	chr11	chr11:106492654-106493439	106492654	106493439
CpGIsland 698	chr11	chr11:106497793-106498343	106497793	106498343
CpGIsland 699	chr11	chr11:106556356-106556734	106556356	106556734
CpGIsland 700	chr11	chr11:106566603-106567331	106566603	106567331
CpGIsland 701	chr11	chr11:106635156-106635403	106635156	106635403
CpGIsland 702	chr11	chr11:106636175-106636639	106636175	106636639
CpGIsland 703	chr11	chr11:106649920-106650184	106649920	106650184
CpGIsland 704	chr11	chr11:106682784-106683085	106682784	106683085
CpGIsland 705	chr11	chr11:106683365-106683566	106683365	106683566
CpGIsland 706	chr11	chr11:106709050-106709685	106709050	106709685
CpGIsland 707	chr11	chr11:106710073-106710431	106710073	106710431
CpGIsland 708	chr11	chr11:106712585-106713176	106712585	106713176
CpGIsland 709	chr11	chr11:106812273-106812747	106812273	106812747
CpGIsland 710	chr11	chr11:106867325-106867526	106867325	106867526
CpGIsland 711	chr11	chr11:106872244-106872958	106872244	106872958
CpGIsland 712	chr11	chr11:106878874-106879560	106878874	106879560
CpGIsland 713	chr11	chr11:106909668-106911853	106909668	106911853
CpGIsland 714	chr11	chr11:106934394-106935627	106934394	106935627
CpGIsland 715	chr11	chr11:106940224-106941038	106940224	106941038
CpGIsland 716	chr11	chr11:106946354-106947214	106946354	106947214
CpGIsland 717	chr11	chr11:106987562-106988050	106987562	106988050
CpGIsland 718	chr11	chr11:107077056-107078064	107077056	107078064
CpGIsland 719	chr11	chr11:107192693-107192936	107192693	107192936
CpGIsland 720	chr11	chr11:107215443-107215810	107215443	107215810
CpGIsland 721	chr11	chr11:107256111-107256328	107256111	107256328
CpGIsland 722	chr11	chr11:107261351-107261718	107261351	107261718
CpGIsland 723	chr11	chr11:107262316-107262801	107262316	107262801
CpGIsland 724	chr11	chr11:107265180-107265478	107265180	107265478
CpGIsland 725	chr11	chr11:107284836-107285664	107284836	107285664
CpGIsland 726	chr12	chr12:2043438-2043799	2043438	2043799
CpGIsland 727	chr12	chr12:5262994-5263304	5262994	5263304
CpGIsland 728	chr12	chr12:6678076-6678372	6678076	6678372
CpGIsland 729	chr12	chr12:10335375-10335922	10335375	10335922
CpGIsland 730	chr12	chr12:11026272-11026517	11026272	11026517
CpGIsland 731	chr12	chr12:11364933-11366485	11364933	11366485
CpGIsland 732	chr12	chr12:11443251-11444164	11443251	11444164
CpGIsland 733	chr12	chr12:12386673-12386876	12386673	12386876
CpGIsland 734	chr12	chr12:13050725-13051316	13050725	13051316
CpGIsland 735	chr12	chr12:13563171-13563548	13563171	13563548
CpGIsland 736	chr12	chr12:13772162-13772502	13772162	13772502
CpGIsland 737	chr12	chr12:14342491-14342792	14342491	14342792
CpGIsland 738	chr12	chr12:14638287-14638598	14638287	14638598
CpGIsland 739	chr12	chr12:14663310-14664232	14663310	14664232
CpGIsland 740	chr12	chr12:14844935-14845370	14844935	14845370
CpGIsland 741	chr12	chr12:14846021-14848700	14846021	14848700
CpGIsland 742	chr12	chr12:15188354-15188569	15188354	15188569
CpGIsland 743	chr12	chr12:15564198-15564609	15564198	15564609
CpGIsland 744	chr12	chr12:16042103-16042321	16042103	16042321
CpGIsland 745	chr12	chr12:16427016-16427227	16427016	16427227
CpGIsland 746	chr12	chr12:18173726-18173982	18173726	18173982
CpGIsland 747	chr12	chr12:18933943-18934147	18933943	18934147
CpGIsland 748	chr12	chr12:19276181-19276532	19276181	19276532
CpGIsland 749	chr12	chr12:19674407-19675989	19674407	19675989
CpGIsland 750	chr12	chr12:20352247-20352689	20352247	20352689
CpGIsland 751	chr12	chr12:20512022-20512274	20512022	20512274
CpGIsland 752	chr12	chr12:20532065-20532282	20532065	20532282
CpGIsland 753	chr12	chr12:20704528-20704926	20704528	20704926
CpGIsland 754	chr12	chr12:20778133-20778654	20778133	20778654
CpGIsland 755	chr12	chr12:21023950-21024193	21023950	21024193
CpGIsland 756	chr12	chr12:21263300-21263630	21263300	21263630
CpGIsland 757	chr12	chr12:21301530-21301774	21301530	21301774
CpGIsland 758	chr12	chr12:21402204-21402455	21402204	21402455
CpGIsland 759	chr12	chr12:21415789-21416350	21415789	21416350
CpGIsland 760	chr12	chr12:21844232-21844991	21844232	21844991
CpGIsland 761	chr12	chr12:22004208-22004430	22004208	22004430
CpGIsland 762	chr12	chr12:22004742-22005041	22004742	22005041
CpGIsland 763	chr12	chr12:22797122-22797648	22797122	22797648
CpGIsland 764	chr12	chr12:23268944-23270646	23268944	23270646
CpGIsland 765	chr12	chr12:23322025-23322243	23322025	23322243
CpGIsland 766	chr12	chr12:23471402-23472545	23471402	23472545
CpGIsland 767	chr12	chr12:24794698-24794934	24794698	24794934
CpGIsland 768	chr12	chr12:25140889-25141744	25140889	25141744
CpGIsland 769	chr12	chr12:25231751-25232085	25231751	25232085
CpGIsland 770	chr12	chr12:25284844-25285450	25284844	25285450
CpGIsland 771	chr12	chr12:28008523-28009499	28008523	28009499
CpGIsland 772	chr12	chr12:28011016-28011235	28011016	28011235
CpGIsland 773	chr12	chr12:28030953-28031178	28030953	28031178
CpGIsland 774	chr12	chr12:28074475-28075093	28074475	28075093
CpGIsland 775	chr12	chr12:31029594-31029885	31029594	31029885
CpGIsland 776	chr12	chr12:31146728-31146964	31146728	31146964
CpGIsland 777	chr12	chr12:32410108-32410430	32410108	32410430
CpGIsland 778	chr12	chr12:32620219-32620667	32620219	32620667
CpGIsland 779	chr12	chr12:32720420-32720662	32720420	32720662
CpGIsland 780	chr12	chr12:33112836-33113838	33112836	33113838
CpGIsland 781	chr12	chr12:33157192-33157442	33157192	33157442
CpGIsland 782	chr12	chr12:33190724-33190955	33190724	33190955
CpGIsland 783	chr12	chr12:33416991-33417912	33416991	33417912
CpGIsland 784	chr12	chr12:33433625-33433989	33433625	33433989
CpGIsland 785	chr12	chr12:33581555-33581877	33581555	33581877
CpGIsland 786	chr12	chr12:33620747-33620984	33620747	33620984
CpGIsland 787	chr12	chr12:33648234-33648604	33648234	33648604
CpGIsland 788	chr12	chr12:33991391-33991668	33991391	33991668
CpGIsland 789	chr12	chr12:34321514-34321744	34321514	34321744
CpGIsland 790	chr12	chr12:34560912-34561377	34560912	34561377
CpGIsland 791	chr12	chr12:34601481-34601858	34601481	34601858
CpGIsland 792	chr12	chr12:34716381-34716653	34716381	34716653
CpGIsland 793	chr12	chr12:35653063-35653286	35653063	35653286
CpGIsland 794	chr12	chr12:35867862-35869020	35867862	35869020
CpGIsland 795	chr12	chr12:35937555-35937881	35937555	35937881
CpGIsland 796	chr12	chr12:36054538-36055647	36054538	36055647
CpGIsland 797	chr12	chr12:36105136-36106750	36105136	36106750
CpGIsland 798	chr12	chr12:36190120-36190331	36190120	36190331
CpGIsland 799	chr12	chr12:36229459-36229683	36229459	36229683
CpGIsland 800	chr12	chr12:36317086-36317503	36317086	36317503
CpGIsland 801	chr12	chr12:36317613-36317836	36317613	36317836
CpGIsland 802	chr12	chr12:36338794-36339080	36338794	36339080
CpGIsland 803	chr12	chr12:48121562-48121780	48121562	48121780
CpGIsland 804	chr12	chr12:50761973-50762400	50761973	50762400
CpGIsland 805	chr12	chr12:56443567-56444570	56443567	56444570
CpGIsland 806	chr12	chr12:63289972-63290210	63289972	63290210
CpGIsland 807	chr12	chr12:65370958-65371556	65370958	65371556
CpGIsland 808	chr12	chr12:69544250-69544545	69544250	69544545
CpGIsland 809	chr12	chr12:69732646-69733950	69732646	69733950
CpGIsland 810	chr12	chr12:76758830-76759169	76758830	76759169
CpGIsland 811	chr12	chr12:77946286-77946937	77946286	77946937
CpGIsland 812	chr12	chr12:78295611-78295833	78295611	78295833
CpGIsland 813	chr12	chr12:79374938-79375407	79374938	79375407
CpGIsland 814	chr12	chr12:79422438-79422674	79422438	79422674
CpGIsland 815	chr12	chr12:79699052-79699319	79699052	79699319
CpGIsland 816	chr12	chr12:79727561-79727813	79727561	79727813
CpGIsland 817	chr12	chr12:80148956-80149157	80148956	80149157
CpGIsland 818	chr12	chr12:81149605-81150756	81149605	81150756
CpGIsland 819	chr12	chr12:81199270-81199486	81199270	81199486
CpGIsland 820	chr12	chr12:81296046-81296321	81296046	81296321
CpGIsland 821	chr12	chr12:82115287-82115559	82115287	82115559
CpGIsland 822	chr12	chr12:82865854-82866318	82865854	82866318
CpGIsland 823	chr12	chr12:83054906-83055122	83054906	83055122
CpGIsland 824	chr12	chr12:83093572-83093782	83093572	83093782
CpGIsland 825	chr12	chr12:85392269-85392611	85392269	85392611
CpGIsland 826	chr12	chr12:86242266-86242996	86242266	86242996
CpGIsland 827	chr12	chr12:86510278-86510518	86510278	86510518
CpGIsland 828	chr12	chr12:86778706-86778918	86778706	86778918
CpGIsland 829	chr12	chr12:86812285-86812568	86812285	86812568
CpGIsland 830	chr12	chr12:86839089-86839576	86839089	86839576
CpGIsland 831	chr12	chr12:86866963-86867276	86866963	86867276
CpGIsland 832	chr12	chr12:86941389-86941602	86941389	86941602
CpGIsland 833	chr12	chr12:86952815-86953048	86952815	86953048
CpGIsland 834	chr12	chr12:87114446-87114816	87114446	87114816
CpGIsland 835	chr12	chr12:87159573-87159781	87159573	87159781
CpGIsland 836	chr12	chr12:87294631-87294931	87294631	87294931
CpGIsland 837	chr12	chr12:87693664-87694542	87693664	87694542
CpGIsland 838	chr12	chr12:87833290-87833653	87833290	87833653
CpGIsland 839	chr12	chr12:88223578-88224326	88223578	88224326
CpGIsland 840	chr12	chr12:88243967-88244212	88243967	88244212
CpGIsland 841	chr12	chr12:88274741-88275178	88274741	88275178
CpGIsland 842	chr12	chr12:88313360-88313842	88313360	88313842
CpGIsland 843	chr12	chr12:88383367-88383639	88383367	88383639
CpGIsland 844	chr12	chr12:88405446-88405663	88405446	88405663
CpGIsland 845	chr12	chr12:88504539-88504834	88504539	88504834
CpGIsland 846	chr12	chr12:88527952-88528256	88527952	88528256
CpGIsland 847	chr12	chr12:88627577-88627946	88627577	88627946
CpGIsland 848	chr12	chr12:88640307-88640801	88640307	88640801
CpGIsland 849	chr12	chr12:88655877-88656121	88655877	88656121
CpGIsland 850	chr12	chr12:88740108-88740621	88740108	88740621
CpGIsland 851	chr12	chr12:88780909-88781360	88780909	88781360
CpGIsland 852	chr12	chr12:88793707-88794253	88793707	88794253
CpGIsland 853	chr12	chr12:88794385-88794597	88794385	88794597
CpGIsland 854	chr12	chr12:88920852-88921214	88920852	88921214
CpGIsland 855	chr12	chr12:88992613-88992896	88992613	88992896
CpGIsland 856	chr12	chr12:89116389-89116755	89116389	89116755
CpGIsland 857	chr12	chr12:89116968-89117202	89116968	89117202
CpGIsland 858	chr12	chr12:89117767-89118656	89117767	89118656
CpGIsland 859	chr12	chr12:89134868-89135098	89134868	89135098
CpGIsland 860	chr12	chr12:89135983-89136253	89135983	89136253
CpGIsland 861	chr12	chr12:89154249-89154482	89154249	89154482
CpGIsland 862	chr12	chr12:89154750-89155007	89154750	89155007
CpGIsland 863	chr12	chr12:89215498-89215717	89215498	89215717
CpGIsland 864	chr12	chr12:89222459-89222667	89222459	89222667
CpGIsland 865	chr12	chr12:89283398-89283599	89283398	89283599
CpGIsland 866	chr12	chr12:89362222-89362622	89362222	89362622
CpGIsland 867	chr12	chr12:89364302-89364859	89364302	89364859
CpGIsland 868	chr12	chr12:89415101-89415312	89415101	89415312
CpGIsland 869	chr12	chr12:89468825-89469129	89468825	89469129
CpGIsland 870	chr12	chr12:89499999-89500615	89499999	89500615
CpGIsland 871	chr12	chr12:89523360-89523628	89523360	89523628
CpGIsland 872	chr12	chr12:89536362-89536577	89536362	89536577
CpGIsland 873	chr12	chr12:89538088-89538683	89538088	89538683
CpGIsland 874	chr12	chr12:89548380-89549416	89548380	89549416
CpGIsland 875	chr12	chr12:89558653-89558854	89558653	89558854
CpGIsland 876	chr12	chr12:89559685-89560223	89559685	89560223
CpGIsland 877	chr12	chr12:89574073-89574276	89574073	89574276
CpGIsland 878	chr12	chr12:89603352-89603656	89603352	89603656
CpGIsland 879	chr12	chr12:89636451-89637434	89636451	89637434
CpGIsland 880	chr12	chr12:89666402-89666739	89666402	89666739
CpGIsland 881	chr12	chr12:89672534-89673051	89672534	89673051
CpGIsland 882	chr12	chr12:89720611-89720928	89720611	89720928
CpGIsland 883	chr12	chr12:89733797-89734064	89733797	89734064
CpGIsland 884	chr12	chr12:89734677-89734978	89734677	89734978
CpGIsland 885	chr12	chr12:89741927-89742169	89741927	89742169
CpGIsland 886	chr12	chr12:89769472-89770096	89769472	89770096
CpGIsland 887	chr12	chr12:89774468-89774978	89774468	89774978
CpGIsland 888	chr12	chr12:89803935-89804168	89803935	89804168
CpGIsland 889	chr12	chr12:89811948-89812203	89811948	89812203
CpGIsland 890	chr12	chr12:89824050-89824343	89824050	89824343
CpGIsland 891	chr12	chr12:89840432-89840728	89840432	89840728
CpGIsland 892	chr12	chr12:89877533-89878795	89877533	89878795
CpGIsland 893	chr12	chr12:89961628-89962361	89961628	89962361
CpGIsland 894	chr12	chr12:89978316-89979179	89978316	89979179
CpGIsland 895	chr12	chr12:90059474-90060559	90059474	90060559
CpGIsland 896	chr12	chr12:90088021-90088366	90088021	90088366
CpGIsland 897	chr12	chr12:90100888-90101252	90100888	90101252
CpGIsland 898	chr12	chr12:90107184-90107512	90107184	90107512
CpGIsland 899	chr12	chr12:90124772-90127389	90124772	90127389
CpGIsland 900	chr12	chr12:90136071-90136340	90136071	90136340
CpGIsland 901	chr12	chr12:90155357-90155612	90155357	90155612
CpGIsland 902	chr12	chr12:90157537-90157792	90157537	90157792
CpGIsland 903	chr12	chr12:90181051-90182478	90181051	90182478
CpGIsland 904	chr12	chr12:90299843-90300364	90299843	90300364
CpGIsland 905	chr12	chr12:90304139-90305329	90304139	90305329
CpGIsland 906	chr12	chr12:90318650-90320010	90318650	90320010
CpGIsland 907	chr12	chr12:90332213-90332791	90332213	90332791
CpGIsland 908	chr12	chr12:90348498-90348873	90348498	90348873
CpGIsland 909	chr12	chr12:90349193-90349460	90349193	90349460
CpGIsland 910	chr12	chr12:90350475-90350800	90350475	90350800
CpGIsland 911	chr12	chr12:90351703-90352010	90351703	90352010
CpGIsland 912	chr12	chr12:90449080-90449404	90449080	90449404
CpGIsland 913	chr12	chr12:90451158-90460659	90451158	90460659
CpGIsland 914	chr12	chr12:90464014-90464899	90464014	90464899
CpGIsland 915	chr12	chr12:90508443-90508776	90508443	90508776
CpGIsland 916	chr12	chr12:90509295-90509543	90509295	90509543
CpGIsland 917	chr12	chr12:90537816-90538359	90537816	90538359
CpGIsland 918	chr12	chr12:90614751-90615020	90614751	90615020
CpGIsland 919	chr12	chr12:90622928-90623146	90622928	90623146
CpGIsland 920	chr12	chr12:90636543-90637170	90636543	90637170
CpGIsland 921	chr12	chr12:90647075-90647744	90647075	90647744
CpGIsland 922	chr12	chr12:90674058-90674292	90674058	90674292
CpGIsland 923	chr12	chr12:90676456-90677085	90676456	90677085
CpGIsland 924	chr12	chr12:90678526-90678795	90678526	90678795
CpGIsland 925	chr12	chr12:90679281-90679548	90679281	90679548
CpGIsland 926	chr12	chr12:90695536-90695739	90695536	90695739
CpGIsland 927	chr12	chr12:90731640-90732513	90731640	90732513
CpGIsland 928	chr12	chr12:90741932-90742676	90741932	90742676
CpGIsland 929	chr12	chr12:90743254-90754415	90743254	90754415
CpGIsland 930	chr12	chr12:90758317-90758850	90758317	90758850
CpGIsland 931	chr12	chr12:90759067-90759603	90759067	90759603
CpGIsland 932	chr12	chr12:90789538-90789778	90789538	90789778
CpGIsland 933	chr12	chr12:90806131-90806333	90806131	90806333
CpGIsland 934	chr12	chr12:90810001-90810303	90810001	90810303
CpGIsland 935	chr12	chr12:90816469-90816889	90816469	90816889
CpGIsland 936	chr12	chr12:90839170-90839385	90839170	90839385
CpGIsland 937	chr12	chr12:90841560-90841806	90841560	90841806
CpGIsland 938	chr12	chr12:90854546-90855047	90854546	90855047
CpGIsland 939	chr12	chr12:90880657-90880919	90880657	90880919
CpGIsland 940	chr12	chr12:90990761-90990974	90990761	90990974
CpGIsland 941	chr12	chr12:91020462-91020664	91020462	91020664
CpGIsland 942	chr12	chr12:91050528-91050859	91050528	91050859
CpGIsland 943	chr12	chr12:91111422-91111797	91111422	91111797
CpGIsland 944	chr12	chr12:91115592-91116669	91115592	91116669
CpGIsland 945	chr12	chr12:91132468-91133768	91132468	91133768
CpGIsland 946	chr13	chr13:1516867-1517317	1516867	1517317
CpGIsland 947	chr13	chr13:1898084-1898350	1898084	1898350
CpGIsland 948	chr13	chr13:2011037-2011261	2011037	2011261
CpGIsland 949	chr13	chr13:2183917-2184167	2183917	2184167
CpGIsland 950	chr13	chr13:2474612-2474930	2474612	2474930
CpGIsland 951	chr13	chr13:3389372-3389601	3389372	3389601
CpGIsland 952	chr13	chr13:3582253-3582475	3582253	3582475
CpGIsland 953	chr13	chr13:4027577-4027887	4027577	4027887
CpGIsland 954	chr13	chr13:5611519-5612467	5611519	5612467
CpGIsland 955	chr13	chr13:6521567-6521812	6521567	6521812
CpGIsland 956	chr13	chr13:7050362-7050601	7050362	7050601
CpGIsland 957	chr13	chr13:7131980-7132339	7131980	7132339
CpGIsland 958	chr13	chr13:10238652-10239198	10238652	10239198
CpGIsland 959	chr13	chr13:10337331-10338700	10337331	10338700
CpGIsland 960	chr13	chr13:10400304-10400597	10400304	10400597
CpGIsland 961	chr13	chr13:10484692-10485510	10484692	10485510
CpGIsland 962	chr13	chr13:10485802-10486021	10485802	10486021
CpGIsland 963	chr13	chr13:10525243-10525451	10525243	10525451
CpGIsland 964	chr13	chr13:10899232-10899452	10899232	10899452
CpGIsland 965	chr13	chr13:10913490-10913850	10913490	10913850
CpGIsland 966	chr13	chr13:11111847-11112155	11111847	11112155
CpGIsland 967	chr13	chr13:11112488-11112986	11112488	11112986
CpGIsland 968	chr13	chr13:11289077-11289402	11289077	11289402
CpGIsland 969	chr13	chr13:11431015-11431449	11431015	11431449
CpGIsland 970	chr13	chr13:12574236-12574460	12574236	12574460
CpGIsland 971	chr13	chr13:12831334-12832256	12831334	12832256
CpGIsland 972	chr13	chr13:12901586-12901794	12901586	12901794
CpGIsland 973	chr13	chr13:12989964-12990216	12989964	12990216
CpGIsland 974	chr13	chr13:15984698-15985066	15984698	15985066
CpGIsland 975	chr13	chr13:16043316-16043526	16043316	16043526
CpGIsland 976	chr13	chr13:16044453-16044657	16044453	16044657
CpGIsland 977	chr13	chr13:16097856-16098123	16097856	16098123
CpGIsland 978	chr13	chr13:16210323-16210548	16210323	16210548
CpGIsland 979	chr13	chr13:16307011-16307230	16307011	16307230
CpGIsland 980	chr13	chr13:16590860-16591062	16590860	16591062
CpGIsland 981	chr13	chr13:16595807-16596054	16595807	16596054
CpGIsland 982	chr13	chr13:17603426-17604774	17603426	17604774
CpGIsland 983	chr13	chr13:17652012-17652324	17652012	17652324
CpGIsland 984	chr13	chr13:17755175-17755437	17755175	17755437
CpGIsland 985	chr13	chr13:17781802-17782333	17781802	17782333
CpGIsland 986	chr13	chr13:18356571-18356895	18356571	18356895
CpGIsland 987	chr13	chr13:18360006-18360315	18360006	18360315
CpGIsland 988	chr13	chr13:18664527-18664730	18664527	18664730
CpGIsland 989	chr13	chr13:20026500-20026825	20026500	20026825
CpGIsland 990	chr13	chr13:20990016-20990522	20990016	20990522
CpGIsland 991	chr13	chr13:23015096-23016940	23015096	23016940
CpGIsland 992	chr13	chr13:23253780-23253992	23253780	23253992
CpGIsland 993	chr13	chr13:23390866-23391155	23390866	23391155
CpGIsland 994	chr13	chr13:23643964-23646137	23643964	23646137
CpGIsland 995	chr13	chr13:23854003-23856176	23854003	23856176
CpGIsland 996	chr13	chr13:24301258-24301493	24301258	24301493
CpGIsland 997	chr13	chr13:25652864-25653212	25652864	25653212
CpGIsland 998	chr13	chr13:25655996-25656234	25655996	25656234
CpGIsland 999	chr13	chr13:25735263-25735774	25735263	25735774
CpGIsland 1000	chr13	chr13:25763533-25763864	25763533	25763864
CpGIsland 1001	chr13	chr13:26046200-26047337	26046200	26047337
CpGIsland 1002	chr13	chr13:26525152-26525685	26525152	26525685
CpGIsland 1003	chr13	chr13:27030755-27031724	27030755	27031724
CpGIsland 1004	chr13	chr13:27056022-27056274	27056022	27056274
CpGIsland 1005	chr13	chr13:28968729-28969005	28968729	28969005
CpGIsland 1006	chr13	chr13:29951023-29951445	29951023	29951445
CpGIsland 1007	chr13	chr13:30069140-30070181	30069140	30070181
CpGIsland 1008	chr13	chr13:31509636-31509847	31509636	31509847
CpGIsland 1009	chr13	chr13:34063484-34063712	34063484	34063712
CpGIsland 1010	chr13	chr13:34385575-34385795	34385575	34385795
CpGIsland 1011	chr13	chr13:34804462-34804663	34804462	34804663
CpGIsland 1012	chr13	chr13:34940714-34941058	34940714	34941058
CpGIsland 1013	chr13	chr13:35353375-35353794	35353375	35353794
CpGIsland 1014	chr13	chr13:37375259-37375476	37375259	37375476
CpGIsland 1015	chr13	chr13:38037906-38038229	38037906	38038229
CpGIsland 1016	chr13	chr13:38721484-38722387	38721484	38722387
CpGIsland 1017	chr13	chr13:38772016-38772913	38772016	38772913
CpGIsland 1018	chr13	chr13:40271279-40271919	40271279	40271919
CpGIsland 1019	chr13	chr13:40299648-40299905	40299648	40299905
CpGIsland 1020	chr13	chr13:40350032-40350353	40350032	40350353
CpGIsland 1021	chr13	chr13:40451871-40452211	40451871	40452211
CpGIsland 1022	chr13	chr13:41226332-41226551	41226332	41226551
CpGIsland 1023	chr13	chr13:41907551-41908071	41907551	41908071
CpGIsland 1024	chr13	chr13:42219207-42222618	42219207	42222618
CpGIsland 1025	chr13	chr13:42407978-42408770	42407978	42408770
CpGIsland 1026	chr13	chr13:42411947-42412460	42411947	42412460
CpGIsland 1027	chr13	chr13:42839696-42840189	42839696	42840189
CpGIsland 1028	chr13	chr13:42965309-42965587	42965309	42965587
CpGIsland 1029	chr13	chr13:43104306-43104516	43104306	43104516
CpGIsland 1030	chr13	chr13:43338753-43338977	43338753	43338977
CpGIsland 1031	chr13	chr13:43437813-43438250	43437813	43438250
CpGIsland 1032	chr13	chr13:44988485-44988781	44988485	44988781
CpGIsland 1033	chr13	chr13:44990208-44990526	44990208	44990526
CpGIsland 1034	chr13	chr13:45380391-45380684	45380391	45380684
CpGIsland 1035	chr13	chr13:46262576-46263234	46262576	46263234
CpGIsland 1036	chr13	chr13:46487198-46487553	46487198	46487553
CpGIsland 1037	chr13	chr13:46514279-46514494	46514279	46514494
CpGIsland 1038	chr13	chr13:46569441-46569990	46569441	46569990
CpGIsland 1039	chr13	chr13:46609687-46609904	46609687	46609904
CpGIsland 1040	chr13	chr13:46618948-46619623	46618948	46619623
CpGIsland 1041	chr13	chr13:46847822-46849216	46847822	46849216
CpGIsland 1042	chr13	chr13:46928035-46928297	46928035	46928297
CpGIsland 1043	chr13	chr13:47176684-47177009	47176684	47177009
CpGIsland 1044	chr13	chr13:48447529-48447826	48447529	48447826
CpGIsland 1045	chr13	chr13:51004034-51004324	51004034	51004324
CpGIsland 1046	chr13	chr13:51370152-51371958	51370152	51371958
CpGIsland 1047	chr13	chr13:51413821-51414112	51413821	51414112
CpGIsland 1048	chr13	chr13:52497182-52497556	52497182	52497556
CpGIsland 1049	chr13	chr13:52894076-52894291	52894076	52894291
CpGIsland 1050	chr13	chr13:53187030-53187323	53187030	53187323
CpGIsland 1051	chr13	chr13:53448391-53448644	53448391	53448644
CpGIsland 1052	chr13	chr13:53661241-53661547	53661241	53661547
CpGIsland 1053	chr13	chr13:54008879-54009920	54008879	54009920
CpGIsland 1054	chr13	chr13:54248001-54248204	54248001	54248204
CpGIsland 1055	chr13	chr13:54265590-54266404	54265590	54266404
CpGIsland 1056	chr13	chr13:54274605-54275462	54274605	54275462
CpGIsland 1057	chr13	chr13:54373374-54373859	54373374	54373859
CpGIsland 1058	chr13	chr13:54429082-54430795	54429082	54430795
CpGIsland 1059	chr13	chr13:54450272-54452312	54450272	54452312
CpGIsland 1060	chr13	chr13:54471318-54471926	54471318	54471926
CpGIsland 1061	chr13	chr13:54629450-54629685	54629450	54629685
CpGIsland 1062	chr13	chr13:54659665-54660260	54659665	54660260
CpGIsland 1063	chr13	chr13:54675107-54675912	54675107	54675912
CpGIsland 1064	chr13	chr13:54723445-54724393	54723445	54724393
CpGIsland 1065	chr13	chr13:54812685-54813501	54812685	54813501
CpGIsland 1066	chr13	chr13:55053751-55054046	55053751	55054046
CpGIsland 1067	chr13	chr13:55356096-55356502	55356096	55356502
CpGIsland 1068	chr13	chr13:55394702-55395382	55394702	55395382
CpGIsland 1069	chr13	chr13:55520741-55521331	55520741	55521331
CpGIsland 1070	chr13	chr13:55618714-55618960	55618714	55618960
CpGIsland 1071	chr13	chr13:55640351-55640579	55640351	55640579
CpGIsland 1072	chr13	chr13:55656454-55656996	55656454	55656996
CpGIsland 1073	chr13	chr13:57125213-57126516	57125213	57126516
CpGIsland 1074	chr13	chr13:57135616-57135851	57135616	57135851
CpGIsland 1075	chr13	chr13:57722633-57723629	57722633	57723629
CpGIsland 1076	chr13	chr13:57874324-57875103	57874324	57875103
CpGIsland 1077	chr13	chr13:59193339-59193580	59193339	59193580
CpGIsland 1078	chr13	chr13:59294268-59294770	59294268	59294770
CpGIsland 1079	chr13	chr13:60037038-60037309	60037038	60037309
CpGIsland 1080	chr13	chr13:60079430-60079685	60079430	60079685
CpGIsland 1081	chr13	chr13:60491511-60491870	60491511	60491870
CpGIsland 1082	chr13	chr13:60799152-60800002	60799152	60800002
CpGIsland 1083	chr13	chr13:60802746-60803624	60802746	60803624
CpGIsland 1084	chr13	chr13:61584170-61584384	61584170	61584384
CpGIsland 1085	chr13	chr13:61925106-61925463	61925106	61925463
CpGIsland 1086	chr13	chr13:62054259-62054837	62054259	62054837
CpGIsland 1087	chr13	chr13:62429944-62430183	62429944	62430183
CpGIsland 1088	chr13	chr13:62903365-62903596	62903365	62903596
CpGIsland 1089	chr13	chr13:63409458-63409672	63409458	63409672
CpGIsland 1090	chr13	chr13:63489811-63490442	63489811	63490442
CpGIsland 1091	chr13	chr13:63491066-63491346	63491066	63491346
CpGIsland 1092	chr13	chr13:63702634-63702867	63702634	63702867
CpGIsland 1093	chr13	chr13:64624977-64626144	64624977	64626144
CpGIsland 1094	chr13	chr13:64781552-64781780	64781552	64781780
CpGIsland 1095	chr13	chr13:64785596-64785864	64785596	64785864
CpGIsland 1096	chr13	chr13:64904313-64904533	64904313	64904533
CpGIsland 1097	chr13	chr13:65017265-65017506	65017265	65017506
CpGIsland 1098	chr13	chr13:65104715-65105148	65104715	65105148
CpGIsland 1099	chr13	chr13:65340296-65340927	65340296	65340927
CpGIsland 1100	chr13	chr13:65451227-65451457	65451227	65451457
CpGIsland 1101	chr13	chr13:66179394-66179623	66179394	66179623
CpGIsland 1102	chr13	chr13:66204610-66205492	66204610	66205492
CpGIsland 1103	chr13	chr13:66217513-66217793	66217513	66217793
CpGIsland 1104	chr13	chr13:66631938-66633041	66631938	66633041
CpGIsland 1105	chr13	chr13:66651721-66652710	66651721	66652710
CpGIsland 1106	chr13	chr13:66892356-66893011	66892356	66893011
CpGIsland 1107	chr13	chr13:67408946-67409165	67408946	67409165
CpGIsland 1108	chr13	chr13:68096625-68096932	68096625	68096932
CpGIsland 1109	chr13	chr13:70490659-70491491	70490659	70491491
CpGIsland 1110	chr13	chr13:70499217-70500132	70499217	70500132
CpGIsland 1111	chr13	chr13:70523619-70524130	70523619	70524130
CpGIsland 1112	chr13	chr13:70529100-70529302	70529100	70529302
CpGIsland 1113	chr13	chr13:70619820-70620173	70619820	70620173
CpGIsland 1114	chr13	chr13:70744581-70744789	70744581	70744789
CpGIsland 1115	chr13	chr13:70772779-70773344	70772779	70773344
CpGIsland 1116	chr13	chr13:70836625-70836878	70836625	70836878
CpGIsland 1117	chr13	chr13:71397490-71397826	71397490	71397826
CpGIsland 1118	chr13	chr13:71400505-71400767	71400505	71400767
CpGIsland 1119	chr13	chr13:71422230-71422440	71422230	71422440
CpGIsland 1120	chr13	chr13:71430412-71430907	71430412	71430907
CpGIsland 1121	chr13	chr13:71819087-71819381	71819087	71819381
CpGIsland 1122	chr13	chr13:72948409-72948711	72948409	72948711
CpGIsland 1123	chr13	chr13:73349279-73350243	73349279	73350243
CpGIsland 1124	chr13	chr13:73349279-73350243	73349279	73350243
CpGIsland 1125	chr13	chr13:73510610-73511010	73510610	73511010
CpGIsland 1126	chr13	chr13:73617696-73618141	73617696	73618141
CpGIsland 1127	chr13	chr13:73745682-73745884	73745682	73745884
CpGIsland 1128	chr13	chr13:74033901-74034131	74033901	74034131
CpGIsland 1129	chr13	chr13:74243279-74243491	74243279	74243491
CpGIsland 1130	chr13	chr13:74368428-74369096	74368428	74369096
CpGIsland 1131	chr13	chr13:74440170-74440378	74440170	74440378
CpGIsland 1132	chr13	chr13:74951389-74951765	74951389	74951765
CpGIsland 1133	chr13	chr13:74992598-74992803	74992598	74992803
CpGIsland 1134	chr13	chr13:75112010-75112229	75112010	75112229
CpGIsland 1135	chr13	chr13:75316369-75316755	75316369	75316755
CpGIsland 1136	chr13	chr13:75356869-75357170	75356869	75357170
CpGIsland 1137	chr13	chr13:75608568-75608770	75608568	75608770
CpGIsland 1138	chr13	chr13:75673175-75673453	75673175	75673453
CpGIsland 1139	chr13	chr13:75807120-75807464	75807120	75807464
CpGIsland 1140	chr13	chr13:75824105-75824333	75824105	75824333
CpGIsland 1141	chr13	chr13:76450471-76450700	76450471	76450700
CpGIsland 1142	chr13	chr13:76523609-76523825	76523609	76523825
CpGIsland 1143	chr13	chr13:76900624-76901064	76900624	76901064
CpGIsland 1144	chr13	chr13:76955373-76955785	76955373	76955785
CpGIsland 1145	chr13	chr13:76976779-76977024	76976779	76977024
CpGIsland 1146	chr13	chr13:77085142-77085531	77085142	77085531
CpGIsland 1147	chr13	chr13:77298588-77298849	77298588	77298849
CpGIsland 1148	chr13	chr13:77389139-77389552	77389139	77389552
CpGIsland 1149	chr13	chr13:77569361-77569665	77569361	77569665
CpGIsland 1150	chr13	chr13:77675203-77675485	77675203	77675485
CpGIsland 1151	chr13	chr13:77683314-77683536	77683314	77683536
CpGIsland 1152	chr13	chr13:77688690-77688912	77688690	77688912
CpGIsland 1153	chr13	chr13:77822589-77822888	77822589	77822888
CpGIsland 1154	chr13	chr13:78304008-78306230	78304008	78306230
CpGIsland 1155	chr13	chr13:78464099-78464870	78464099	78464870
CpGIsland 1156	chr13	chr13:78698668-78699880	78698668	78699880
CpGIsland 1157	chr13	chr13:78713308-78713543	78713308	78713543
CpGIsland 1158	chr13	chr13:78714535-78715444	78714535	78715444
CpGIsland 1159	chr13	chr13:78848728-78849239	78848728	78849239
CpGIsland 1160	chr13	chr13:78894533-78894948	78894533	78894948
CpGIsland 1161	chr13	chr13:78932182-78932386	78932182	78932386
CpGIsland 1162	chr13	chr13:79051106-79051322	79051106	79051322
CpGIsland 1163	chr13	chr13:79157581-79157808	79157581	79157808
CpGIsland 1164	chr13	chr13:79213807-79214053	79213807	79214053
CpGIsland 1165	chr13	chr13:79307412-79307671	79307412	79307671
CpGIsland 1166	chr13	chr13:79343085-79343286	79343085	79343286
CpGIsland 1167	chr13	chr13:79368531-79368783	79368531	79368783
CpGIsland 1168	chr13	chr13:79447588-79448305	79447588	79448305
CpGIsland 1169	chr13	chr13:79662397-79663732	79662397	79663732
CpGIsland 1170	chr13	chr13:79697922-79699029	79697922	79699029
CpGIsland 1171	chr13	chr13:79714398-79714748	79714398	79714748
CpGIsland 1172	chr13	chr13:79841545-79841751	79841545	79841751
CpGIsland 1173	chr13	chr13:79977487-79978002	79977487	79978002
CpGIsland 1174	chr13	chr13:80033256-80033513	80033256	80033513
CpGIsland 1175	chr13	chr13:80047436-80047740	80047436	80047740
CpGIsland 1176	chr13	chr13:80089146-80089488	80089146	80089488
CpGIsland 1177	chr13	chr13:80126126-80126386	80126126	80126386
CpGIsland 1178	chr13	chr13:80181041-80182519	80181041	80182519
CpGIsland 1179	chr13	chr13:80184998-80185267	80184998	80185267
CpGIsland 1180	chr13	chr13:80210864-80211116	80210864	80211116
CpGIsland 1181	chr13	chr13:80223105-80223642	80223105	80223642
CpGIsland 1182	chr13	chr13:80253863-80254100	80253863	80254100
CpGIsland 1183	chr13	chr13:80255660-80255897	80255660	80255897
CpGIsland 1184	chr13	chr13:80300552-80302867	80300552	80302867
CpGIsland 1185	chr13	chr13:80429666-80429931	80429666	80429931
CpGIsland 1186	chr13	chr13:80537244-80538247	80537244	80538247
CpGIsland 1187	chr13	chr13:80578710-80579997	80578710	80579997
CpGIsland 1188	chr13	chr13:80605614-80605820	80605614	80605820
CpGIsland 1189	chr13	chr13:81154536-81154757	81154536	81154757
CpGIsland 1190	chr13	chr13:81377923-81378139	81377923	81378139
CpGIsland 1191	chr13	chr13:81379795-81380098	81379795	81380098
CpGIsland 1192	chr13	chr13:81387796-81388000	81387796	81388000
CpGIsland 1193	chr13	chr13:81558812-81559240	81558812	81559240
CpGIsland 1194	chr13	chr13:81666928-81667183	81666928	81667183
CpGIsland 1195	chr13	chr13:81686244-81686626	81686244	81686626
CpGIsland 1196	chr13	chr13:81726972-81727565	81726972	81727565
CpGIsland 1197	chr13	chr13:81760896-81761176	81760896	81761176
CpGIsland 1198	chr13	chr13:81855156-81856816	81855156	81856816
CpGIsland 1199	chr13	chr13:81861555-81862897	81861555	81862897
CpGIsland 1200	chr13	chr13:81907236-81907512	81907236	81907512
CpGIsland 1201	chr13	chr13:81977276-81977504	81977276	81977504
CpGIsland 1202	chr13	chr13:82164404-82164943	82164404	82164943
CpGIsland 1203	chr13	chr13:82178126-82178466	82178126	82178466
CpGIsland 1204	chr13	chr13:82227537-82228409	82227537	82228409
CpGIsland 1205	chr13	chr13:82298474-82298866	82298474	82298866
CpGIsland 1206	chr13	chr13:82435212-82435474	82435212	82435474
CpGIsland 1207	chr13	chr13:82928157-82928639	82928157	82928639
CpGIsland 1208	chr13	chr13:83053422-83054092	83053422	83054092
CpGIsland 1209	chr13	chr13:83201078-83201370	83201078	83201370
CpGIsland 1210	chr13	chr13:83479417-83479669	83479417	83479669
CpGIsland 1211	chr13	chr13:83562732-83563037	83562732	83563037
CpGIsland 1212	chr13	chr13:83908508-83908893	83908508	83908893
CpGIsland 1213	chr13	chr13:83998882-83999183	83998882	83999183
CpGIsland 1214	chr13	chr13:84021179-84021490	84021179	84021490
CpGIsland 1215	chr14	chr14:57387-58146	57387	58146
CpGIsland 1216	chr14	chr14:58362-58648	58362	58648
CpGIsland 1217	chr14	chr14:58807-59040	58807	59040
CpGIsland 1218	chr14	chr14:214216-214914	214216	214914
CpGIsland 1219	chr14	chr14:249033-249333	249033	249333
CpGIsland 1220	chr14	chr14:277462-278090	277462	278090
CpGIsland 1221	chr14	chr14:289106-289498	289106	289498
CpGIsland 1222	chr14	chr14:290441-291032	290441	291032
CpGIsland 1223	chr14	chr14:321147-322108	321147	322108
CpGIsland 1224	chr14	chr14:359411-360057	359411	360057
CpGIsland 1225	chr14	chr14:360263-360543	360263	360543
CpGIsland 1226	chr14	chr14:393460-393853	393460	393853
CpGIsland 1227	chr14	chr14:395054-395840	395054	395840
CpGIsland 1228	chr14	chr14:398495-401415	398495	401415
CpGIsland 1229	chr14	chr14:403983-404470	403983	404470
CpGIsland 1230	chr14	chr14:405290-406404	405290	406404
CpGIsland 1231	chr14	chr14:464014-464246	464014	464246
CpGIsland 1232	chr14	chr14:464737-465489	464737	465489
CpGIsland 1233	chr14	chr14:489916-491910	489916	491910
CpGIsland 1234	chr14	chr14:493541-495734	493541	495734
CpGIsland 1235	chr14	chr14:527596-527829	527596	527829
CpGIsland 1236	chr14	chr14:528313-529188	528313	529188
CpGIsland 1237	chr14	chr14:542331-542636	542331	542636
CpGIsland 1238	chr14	chr14:572484-573392	572484	573392
CpGIsland 1239	chr14	chr14:691892-692165	691892	692165
CpGIsland 1240	chr14	chr14:828696-833268	828696	833268
CpGIsland 1241	chr14	chr14:995599-997065	995599	997065
CpGIsland 1242	chr14	chr14:1009001-1009324	1009001	1009324
CpGIsland 1243	chr14	chr14:1059527-1059830	1059527	1059830
CpGIsland 1244	chr14	chr14:1062609-1062912	1062609	1062912
CpGIsland 1245	chr14	chr14:1361373-1361965	1361373	1361965
CpGIsland 1246	chr14	chr14:1363123-1363412	1363123	1363412
CpGIsland 1247	chr14	chr14:1402648-1402918	1402648	1402918
CpGIsland 1248	chr14	chr14:1426370-1427476	1426370	1427476
CpGIsland 1249	chr14	chr14:1487320-1487864	1487320	1487864
CpGIsland 1250	chr14	chr14:1531600-1531877	1531600	1531877
CpGIsland 1251	chr14	chr14:1654972-1655748	1654972	1655748
CpGIsland 1252	chr14	chr14:1676264-1676516	1676264	1676516
CpGIsland 1253	chr14	chr14:1677012-1677592	1677012	1677592
CpGIsland 1254	chr14	chr14:1684790-1685088	1684790	1685088
CpGIsland 1255	chr14	chr14:1685473-1685906	1685473	1685906
CpGIsland 1256	chr14	chr14:1727707-1728774	1727707	1728774
CpGIsland 1257	chr14	chr14:1976657-1976888	1976657	1976888
CpGIsland 1258	chr14	chr14:2136950-2137169	2136950	2137169
CpGIsland 1259	chr14	chr14:2138351-2138672	2138351	2138672
CpGIsland 1260	chr14	chr14:2140069-2146803	2140069	2146803
CpGIsland 1261	chr14	chr14:2140069-2146803	2140069	2146803
CpGIsland 1262	chr14	chr14:2154074-2154368	2154074	2154368
CpGIsland 1263	chr14	chr14:2186466-2188082	2186466	2188082
CpGIsland 1264	chr14	chr14:2189025-2189329	2189025	2189329
CpGIsland 1265	chr14	chr14:2198871-2200096	2198871	2200096
CpGIsland 1266	chr14	chr14:2208191-2208756	2208191	2208756
CpGIsland 1267	chr14	chr14:2228701-2231955	2228701	2231955
CpGIsland 1268	chr14	chr14:2253304-2254836	2253304	2254836
CpGIsland 1269	chr14	chr14:2255593-2255807	2255593	2255807
CpGIsland 1270	chr14	chr14:2260337-2260971	2260337	2260971
CpGIsland 1271	chr14	chr14:2266698-2267007	2266698	2267007
CpGIsland 1272	chr14	chr14:2296827-2297045	2296827	2297045
CpGIsland 1273	chr14	chr14:2312085-2314329	2312085	2314329
CpGIsland 1274	chr14	chr14:2334834-2335862	2334834	2335862
CpGIsland 1275	chr14	chr14:2334834-2335862	2334834	2335862
CpGIsland 1276	chr14	chr14:2387500-2387737	2387500	2387737
CpGIsland 1277	chr14	chr14:2402425-2402887	2402425	2402887
CpGIsland 1278	chr14	chr14:2406935-2407442	2406935	2407442
CpGIsland 1279	chr14	chr14:2410043-2410547	2410043	2410547
CpGIsland 1280	chr14	chr14:2441849-2442905	2441849	2442905
CpGIsland 1281	chr14	chr14:2467050-2467323	2467050	2467323
CpGIsland 1282	chr14	chr14:2512310-2512621	2512310	2512621
CpGIsland 1283	chr14	chr14:2521106-2522090	2521106	2522090
CpGIsland 1284	chr14	chr14:2566011-2566216	2566011	2566216
CpGIsland 1285	chr14	chr14:2742271-2742798	2742271	2742798
CpGIsland 1286	chr14	chr14:2839048-2839316	2839048	2839316
CpGIsland 1287	chr14	chr14:2870894-2871500	2870894	2871500
CpGIsland 1288	chr14	chr14:2874621-2875251	2874621	2875251
CpGIsland 1289	chr14	chr14:2897145-2897404	2897145	2897404
CpGIsland 1290	chr14	chr14:2963828-2964031	2963828	2964031
CpGIsland 1291	chr14	chr14:2967939-2968941	2967939	2968941
CpGIsland 1292	chr14	chr14:3023511-3026889	3023511	3026889
CpGIsland 1293	chr14	chr14:3051417-3051837	3051417	3051837
CpGIsland 1294	chr14	chr14:3073636-3073859	3073636	3073859
CpGIsland 1295	chr14	chr14:3081974-3082675	3081974	3082675
CpGIsland 1296	chr14	chr14:3097984-3099196	3097984	3099196
CpGIsland 1297	chr14	chr14:3108218-3108470	3108218	3108470
CpGIsland 1298	chr14	chr14:3162599-3162814	3162599	3162814
CpGIsland 1299	chr14	chr14:3185391-3185835	3185391	3185835
CpGIsland 1300	chr14	chr14:3229506-3229877	3229506	3229877
CpGIsland 1301	chr14	chr14:3338756-3338984	3338756	3338984
CpGIsland 1302	chr14	chr14:3582361-3582730	3582361	3582730
CpGIsland 1303	chr14	chr14:3585905-3586560	3585905	3586560
CpGIsland 1304	chr14	chr14:3682438-3682879	3682438	3682879
CpGIsland 1305	chr14	chr14:3684730-3685095	3684730	3685095
CpGIsland 1306	chr14	chr14:3691095-3691565	3691095	3691565
CpGIsland 1307	chr14	chr14:3703390-3703810	3703390	3703810
CpGIsland 1308	chr14	chr14:3756549-3756829	3756549	3756829
CpGIsland 1309	chr14	chr14:4008165-4008366	4008165	4008366
CpGIsland 1310	chr14	chr14:4039855-4040214	4039855	4040214
CpGIsland 1311	chr14	chr14:4040643-4040988	4040643	4040988
CpGIsland 1312	chr14	chr14:4065399-4065677	4065399	4065677
CpGIsland 1313	chr14	chr14:4071712-4072070	4071712	4072070
CpGIsland 1314	chr14	chr14:4074222-4074602	4074222	4074602
CpGIsland 1315	chr14	chr14:4113115-4113560	4113115	4113560
CpGIsland 1316	chr14	chr14:4114610-4114896	4114610	4114896
CpGIsland 1317	chr14	chr14:4119639-4120018	4119639	4120018
CpGIsland 1318	chr14	chr14:4148523-4149232	4148523	4149232
CpGIsland 1319	chr14	chr14:4255446-4255727	4255446	4255727
CpGIsland 1320	chr14	chr14:4274161-4274425	4274161	4274425
CpGIsland 1321	chr14	chr14:4327257-4327499	4327257	4327499
CpGIsland 1322	chr14	chr14:4327765-4328433	4327765	4328433
CpGIsland 1323	chr14	chr14:4442033-4442404	4442033	4442404
CpGIsland 1324	chr14	chr14:4482562-4482988	4482562	4482988
CpGIsland 1325	chr14	chr14:4581509-4581787	4581509	4581787
CpGIsland 1326	chr14	chr14:4593126-4593458	4593126	4593458
CpGIsland 1327	chr14	chr14:4617856-4618165	4617856	4618165
CpGIsland 1328	chr14	chr14:4692476-4692714	4692476	4692714
CpGIsland 1329	chr14	chr14:4740814-4741499	4740814	4741499
CpGIsland 1330	chr14	chr14:5270225-5270576	5270225	5270576
CpGIsland 1331	chr14	chr14:5330369-5330640	5330369	5330640
CpGIsland 1332	chr14	chr14:5658814-5659080	5658814	5659080
CpGIsland 1333	chr14	chr14:7398110-7398449	7398110	7398449
CpGIsland 1334	chr14	chr14:7433783-7434060	7433783	7434060
CpGIsland 1335	chr14	chr14:8154011-8154233	8154011	8154233
CpGIsland 1336	chr14	chr14:8157932-8158222	8157932	8158222
CpGIsland 1337	chr14	chr14:8163257-8163480	8163257	8163480
CpGIsland 1338	chr14	chr14:9163978-9164382	9163978	9164382
CpGIsland 1339	chr14	chr14:9178741-9179374	9178741	9179374
CpGIsland 1340	chr14	chr14:9416959-9417540	9416959	9417540
CpGIsland 1341	chr14	chr14:9474873-9475118	9474873	9475118
CpGIsland 1342	chr14	chr14:9488366-9488703	9488366	9488703
CpGIsland 1343	chr14	chr14:10046890-10047139	10046890	10047139
CpGIsland 1344	chr14	chr14:10084524-10085089	10084524	10085089
CpGIsland 1345	chr14	chr14:11184154-11184380	11184154	11184380
CpGIsland 1346	chr14	chr14:11406384-11406627	11406384	11406627
CpGIsland 1347	chr14	chr14:11420840-11421063	11420840	11421063
CpGIsland 1348	chr14	chr14:11694165-11694446	11694165	11694446
CpGIsland 1349	chr14	chr14:13537028-13537361	13537028	13537361
CpGIsland 1350	chr14	chr14:15187478-15187853	15187478	15187853
CpGIsland 1351	chr14	chr14:15190021-15190396	15190021	15190396
CpGIsland 1352	chr14	chr14:15241423-15241732	15241423	15241732
CpGIsland 1353	chr14	chr14:16176357-16176845	16176357	16176845
CpGIsland 1354	chr14	chr14:17119277-17119528	17119277	17119528
CpGIsland 1355	chr14	chr14:17145931-17146251	17145931	17146251
CpGIsland 1356	chr14	chr14:17844423-17844717	17844423	17844717
CpGIsland 1357	chr14	chr14:18477593-18477892	18477593	18477892
CpGIsland 1358	chr14	chr14:20193068-20193529	20193068	20193529
CpGIsland 1359	chr14	chr14:20948814-20949165	20948814	20949165
CpGIsland 1360	chr14	chr14:21033968-21034415	21033968	21034415
CpGIsland 1361	chr14	chr14:21113079-21113300	21113079	21113300
CpGIsland 1362	chr14	chr14:21306739-21307627	21306739	21307627
CpGIsland 1363	chr14	chr14:21502756-21502969	21502756	21502969
CpGIsland 1364	chr14	chr14:21891361-21892233	21891361	21892233
CpGIsland 1365	chr14	chr14:22664190-22664875	22664190	22664875
CpGIsland 1366	chr14	chr14:23089965-23090700	23089965	23090700
CpGIsland 1367	chr14	chr14:23156302-23156551	23156302	23156551
CpGIsland 1368	chr14	chr14:23990320-23990904	23990320	23990904
CpGIsland 1369	chr14	chr14:24610453-24610702	24610453	24610702
CpGIsland 1370	chr14	chr14:24975996-24977012	24975996	24977012
CpGIsland 1371	chr14	chr14:25007935-25008449	25007935	25008449
CpGIsland 1372	chr14	chr14:26115011-26117031	26115011	26117031
CpGIsland 1373	chr14	chr14:26466667-26467055	26466667	26467055
CpGIsland 1374	chr14	chr14:28044836-28045855	28044836	28045855
CpGIsland 1375	chr14	chr14:31553846-31554071	31553846	31554071
CpGIsland 1376	chr14	chr14:33405042-33405441	33405042	33405441
CpGIsland 1377	chr14	chr14:35329212-35329430	35329212	35329430
CpGIsland 1378	chr14	chr14:37555690-37555921	37555690	37555921
CpGIsland 1379	chr14	chr14:38021265-38021658	38021265	38021658
CpGIsland 1380	chr14	chr14:38453300-38453854	38453300	38453854
CpGIsland 1381	chr14	chr14:38736016-38736934	38736016	38736934
CpGIsland 1382	chr14	chr14:39166707-39167453	39166707	39167453
CpGIsland 1383	chr14	chr14:39503746-39504140	39503746	39504140
CpGIsland 1384	chr14	chr14:39719069-39719734	39719069	39719734
CpGIsland 1385	chr14	chr14:39756902-39757503	39756902	39757503
CpGIsland 1386	chr14	chr14:42163334-42163633	42163334	42163633
CpGIsland 1387	chr14	chr14:42188592-42188833	42188592	42188833
CpGIsland 1388	chr14	chr14:42899373-42899596	42899373	42899596
CpGIsland 1389	chr14	chr14:50606056-50606344	50606056	50606344
CpGIsland 1390	chr14	chr14:56996348-56997336	56996348	56997336
CpGIsland 1391	chr14	chr14:58536200-58537395	58536200	58537395
CpGIsland 1392	chr14	chr14:58849996-58850284	58849996	58850284
CpGIsland 1393	chr14	chr14:59974649-59975119	59974649	59975119
CpGIsland 1394	chr14	chr14:60116191-60116649	60116191	60116649
CpGIsland 1395	chr14	chr14:64025632-64025868	64025632	64025868
CpGIsland 1396	chr14	chr14:64897005-64897349	64897005	64897349
CpGIsland 1397	chr14	chr14:66176140-66176362	66176140	66176362
CpGIsland 1398	chr14	chr14:66663276-66663926	66663276	66663926
CpGIsland 1399	chr14	chr14:66669926-66670187	66669926	66670187
CpGIsland 1400	chr14	chr14:67509249-67510461	67509249	67510461
CpGIsland 1401	chr14	chr14:67510954-67511401	67510954	67511401
CpGIsland 1402	chr14	chr14:67536011-67537806	67536011	67537806
CpGIsland 1403	chr14	chr14:67673073-67673334	67673073	67673334
CpGIsland 1404	chr14	chr14:68031320-68033421	68031320	68033421
CpGIsland 1405	chr14	chr14:68090978-68091338	68090978	68091338
CpGIsland 1406	chr14	chr14:68168991-68169212	68168991	68169212
CpGIsland 1407	chr14	chr14:68453841-68454437	68453841	68454437
CpGIsland 1408	chr14	chr14:68596012-68596420	68596012	68596420
CpGIsland 1409	chr14	chr14:68670963-68671254	68670963	68671254
CpGIsland 1410	chr14	chr14:69145230-69145627	69145230	69145627
CpGIsland 1411	chr14	chr14:69892568-69893331	69892568	69893331
CpGIsland 1412	chr14	chr14:70231793-70232027	70231793	70232027
CpGIsland 1413	chr14	chr14:70245991-70246197	70245991	70246197
CpGIsland 1414	chr14	chr14:70398837-70402804	70398837	70402804
CpGIsland 1415	chr14	chr14:70415329-70416711	70415329	70416711
CpGIsland 1416	chr14	chr14:72077529-72077755	72077529	72077755
CpGIsland 1417	chr14	chr14:72168381-72168647	72168381	72168647
CpGIsland 1418	chr14	chr14:72397835-72398187	72397835	72398187
CpGIsland 1419	chr14	chr14:73175667-73175896	73175667	73175896
CpGIsland 1420	chr14	chr14:74356919-74357129	74356919	74357129
CpGIsland 1421	chr14	chr14:74728319-74728680	74728319	74728680
CpGIsland 1422	chr14	chr14:74772138-74772557	74772138	74772557
CpGIsland 1423	chr14	chr14:77128944-77129147	77128944	77129147
CpGIsland 1424	chr14	chr14:77937040-77937429	77937040	77937429
CpGIsland 1425	chr14	chr14:78496143-78496529	78496143	78496529
CpGIsland 1426	chr14	chr14:78504137-78504368	78504137	78504368
CpGIsland 1427	chr14	chr14:78715714-78715988	78715714	78715988
CpGIsland 1428	chr14	chr14:79206236-79206442	79206236	79206442
CpGIsland 1429	chr14	chr14:79257254-79258914	79257254	79258914
CpGIsland 1430	chr14	chr14:80064804-80065137	80064804	80065137
CpGIsland 1431	chr14	chr14:80247826-80248117	80247826	80248117
CpGIsland 1432	chr14	chr14:80396158-80396800	80396158	80396800
CpGIsland 1433	chr14	chr14:80432775-80433106	80432775	80433106
CpGIsland 1434	chr14	chr14:82189757-82190002	82189757	82190002
CpGIsland 1435	chr14	chr14:82567544-82568316	82567544	82568316
CpGIsland 1436	chr14	chr14:82654932-82655144	82654932	82655144
CpGIsland 1437	chr14	chr14:83224867-83226410	83224867	83226410
CpGIsland 1438	chr14	chr14:83368280-83368910	83368280	83368910
CpGIsland 1439	chr14	chr14:83428035-83428290	83428035	83428290
CpGIsland 1440	chr14	chr14:83471328-83471531	83471328	83471531
CpGIsland 1441	chr14	chr14:83493712-83494111	83493712	83494111
CpGIsland 1442	chr14	chr14:83548637-83549039	83548637	83549039
CpGIsland 1443	chr14	chr14:83552343-83552598	83552343	83552598
CpGIsland 1444	chr14	chr14:83595271-83595580	83595271	83595580
CpGIsland 1445	chr14	chr14:83653958-83654759	83653958	83654759
CpGIsland 1446	chr14	chr14:83675422-83675686	83675422	83675686
CpGIsland 1447	chr14	chr14:83701285-83701531	83701285	83701531
CpGIsland 1448	chr14	chr14:83728683-83728910	83728683	83728910
CpGIsland 1449	chr14	chr14:83793253-83793924	83793253	83793924
CpGIsland 1450	chr14	chr14:83800729-83801026	83800729	83801026
CpGIsland 1451	chr14	chr14:83815240-83815446	83815240	83815446
CpGIsland 1452	chr14	chr14:83833123-83833415	83833123	83833415
CpGIsland 1453	chr14	chr14:83941779-83942190	83941779	83942190
CpGIsland 1454	chr14	chr14:83955328-83955701	83955328	83955701
CpGIsland 1455	chr14	chr14:83970783-83971860	83970783	83971860
CpGIsland 1456	chr14	chr14:83987159-83987454	83987159	83987454
CpGIsland 1457	chr14	chr14:84071727-84072029	84071727	84072029
CpGIsland 1458	chr14	chr14:84128946-84129159	84128946	84129159
CpGIsland 1459	chr14	chr14:84233639-84233842	84233639	84233842
CpGIsland 1460	chr14	chr14:84235609-84235830	84235609	84235830
CpGIsland 1461	chr14	chr14:84268653-84268877	84268653	84268877
CpGIsland 1462	chr14	chr14:84390377-84390847	84390377	84390847
CpGIsland 1463	chr14	chr14:84502521-84504986	84502521	84504986
CpGIsland 1464	chr14	chr14:84621252-84621660	84621252	84621660
CpGIsland 1465	chr15	chr15:4643002-4643939	4643002	4643939
CpGIsland 1466	chr15	chr15:5183721-5183943	5183721	5183943
CpGIsland 1467	chr15	chr15:6121634-6121878	6121634	6121878
CpGIsland 1468	chr15	chr15:6214453-6214673	6214453	6214673
CpGIsland 1469	chr15	chr15:6723563-6723980	6723563	6723980
CpGIsland 1470	chr15	chr15:15817235-15817603	15817235	15817603
CpGIsland 1471	chr15	chr15:15878116-15878461	15878116	15878461
CpGIsland 1472	chr15	chr15:16242284-16244126	16242284	16244126
CpGIsland 1473	chr15	chr15:16501845-16502091	16501845	16502091
CpGIsland 1474	chr15	chr15:20525613-20526250	20525613	20526250
CpGIsland 1475	chr15	chr15:21875821-21876249	21875821	21876249
CpGIsland 1476	chr15	chr15:21956880-21957116	21956880	21957116
CpGIsland 1477	chr15	chr15:21976899-21977326	21976899	21977326
CpGIsland 1478	chr15	chr15:22197670-22197975	22197670	22197975
CpGIsland 1479	chr15	chr15:22829753-22829967	22829753	22829967
CpGIsland 1480	chr15	chr15:24121882-24122330	24121882	24122330
CpGIsland 1481	chr15	chr15:25147546-25147770	25147546	25147770
CpGIsland 1482	chr15	chr15:27790811-27791080	27790811	27791080
CpGIsland 1483	chr15	chr15:27871835-27872719	27871835	27872719
CpGIsland 1484	chr15	chr15:27907235-27907484	27907235	27907484
CpGIsland 1485	chr15	chr15:27954570-27954834	27954570	27954834
CpGIsland 1486	chr15	chr15:28350171-28350430	28350171	28350430
CpGIsland 1487	chr15	chr15:28487995-28488216	28487995	28488216
CpGIsland 1488	chr15	chr15:28493254-28493705	28493254	28493705
CpGIsland 1489	chr15	chr15:28526770-28527004	28526770	28527004
CpGIsland 1490	chr15	chr15:28599039-28599274	28599039	28599274
CpGIsland 1491	chr15	chr15:28730955-28731175	28730955	28731175
CpGIsland 1492	chr15	chr15:28873086-28873299	28873086	28873299
CpGIsland 1493	chr15	chr15:28939813-28940076	28939813	28940076
CpGIsland 1494	chr15	chr15:29788866-29792093	29788866	29792093
CpGIsland 1495	chr15	chr15:29819757-29820165	29819757	29820165
CpGIsland 1496	chr15	chr15:30085243-30085615	30085243	30085615
CpGIsland 1497	chr15	chr15:30228236-30228903	30228236	30228903
CpGIsland 1498	chr15	chr15:30464546-30464770	30464546	30464770
CpGIsland 1499	chr15	chr15:30464981-30465318	30464981	30465318
CpGIsland 1500	chr15	chr15:30571665-30571913	30571665	30571913
CpGIsland 1501	chr15	chr15:30743570-30744203	30743570	30744203
CpGIsland 1502	chr15	chr15:30757018-30757244	30757018	30757244
CpGIsland 1503	chr15	chr15:30757948-30758249	30757948	30758249
CpGIsland 1504	chr15	chr15:31213782-31214024	31213782	31214024
CpGIsland 1505	chr15	chr15:31225598-31225826	31225598	31225826
CpGIsland 1506	chr15	chr15:31897708-31897922	31897708	31897922
CpGIsland 1507	chr15	chr15:32298977-32299206	32298977	32299206
CpGIsland 1508	chr15	chr15:32319065-32319453	32319065	32319453
CpGIsland 1509	chr15	chr15:32323579-32323950	32323579	32323950
CpGIsland 1510	chr15	chr15:32671193-32671449	32671193	32671449
CpGIsland 1511	chr15	chr15:32714552-32714800	32714552	32714800
CpGIsland 1512	chr15	chr15:34331656-34332237	34331656	34332237
CpGIsland 1513	chr15	chr15:34727925-34728214	34727925	34728214
CpGIsland 1514	chr15	chr15:34778784-34779021	34778784	34779021
CpGIsland 1515	chr15	chr15:34848684-34849106	34848684	34849106
CpGIsland 1516	chr15	chr15:34853383-34853605	34853383	34853605
CpGIsland 1517	chr15	chr15:35275523-35275775	35275523	35275775
CpGIsland 1518	chr15	chr15:35282964-35283635	35282964	35283635
CpGIsland 1519	chr15	chr15:35478688-35478890	35478688	35478890
CpGIsland 1520	chr15	chr15:35650112-35650784	35650112	35650784
CpGIsland 1521	chr15	chr15:35651166-35651774	35651166	35651774
CpGIsland 1522	chr15	chr15:36200431-36200706	36200431	36200706
CpGIsland 1523	chr15	chr15:38245563-38245914	38245563	38245914
CpGIsland 1524	chr15	chr15:38997101-38997669	38997101	38997669
CpGIsland 1525	chr15	chr15:41048275-41048505	41048275	41048505
CpGIsland 1526	chr15	chr15:42464358-42464753	42464358	42464753
CpGIsland 1527	chr15	chr15:42491163-42491583	42491163	42491583
CpGIsland 1528	chr15	chr15:42770703-42770977	42770703	42770977
CpGIsland 1529	chr15	chr15:42959798-42960198	42959798	42960198
CpGIsland 1530	chr15	chr15:43739044-43739259	43739044	43739259
CpGIsland 1531	chr15	chr15:44913168-44913381	44913168	44913381
CpGIsland 1532	chr15	chr15:47042902-47043176	47042902	47043176
CpGIsland 1533	chr15	chr15:47043926-47044138	47043926	47044138
CpGIsland 1534	chr15	chr15:47109551-47110195	47109551	47110195
CpGIsland 1535	chr15	chr15:47266879-47267106	47266879	47267106
CpGIsland 1536	chr15	chr15:47310881-47311298	47310881	47311298
CpGIsland 1537	chr15	chr15:47329493-47330184	47329493	47330184
CpGIsland 1538	chr15	chr15:47330753-47330973	47330753	47330973
CpGIsland 1539	chr15	chr15:47385188-47386466	47385188	47386466
CpGIsland 1540	chr15	chr15:47414265-47414657	47414265	47414657
CpGIsland 1541	chr15	chr15:48045986-48046284	48045986	48046284
CpGIsland 1542	chr15	chr15:51569899-51570248	51569899	51570248
CpGIsland 1543	chr15	chr15:51647958-51648312	51647958	51648312
CpGIsland 1544	chr15	chr15:51686348-51686737	51686348	51686737
CpGIsland 1545	chr15	chr15:52205064-52205371	52205064	52205371
CpGIsland 1546	chr15	chr15:52623475-52625178	52623475	52625178
CpGIsland 1547	chr15	chr15:52920981-52921352	52920981	52921352
CpGIsland 1548	chr15	chr15:53087607-53088212	53087607	53088212
CpGIsland 1549	chr15	chr15:53497502-53498491	53497502	53498491
CpGIsland 1550	chr15	chr15:54202420-54203281	54202420	54203281
CpGIsland 1551	chr15	chr15:55386434-55387395	55386434	55387395
CpGIsland 1552	chr15	chr15:55524205-55524474	55524205	55524474
CpGIsland 1553	chr15	chr15:55851269-55851677	55851269	55851677
CpGIsland 1554	chr15	chr15:56828194-56828635	56828194	56828635
CpGIsland 1555	chr15	chr15:57251375-57251608	57251375	57251608
CpGIsland 1556	chr15	chr15:57305820-57306029	57305820	57306029
CpGIsland 1557	chr15	chr15:57369847-57370061	57369847	57370061
CpGIsland 1558	chr15	chr15:59165050-59165385	59165050	59165385
CpGIsland 1559	chr15	chr15:61518276-61518487	61518276	61518487
CpGIsland 1560	chr15	chr15:63050438-63051004	63050438	63051004
CpGIsland 1561	chr15	chr15:63955685-63957908	63955685	63957908
CpGIsland 1562	chr15	chr15:63959036-63959597	63959036	63959597
CpGIsland 1563	chr15	chr15:63961504-63962190	63961504	63962190
CpGIsland 1564	chr15	chr15:65081507-65081896	65081507	65081896
CpGIsland 1565	chr15	chr15:65132412-65133273	65132412	65133273
CpGIsland 1566	chr15	chr15:65560206-65560586	65560206	65560586
CpGIsland 1567	chr15	chr15:65666715-65666927	65666715	65666927
CpGIsland 1568	chr15	chr15:66987851-66988493	66987851	66988493
CpGIsland 1569	chr15	chr15:67515801-67516039	67515801	67516039
CpGIsland 1570	chr15	chr15:67564177-67564449	67564177	67564449
CpGIsland 1571	chr15	chr15:67829052-67829405	67829052	67829405
CpGIsland 1572	chr15	chr15:70913476-70913700	70913476	70913700
CpGIsland 1573	chr15	chr15:72615623-72615832	72615623	72615832
CpGIsland 1574	chr15	chr15:75092692-75093376	75092692	75093376
CpGIsland 1575	chr15	chr15:75185740-75187143	75185740	75187143
CpGIsland 1576	chr15	chr15:75357739-75358147	75357739	75358147
CpGIsland 1577	chr15	chr15:75405100-75405305	75405100	75405305
CpGIsland 1578	chr15	chr15:76127849-76128498	76127849	76128498
CpGIsland 1579	chr15	chr15:76495007-76495334	76495007	76495334
CpGIsland 1580	chr15	chr15:76574598-76575800	76574598	76575800
CpGIsland 1581	chr15	chr15:76730780-76731043	76730780	76731043
CpGIsland 1582	chr15	chr15:76789873-76790267	76789873	76790267
CpGIsland 1583	chr15	chr15:76815808-76816072	76815808	76816072
CpGIsland 1584	chr15	chr15:76818940-76819528	76818940	76819528
CpGIsland 1585	chr15	chr15:77239784-77240137	77239784	77240137
CpGIsland 1586	chr15	chr15:77519930-77521026	77519930	77521026
CpGIsland 1587	chr15	chr15:77663853-77664282	77663853	77664282
CpGIsland 1588	chr15	chr15:77681718-77682067	77681718	77682067
CpGIsland 1589	chr15	chr15:77684869-77685075	77684869	77685075
CpGIsland 1590	chr15	chr15:78346746-78347187	78346746	78347187
CpGIsland 1591	chr15	chr15:78358017-78358382	78358017	78358382
CpGIsland 1592	chr15	chr15:78358997-78359249	78358997	78359249
CpGIsland 1593	chr15	chr15:78376867-78378277	78376867	78378277
CpGIsland 1594	chr15	chr15:78378590-78378909	78378590	78378909
CpGIsland 1595	chr15	chr15:78388511-78388807	78388511	78388807
CpGIsland 1596	chr15	chr15:78389075-78389299	78389075	78389299
CpGIsland 1597	chr15	chr15:78403519-78404410	78403519	78404410
CpGIsland 1598	chr15	chr15:78453893-78454208	78453893	78454208
CpGIsland 1599	chr15	chr15:78584976-78585177	78584976	78585177
CpGIsland 1600	chr15	chr15:78591069-78591344	78591069	78591344
CpGIsland 1601	chr15	chr15:78633160-78633796	78633160	78633796
CpGIsland 1602	chr15	chr15:79589033-79589342	79589033	79589342
CpGIsland 1603	chr15	chr15:81627978-81628236	81627978	81628236
CpGIsland 1604	chr15	chr15:81677155-81678367	81677155	81678367
CpGIsland 1605	chr15	chr15:81747882-81748202	81747882	81748202
CpGIsland 1606	chr15	chr15:81762587-81762799	81762587	81762799
CpGIsland 1607	chr15	chr15:81820075-81820295	81820075	81820295
CpGIsland 1608	chr15	chr15:81838562-81838776	81838562	81838776
CpGIsland 1609	chr15	chr15:81838945-81839197	81838945	81839197
CpGIsland 1610	chr15	chr15:81840975-81841311	81840975	81841311
CpGIsland 1611	chr15	chr15:81852268-81852496	81852268	81852496
CpGIsland 1612	chr15	chr15:81858210-81859896	81858210	81859896
CpGIsland 1613	chr15	chr15:82026729-82028118	82026729	82028118
CpGIsland 1614	chr15	chr15:82030345-82030605	82030345	82030605
CpGIsland 1615	chr15	chr15:82110057-82110510	82110057	82110510
CpGIsland 1616	chr15	chr15:82132609-82132948	82132609	82132948
CpGIsland 1617	chr15	chr15:82277387-82278089	82277387	82278089
CpGIsland 1618	chr15	chr15:82278544-82278778	82278544	82278778
CpGIsland 1619	chr15	chr15:82311723-82312498	82311723	82312498
CpGIsland 1620	chr15	chr15:82335585-82335841	82335585	82335841
CpGIsland 1621	chr15	chr15:82477731-82477996	82477731	82477996
CpGIsland 1622	chr15	chr15:82504314-82504537	82504314	82504537
CpGIsland 1623	chr15	chr15:82555622-82555855	82555622	82555855
CpGIsland 1624	chr15	chr15:82561033-82561623	82561033	82561623
CpGIsland 1625	chr15	chr15:82617096-82617547	82617096	82617547
CpGIsland 1626	chr15	chr15:82717932-82718577	82717932	82718577
CpGIsland 1627	chr15	chr15:82728307-82728683	82728307	82728683
CpGIsland 1628	chr15	chr15:82754280-82754760	82754280	82754760
CpGIsland 1629	chr15	chr15:83081076-83081280	83081076	83081280
CpGIsland 1630	chr15	chr15:83512628-83512891	83512628	83512891
CpGIsland 1631	chr15	chr15:83628080-83628781	83628080	83628781
CpGIsland 1632	chr15	chr15:83688597-83688847	83688597	83688847
CpGIsland 1633	chr15	chr15:83961177-83961465	83961177	83961465
CpGIsland 1634	chr15	chr15:83981931-83982175	83981931	83982175
CpGIsland 1635	chr15	chr15:84075312-84075562	84075312	84075562
CpGIsland 1636	chr15	chr15:84079777-84080096	84079777	84080096
CpGIsland 1637	chr15	chr15:84113472-84115571	84113472	84115571
CpGIsland 1638	chr15	chr15:84116345-84117008	84116345	84117008
CpGIsland 1639	chr15	chr15:84133946-84134405	84133946	84134405
CpGIsland 1640	chr15	chr15:84307180-84307695	84307180	84307695
CpGIsland 1641	chr15	chr15:84704810-84705039	84704810	84705039
CpGIsland 1642	chr15	chr15:84813517-84813726	84813517	84813726
CpGIsland 1643	chr15	chr15:84841976-84842425	84841976	84842425
CpGIsland 1644	chr15	chr15:84847755-84848109	84847755	84848109
CpGIsland 1645	chr15	chr15:84849661-84849918	84849661	84849918
CpGIsland 1646	chr15	chr15:84850590-84850883	84850590	84850883
CpGIsland 1647	chr15	chr15:84865340-84865808	84865340	84865808
CpGIsland 1648	chr15	chr15:84866241-84866844	84866241	84866844
CpGIsland 1649	chr15	chr15:84893542-84893801	84893542	84893801
CpGIsland 1650	chr15	chr15:84910367-84910590	84910367	84910590
CpGIsland 1651	chr15	chr15:84914430-84914645	84914430	84914645
CpGIsland 1652	chr15	chr15:84926607-84928319	84926607	84928319
CpGIsland 1653	chr15	chr15:84933844-84934715	84933844	84934715
CpGIsland 1654	chr15	chr15:84953949-84954613	84953949	84954613
CpGIsland 1655	chr15	chr15:84966208-84966424	84966208	84966424
CpGIsland 1656	chr15	chr15:84981873-84983272	84981873	84983272
CpGIsland 1657	chr15	chr15:85034374-85034624	85034374	85034624
CpGIsland 1658	chr15	chr15:85067773-85069586	85067773	85069586
CpGIsland 1659	chr15	chr15:85130981-85131374	85130981	85131374
CpGIsland 1660	chr15	chr15:85159109-85160260	85159109	85160260
CpGIsland 1661	chr15	chr15:85213034-85213620	85213034	85213620
CpGIsland 1662	chr15	chr15:85273347-85273799	85273347	85273799
CpGIsland 1663	chr16	chr16:587643-588364	587643	588364
CpGIsland 1664	chr16	chr16:599240-599567	599240	599567
CpGIsland 1665	chr16	chr16:1057950-1058280	1057950	1058280
CpGIsland 1666	chr16	chr16:1284792-1285133	1284792	1285133
CpGIsland 1667	chr16	chr16:1290826-1291127	1290826	1291127
CpGIsland 1668	chr16	chr16:1299828-1300104	1299828	1300104
CpGIsland 1669	chr16	chr16:1728008-1728320	1728008	1728320
CpGIsland 1670	chr16	chr16:1763680-1764061	1763680	1764061
CpGIsland 1671	chr16	chr16:1806487-1806814	1806487	1806814
CpGIsland 1672	chr16	chr16:1812637-1813024	1812637	1813024
CpGIsland 1673	chr16	chr16:1830138-1830767	1830138	1830767
CpGIsland 1674	chr16	chr16:1838491-1838935	1838491	1838935
CpGIsland 1675	chr16	chr16:1868242-1868525	1868242	1868525
CpGIsland 1676	chr16	chr16:1926581-1926788	1926581	1926788
CpGIsland 1677	chr16	chr16:2016076-2016387	2016076	2016387
CpGIsland 1678	chr16	chr16:2017671-2017955	2017671	2017955
CpGIsland 1679	chr16	chr16:2044873-2045610	2044873	2045610
CpGIsland 1680	chr16	chr16:2195724-2196091	2195724	2196091
CpGIsland 1681	chr16	chr16:2294139-2294552	2294139	2294552
CpGIsland 1682	chr16	chr16:2581319-2581669	2581319	2581669
CpGIsland 1683	chr16	chr16:2588383-2588743	2588383	2588743
CpGIsland 1684	chr16	chr16:2601463-2602308	2601463	2602308
CpGIsland 1685	chr16	chr16:2614934-2615198	2614934	2615198
CpGIsland 1686	chr16	chr16:2792897-2793133	2792897	2793133
CpGIsland 1687	chr16	chr16:2848743-2849287	2848743	2849287
CpGIsland 1688	chr16	chr16:2881934-2882196	2881934	2882196
CpGIsland 1689	chr16	chr16:3178589-3178817	3178589	3178817
CpGIsland 1690	chr16	chr16:3372935-3373175	3372935	3373175
CpGIsland 1691	chr16	chr16:3384425-3384930	3384425	3384930
CpGIsland 1692	chr16	chr16:3697235-3697439	3697235	3697439
CpGIsland 1693	chr16	chr16:3731391-3731963	3731391	3731963
CpGIsland 1694	chr16	chr16:3732329-3732839	3732329	3732839
CpGIsland 1695	chr16	chr16:4210534-4210748	4210534	4210748
CpGIsland 1696	chr16	chr16:4327611-4327829	4327611	4327829
CpGIsland 1697	chr16	chr16:4441994-4442206	4441994	4442206
CpGIsland 1698	chr16	chr16:4534634-4534916	4534634	4534916
CpGIsland 1699	chr16	chr16:4565526-4565778	4565526	4565778
CpGIsland 1700	chr16	chr16:4599479-4599916	4599479	4599916
CpGIsland 1701	chr16	chr16:4687114-4687479	4687114	4687479
CpGIsland 1702	chr16	chr16:6864047-6864432	6864047	6864432
CpGIsland 1703	chr16	chr16:7370071-7370714	7370071	7370714
CpGIsland 1704	chr16	chr16:7675516-7675802	7675516	7675802
CpGIsland 1705	chr16	chr16:7676128-7676453	7676128	7676453
CpGIsland 1706	chr16	chr16:7760114-7760753	7760114	7760753
CpGIsland 1707	chr16	chr16:10695543-10695746	10695543	10695746
CpGIsland 1708	chr16	chr16:12483395-12483664	12483395	12483664
CpGIsland 1709	chr16	chr16:13666301-13666618	13666301	13666618
CpGIsland 1710	chr16	chr16:13804636-13805007	13804636	13805007
CpGIsland 1711	chr16	chr16:16266035-16266300	16266035	16266300
CpGIsland 1712	chr16	chr16:18416522-18416927	18416522	18416927
CpGIsland 1713	chr16	chr16:24137119-24138248	24137119	24138248
CpGIsland 1714	chr16	chr16:24844814-24845069	24844814	24845069
CpGIsland 1715	chr16	chr16:24876597-24877370	24876597	24877370
CpGIsland 1716	chr16	chr16:25056854-25057175	25056854	25057175
CpGIsland 1717	chr16	chr16:25061110-25061402	25061110	25061402
CpGIsland 1718	chr16	chr16:25061910-25062262	25061910	25062262
CpGIsland 1719	chr16	chr16:25074067-25074794	25074067	25074794
CpGIsland 1720	chr16	chr16:25900777-25901027	25900777	25901027
CpGIsland 1721	chr16	chr16:26735630-26735986	26735630	26735986
CpGIsland 1722	chr16	chr16:27217723-27218259	27217723	27218259
CpGIsland 1723	chr16	chr16:27490098-27490442	27490098	27490442
CpGIsland 1724	chr16	chr16:27548547-27548771	27548547	27548771
CpGIsland 1725	chr16	chr16:27693701-27694005	27693701	27694005
CpGIsland 1726	chr16	chr16:30154785-30155031	30154785	30155031
CpGIsland 1727	chr16	chr16:30490977-30493541	30490977	30493541
CpGIsland 1728	chr16	chr16:31181639-31181915	31181639	31181915
CpGIsland 1729	chr16	chr16:31417878-31418299	31417878	31418299
CpGIsland 1730	chr16	chr16:32288091-32288342	32288091	32288342
CpGIsland 1731	chr16	chr16:32380971-32381351	32380971	32381351
CpGIsland 1732	chr16	chr16:32385460-32385782	32385460	32385782
CpGIsland 1733	chr16	chr16:32785848-32786167	32785848	32786167
CpGIsland 1734	chr16	chr16:33657384-33657755	33657384	33657755
CpGIsland 1735	chr16	chr16:33917471-33918011	33917471	33918011
CpGIsland 1736	chr16	chr16:37502683-37502991	37502683	37502991
CpGIsland 1737	chr16	chr16:38316427-38316631	38316427	38316631
CpGIsland 1738	chr16	chr16:39013316-39013738	39013316	39013738
CpGIsland 1739	chr16	chr16:39446187-39446966	39446187	39446966
CpGIsland 1740	chr16	chr16:39473747-39474666	39473747	39474666
CpGIsland 1741	chr16	chr16:39957835-39958381	39957835	39958381
CpGIsland 1742	chr16	chr16:40053170-40053384	40053170	40053384
CpGIsland 1743	chr16	chr16:42649907-42650340	42649907	42650340
CpGIsland 1744	chr16	chr16:42886161-42886364	42886161	42886364
CpGIsland 1745	chr16	chr16:43028049-43028283	43028049	43028283
CpGIsland 1746	chr16	chr16:43063325-43063906	43063325	43063906
CpGIsland 1747	chr16	chr16:43258815-43259017	43258815	43259017
CpGIsland 1748	chr16	chr16:43396507-43396720	43396507	43396720
CpGIsland 1749	chr16	chr16:43463244-43463701	43463244	43463701
CpGIsland 1750	chr16	chr16:43535132-43535374	43535132	43535374
CpGIsland 1751	chr16	chr16:43809996-43810240	43809996	43810240
CpGIsland 1752	chr16	chr16:43839344-43839920	43839344	43839920
CpGIsland 1753	chr16	chr16:44122728-44122935	44122728	44122935
CpGIsland 1754	chr16	chr16:44755282-44755518	44755282	44755518
CpGIsland 1755	chr16	chr16:44777504-44777784	44777504	44777784
CpGIsland 1756	chr16	chr16:44996528-44996802	44996528	44996802
CpGIsland 1757	chr16	chr16:45005778-45006154	45005778	45006154
CpGIsland 1758	chr16	chr16:45098483-45099878	45098483	45099878
CpGIsland 1759	chr16	chr16:45174902-45176237	45174902	45176237
CpGIsland 1760	chr16	chr16:45218699-45219648	45218699	45219648
CpGIsland 1761	chr16	chr16:45240272-45240487	45240272	45240487
CpGIsland 1762	chr16	chr16:45896738-45897133	45896738	45897133
CpGIsland 1763	chr16	chr16:45901906-45902169	45901906	45902169
CpGIsland 1764	chr16	chr16:45903502-45903847	45903502	45903847
CpGIsland 1765	chr16	chr16:46200381-46201782	46200381	46201782
CpGIsland 1766	chr16	chr16:46563456-46564376	46563456	46564376
CpGIsland 1767	chr16	chr16:47218953-47219261	47218953	47219261
CpGIsland 1768	chr16	chr16:47668827-47669814	47668827	47669814
CpGIsland 1769	chr16	chr16:47755678-47757327	47755678	47757327
CpGIsland 1770	chr16	chr16:47942552-47942842	47942552	47942842
CpGIsland 1771	chr16	chr16:47943120-47943413	47943120	47943413
CpGIsland 1772	chr16	chr16:48004334-48005191	48004334	48005191
CpGIsland 1773	chr16	chr16:48125913-48126321	48125913	48126321
CpGIsland 1774	chr16	chr16:48174634-48175872	48174634	48175872
CpGIsland 1775	chr16	chr16:48221115-48221354	48221115	48221354
CpGIsland 1776	chr16	chr16:48260077-48260446	48260077	48260446
CpGIsland 1777	chr16	chr16:48388249-48388473	48388249	48388473
CpGIsland 1778	chr16	chr16:48526664-48526898	48526664	48526898
CpGIsland 1779	chr16	chr16:49210823-49211622	49210823	49211622
CpGIsland 1780	chr16	chr16:49337102-49337348	49337102	49337348
CpGIsland 1781	chr16	chr16:49337957-49338199	49337957	49338199
CpGIsland 1782	chr16	chr16:49370281-49370485	49370281	49370485
CpGIsland 1783	chr16	chr16:49371388-49371646	49371388	49371646
CpGIsland 1784	chr16	chr16:49403465-49403735	49403465	49403735
CpGIsland 1785	chr16	chr16:49446034-49446524	49446034	49446524
CpGIsland 1786	chr16	chr16:49503543-49503799	49503543	49503799
CpGIsland 1787	chr16	chr16:49505125-49505515	49505125	49505515
CpGIsland 1788	chr16	chr16:49556600-49556959	49556600	49556959
CpGIsland 1789	chr16	chr16:49557464-49557772	49557464	49557772
CpGIsland 1790	chr16	chr16:49558199-49558646	49558199	49558646
CpGIsland 1791	chr16	chr16:49575643-49575863	49575643	49575863
CpGIsland 1792	chr16	chr16:49600517-49600972	49600517	49600972
CpGIsland 1793	chr16	chr16:49606533-49607084	49606533	49607084
CpGIsland 1794	chr16	chr16:49607278-49608420	49607278	49608420
CpGIsland 1795	chr16	chr16:49619442-49619985	49619442	49619985
CpGIsland 1796	chr16	chr16:49653627-49653845	49653627	49653845
CpGIsland 1797	chr16	chr16:50515354-50515689	50515354	50515689
CpGIsland 1798	chr16	chr16:50548939-50549140	50548939	50549140
CpGIsland 1799	chr16	chr16:50818457-50818725	50818457	50818725
CpGIsland 1800	chr16	chr16:50877150-50877371	50877150	50877371
CpGIsland 1801	chr16	chr16:50993450-50993694	50993450	50993694
CpGIsland 1802	chr16	chr16:51143195-51143575	51143195	51143575
CpGIsland 1803	chr16	chr16:51146296-51146521	51146296	51146521
CpGIsland 1804	chr16	chr16:51407357-51407738	51407357	51407738
CpGIsland 1805	chr16	chr16:51429880-51430423	51429880	51430423
CpGIsland 1806	chr16	chr16:51517305-51518119	51517305	51518119
CpGIsland 1807	chr16	chr16:51684645-51684956	51684645	51684956
CpGIsland 1808	chr16	chr16:51686126-51686367	51686126	51686367
CpGIsland 1809	chr16	chr16:51789078-51789300	51789078	51789300
CpGIsland 1810	chr16	chr16:51847992-51848835	51847992	51848835
CpGIsland 1811	chr16	chr16:52181239-52181500	52181239	52181500
CpGIsland 1812	chr16	chr16:52259672-52259875	52259672	52259875
CpGIsland 1813	chr16	chr16:52297489-52298200	52297489	52298200
CpGIsland 1814	chr16	chr16:52395875-52396150	52395875	52396150
CpGIsland 1815	chr16	chr16:52467614-52468533	52467614	52468533
CpGIsland 1816	chr16	chr16:52499715-52500337	52499715	52500337
CpGIsland 1817	chr16	chr16:52623449-52623755	52623449	52623755
CpGIsland 1818	chr16	chr16:53066959-53067285	53066959	53067285
CpGIsland 1819	chr16	chr16:53665762-53666121	53665762	53666121
CpGIsland 1820	chr16	chr16:53691701-53691991	53691701	53691991
CpGIsland 1821	chr16	chr16:53946783-53947104	53946783	53947104
CpGIsland 1822	chr16	chr16:54838981-54839445	54838981	54839445
CpGIsland 1823	chr16	chr16:55241735-55242135	55241735	55242135
CpGIsland 1824	chr16	chr16:55246067-55246692	55246067	55246692
CpGIsland 1825	chr16	chr16:55320250-55320503	55320250	55320503
CpGIsland 1826	chr16	chr16:55478833-55480352	55478833	55480352
CpGIsland 1827	chr16	chr16:55494052-55494359	55494052	55494359
CpGIsland 1828	chr16	chr16:55497582-55497847	55497582	55497847
CpGIsland 1829	chr16	chr16:55553244-55553860	55553244	55553860
CpGIsland 1830	chr16	chr16:55554777-55555057	55554777	55555057
CpGIsland 1831	chr16	chr16:55566241-55566634	55566241	55566634
CpGIsland 1832	chr16	chr16:55566729-55567161	55566729	55567161
CpGIsland 1833	chr16	chr16:57825455-57825687	57825455	57825687
CpGIsland 1834	chr16	chr16:58084526-58084948	58084526	58084948
CpGIsland 1835	chr16	chr16:58103588-58103869	58103588	58103869
CpGIsland 1836	chr16	chr16:59181521-59181904	59181521	59181904
CpGIsland 1837	chr16	chr16:59749774-59750232	59749774	59750232
CpGIsland 1838	chr16	chr16:59918896-59919193	59918896	59919193
CpGIsland 1839	chr16	chr16:61296429-61296784	61296429	61296784
CpGIsland 1840	chr16	chr16:61887345-61887596	61887345	61887596
CpGIsland 1841	chr16	chr16:63551546-63552180	63551546	63552180
CpGIsland 1842	chr16	chr16:63571777-63572407	63571777	63572407
CpGIsland 1843	chr16	chr16:63582862-63583376	63582862	63583376
CpGIsland 1844	chr16	chr16:64016044-64016468	64016044	64016468
CpGIsland 1845	chr16	chr16:64425704-64426015	64425704	64426015
CpGIsland 1846	chr16	chr16:64778098-64778429	64778098	64778429
CpGIsland 1847	chr16	chr16:64949765-64950009	64949765	64950009
CpGIsland 1848	chr16	chr16:65180027-65180276	65180027	65180276
CpGIsland 1849	chr16	chr16:65619688-65620256	65619688	65620256
CpGIsland 1850	chr16	chr16:70619041-70619404	70619041	70619404
CpGIsland 1851	chr16	chr16:70725156-70726355	70725156	70726355
CpGIsland 1852	chr16	chr16:70852768-70853001	70852768	70853001
CpGIsland 1853	chr16	chr16:70881732-70881952	70881732	70881952
CpGIsland 1854	chr16	chr16:70884216-70884423	70884216	70884423
CpGIsland 1855	chr16	chr16:70889575-70890609	70889575	70890609
CpGIsland 1856	chr16	chr16:70896285-70896647	70896285	70896647
CpGIsland 1857	chr16	chr16:70925219-70925489	70925219	70925489
CpGIsland 1858	chr16	chr16:70976904-70977730	70976904	70977730
CpGIsland 1859	chr16	chr16:70979417-70979706	70979417	70979706
CpGIsland 1860	chr16	chr16:71045477-71045745	71045477	71045745
CpGIsland 1861	chr16	chr16:71062030-71062341	71062030	71062341
CpGIsland 1862	chr16	chr16:71106941-71107785	71106941	71107785
CpGIsland 1863	chr16	chr16:71133564-71133871	71133564	71133871
CpGIsland 1864	chr16	chr16:71134778-71135031	71134778	71135031
CpGIsland 1865	chr16	chr16:71555170-71555469	71555170	71555469
CpGIsland 1866	chr16	chr16:72571942-72572279	72571942	72572279
CpGIsland 1867	chr16	chr16:72812322-72812527	72812322	72812527
CpGIsland 1868	chr16	chr16:72813054-72813769	72813054	72813769
CpGIsland 1869	chr16	chr16:72950845-72951083	72950845	72951083
CpGIsland 1870	chr16	chr16:73029587-73029819	73029587	73029819
CpGIsland 1871	chr16	chr16:73458331-73458561	73458331	73458561
CpGIsland 1872	chr16	chr16:73868198-73868669	73868198	73868669
CpGIsland 1873	chr16	chr16:74542000-74542671	74542000	74542671
CpGIsland 1874	chr16	chr16:74832350-74832862	74832350	74832862
CpGIsland 1875	chr16	chr16:74982976-74983849	74982976	74983849
CpGIsland 1876	chr16	chr16:76730875-76731105	76730875	76731105
CpGIsland 1877	chr16	chr16:76775108-76775634	76775108	76775634
CpGIsland 1878	chr16	chr16:76880835-76881418	76880835	76881418
CpGIsland 1879	chr16	chr16:76993852-76994139	76993852	76994139
CpGIsland 1880	chr16	chr16:77182442-77182786	77182442	77182786
CpGIsland 1881	chr16	chr16:77200619-77200863	77200619	77200863
CpGIsland 1882	chr16	chr16:77201730-77201994	77201730	77201994
CpGIsland 1883	chr16	chr16:77317445-77318200	77317445	77318200
CpGIsland 1884	chr16	chr16:77411004-77411250	77411004	77411250
CpGIsland 1885	chr16	chr16:77442123-77442337	77442123	77442337
CpGIsland 1886	chr16	chr16:77472173-77472437	77472173	77472437
CpGIsland 1887	chr16	chr16:77486265-77486544	77486265	77486544
CpGIsland 1888	chr16	chr16:77944927-77945484	77944927	77945484
CpGIsland 1889	chr16	chr16:78157155-78157587	78157155	78157587
CpGIsland 1890	chr16	chr16:78249716-78250124	78249716	78250124
CpGIsland 1891	chr16	chr16:78250278-78250685	78250278	78250685
CpGIsland 1892	chr16	chr16:78266221-78267026	78266221	78267026
CpGIsland 1893	chr16	chr16:78336294-78336768	78336294	78336768
CpGIsland 1894	chr16	chr16:78402512-78403030	78402512	78403030
CpGIsland 1895	chr16	chr16:78504439-78504746	78504439	78504746
CpGIsland 1896	chr16	chr16:78523245-78523549	78523245	78523549
CpGIsland 1897	chr16	chr16:78623286-78623986	78623286	78623986
CpGIsland 1898	chr16	chr16:78847260-78847499	78847260	78847499
CpGIsland 1899	chr16	chr16:79013493-79013918	79013493	79013918
CpGIsland 1900	chr16	chr16:79041157-79041408	79041157	79041408
CpGIsland 1901	chr16	chr16:79041976-79042791	79041976	79042791
CpGIsland 1902	chr16	chr16:79065515-79065884	79065515	79065884
CpGIsland 1903	chr16	chr16:79089272-79089741	79089272	79089741
CpGIsland 1904	chr16	chr16:79115890-79117155	79115890	79117155
CpGIsland 1905	chr16	chr16:79311177-79311724	79311177	79311724
CpGIsland 1906	chr16	chr16:80211716-80212006	80211716	80212006
CpGIsland 1907	chr16	chr16:80236975-80237202	80236975	80237202
CpGIsland 1908	chr16	chr16:80771897-80772206	80771897	80772206
CpGIsland 1909	chr16	chr16:80808774-80809355	80808774	80809355
CpGIsland 1910	chr16	chr16:80841446-80841817	80841446	80841817
CpGIsland 1911	chr16	chr16:80916595-80917035	80916595	80917035
CpGIsland 1912	chr16	chr16:80933190-80933451	80933190	80933451
CpGIsland 1913	chr16	chr16:80934099-80934354	80934099	80934354
CpGIsland 1914	chr16	chr16:81031401-81031833	81031401	81031833
CpGIsland 1915	chr16	chr16:81031998-81032205	81031998	81032205
CpGIsland 1916	chr16	chr16:81042362-81042564	81042362	81042564
CpGIsland 1917	chr16	chr16:81076831-81077187	81076831	81077187
CpGIsland 1918	chr16	chr16:81085128-81085364	81085128	81085364
CpGIsland 1919	chr16	chr16:81093224-81093436	81093224	81093436
CpGIsland 1920	chr16	chr16:81097576-81098089	81097576	81098089
CpGIsland 1921	chr16	chr16:81110233-81110523	81110233	81110523
CpGIsland 1922	chr16	chr16:81152792-81153046	81152792	81153046
CpGIsland 1923	chr16	chr16:81153243-81153529	81153243	81153529
CpGIsland 1924	chr16	chr16:81182118-81182319	81182118	81182319
CpGIsland 1925	chr16	chr16:81206540-81206980	81206540	81206980
CpGIsland 1926	chr16	chr16:81285884-81286180	81285884	81286180
CpGIsland 1927	chr16	chr16:81318041-81319956	81318041	81319956
CpGIsland 1928	chr16	chr16:81337234-81337500	81337234	81337500
CpGIsland 1929	chr16	chr16:81396529-81396796	81396529	81396796
CpGIsland 1930	chr16	chr16:81409852-81410144	81409852	81410144
CpGIsland 1931	chr16	chr16:81420723-81421341	81420723	81421341
CpGIsland 1932	chr16	chr16:81512969-81513254	81512969	81513254
CpGIsland 1933	chr16	chr16:81519761-81520026	81519761	81520026
CpGIsland 1934	chr16	chr16:81628447-81629492	81628447	81629492
CpGIsland 1935	chr16	chr16:81668123-81668398	81668123	81668398
CpGIsland 1936	chr16	chr16:81673207-81673778	81673207	81673778
CpGIsland 1937	chr16	chr16:81679906-81680132	81679906	81680132
CpGIsland 1938	chr16	chr16:81685444-81686051	81685444	81686051
CpGIsland 1939	chr16	chr16:81689104-81689498	81689104	81689498
CpGIsland 1940	chr16	chr16:81702569-81702834	81702569	81702834
CpGIsland 1941	chr16	chr16:81707368-81708658	81707368	81708658
CpGIsland 1942	chr17	chr17:2990683-2993833	2990683	2993833
CpGIsland 1943	chr17	chr17:3233502-3233828	3233502	3233828
CpGIsland 1944	chr17	chr17:3951237-3951530	3951237	3951530
CpGIsland 1945	chr17	chr17:4186193-4186434	4186193	4186434
CpGIsland 1946	chr17	chr17:4585681-4585934	4585681	4585934
CpGIsland 1947	chr17	chr17:4675197-4676648	4675197	4676648
CpGIsland 1948	chr17	chr17:4689406-4689673	4689406	4689673
CpGIsland 1949	chr17	chr17:5023320-5023566	5023320	5023566
CpGIsland 1950	chr17	chr17:6036433-6036648	6036433	6036648
CpGIsland 1951	chr17	chr17:6170312-6170720	6170312	6170720
CpGIsland 1952	chr17	chr17:7225285-7226294	7225285	7226294
CpGIsland 1953	chr17	chr17:7555391-7555616	7555391	7555616
CpGIsland 1954	chr17	chr17:7570835-7571077	7570835	7571077
CpGIsland 1955	chr17	chr17:9742302-9742760	9742302	9742760
CpGIsland 1956	chr17	chr17:10080733-10081064	10080733	10081064
CpGIsland 1957	chr17	chr17:10196517-10196735	10196517	10196735
CpGIsland 1958	chr17	chr17:12603257-12603606	12603257	12603606
CpGIsland 1959	chr17	chr17:12725263-12725473	12725263	12725473
CpGIsland 1960	chr17	chr17:12740839-12741639	12740839	12741639
CpGIsland 1961	chr17	chr17:13059463-13059780	13059463	13059780
CpGIsland 1962	chr17	chr17:13324588-13325633	13324588	13325633
CpGIsland 1963	chr17	chr17:17442511-17442911	17442511	17442911
CpGIsland 1964	chr17	chr17:18144484-18144888	18144484	18144888
CpGIsland 1965	chr17	chr17:18324897-18325197	18324897	18325197
CpGIsland 1966	chr17	chr17:18343448-18343665	18343448	18343665
CpGIsland 1967	chr17	chr17:20758353-20758641	20758353	20758641
CpGIsland 1968	chr17	chr17:29378053-29378507	29378053	29378507
CpGIsland 1969	chr17	chr17:30095686-30095908	30095686	30095908
CpGIsland 1970	chr17	chr17:30319089-30319707	30319089	30319707
CpGIsland 1971	chr17	chr17:34629111-34629689	34629111	34629689
CpGIsland 1972	chr17	chr17:35078001-35078421	35078001	35078421
CpGIsland 1973	chr17	chr17:36120589-36120954	36120589	36120954
CpGIsland 1974	chr17	chr17:36566077-36566688	36566077	36566688
CpGIsland 1975	chr17	chr17:41770494-41771390	41770494	41771390
CpGIsland 1976	chr17	chr17:44664748-44665726	44664748	44665726
CpGIsland 1977	chr17	chr17:45343695-45344053	45343695	45344053
CpGIsland 1978	chr17	chr17:45950161-45950527	45950161	45950527
CpGIsland 1979	chr17	chr17:46127107-46127843	46127107	46127843
CpGIsland 1980	chr17	chr17:46240838-46241181	46240838	46241181
CpGIsland 1981	chr17	chr17:46293694-46294031	46293694	46294031
CpGIsland 1982	chr17	chr17:46354005-46355413	46354005	46355413
CpGIsland 1983	chr17	chr17:46395218-46395501	46395218	46395501
CpGIsland 1984	chr17	chr17:47159221-47159491	47159221	47159491
CpGIsland 1985	chr17	chr17:47629854-47630102	47629854	47630102
CpGIsland 1986	chr17	chr17:47667465-47667806	47667465	47667806
CpGIsland 1987	chr17	chr17:47764635-47765016	47764635	47765016
CpGIsland 1988	chr17	chr17:47935978-47937718	47935978	47937718
CpGIsland 1989	chr17	chr17:48436415-48436907	48436415	48436907
CpGIsland 1990	chr17	chr17:49359549-49359822	49359549	49359822
CpGIsland 1991	chr17	chr17:49445607-49446280	49445607	49446280
CpGIsland 1992	chr17	chr17:49738279-49738756	49738279	49738756
CpGIsland 1993	chr17	chr17:49833590-49833814	49833590	49833814
CpGIsland 1994	chr17	chr17:53111498-53111745	53111498	53111745
CpGIsland 1995	chr17	chr17:53697303-53697862	53697303	53697862
CpGIsland 1996	chr17	chr17:53708232-53708941	53708232	53708941
CpGIsland 1997	chr17	chr17:54065634-54065886	54065634	54065886
CpGIsland 1998	chr17	chr17:54133049-54133553	54133049	54133553
[truncated: 5,484 more rows]
