# Supplementary material for: Genome-wide analysis of DNA methylation in bovine placentas
Source: BMC Genomics. 2014 Jan 8;15:12. doi: 10.1186/1471-2164-15-12 (PMC3893433; doi:10.1186/1471-2164-15-12)
Supplement: Additional file 12 — Methylated genes in the bovine control-placenta. [file 1471-2164-15-12-S12.xls]

## Sheet: Sheet1
Additional file 12 Methylated genes in bovine control-placenta
Only_promoter_modified	Only_genebody_modified	Both_genebody_promoter_modified
NM_001001153	NM_001001133	NM_001001140
NM_001001597	NM_001001134	NM_001001156
NM_001003658	NM_001001137	NM_001001157
NM_001007816	NM_001001138	NM_001001600
NM_001012998	NM_001001147	NM_001002882
NM_001013602	NM_001001150	NM_001002889
NM_001014884	NM_001001151	NM_001002893
NM_001014937	NM_001001158	NM_001007813
NM_001015527	NM_001001159	NM_001010996
NM_001015637	NM_001001162	NM_001012670
NM_001015665	NM_001001163	NM_001013402
NM_001024482	NM_001001164	NM_001014846
NM_001024506	NM_001001166	NM_001014852
NM_001024524	NM_001001168	NM_001014869
NM_001024532	NM_001001171	NM_001014892
NM_001025331	NM_001001439	NM_001014906
NM_001025347	NM_001001440	NM_001014929
NM_001031761	NM_001001526	NM_001014943
NM_001033991	NM_001001598	NM_001014959
NM_001034203	NM_001001854	NM_001015522
NM_001034245	NM_001002763	NM_001015545
NM_001034272	NM_001002883	NM_001015553
NM_001034322	NM_001002886	NM_001015554
NM_001034360	NM_001002892	NM_001015560
NM_001034363	NM_001003900	NM_001015574
NM_001034384	NM_001003902	NM_001015578
NM_001034388	NM_001003904	NM_001015581
NM_001034462	NM_001003905	NM_001015597
NM_001034473	NM_001003906	NM_001015650
NM_001034520	NM_001004024	NM_001015672
NM_001034543	NM_001007806	NM_001015674
NM_001034590	NM_001007809	NM_001017934
NM_001034683	NM_001007810	NM_001017950
NM_001034689	NM_001007811	NM_001017953
NM_001034757	NM_001007812	NM_001024477
NM_001034811	NM_001007817	NM_001024479
NM_001035025	NM_001008663	NM_001024480
NM_001035044	NM_001008664	NM_001024487
NM_001035062	NM_001008665	NM_001024496
NM_001035077	NM_001008666	NM_001024514
NM_001035110	NM_001008668	NM_001024527
NM_001035280	NM_001009572	NM_001024529
NM_001035285	NM_001010991	NM_001024548
NM_001035344	NM_001010992	NM_001024557
NM_001035367	NM_001010993	NM_001024565
NM_001035370	NM_001010995	NM_001025207
NM_001035401	NM_001011674	NM_001025339
NM_001035415	NM_001011676	NM_001031764
NM_001035420	NM_001011678	NM_001033619
NM_001035421	NM_001011682	NM_001033625
NM_001035435	NM_001011683	NM_001034223
NM_001035448	NM_001011685	NM_001034240
NM_001035467	NM_001012281	NM_001034297
NM_001035502	NM_001012282	NM_001034302
NM_001037608	NM_001012284	NM_001034304
NM_001038082	NM_001012399	NM_001034323
NM_001038086	NM_001012519	NM_001034325
NM_001038136	NM_001012668	NM_001034331
NM_001038166	NM_001012671	NM_001034347
NM_001038516	NM_001012673	NM_001034348
NM_001038528	NM_001012674	NM_001034349
NM_001038670	NM_001012677	NM_001034368
NM_001038686	NM_001012678	NM_001034374
NM_001040504	NM_001012680	NM_001034378
NM_001040519	NM_001012685	NM_001034379
NM_001040525	NM_001012999	NM_001034403
NM_001040588	NM_001013001	NM_001034425
NM_001040593	NM_001013004	NM_001034430
NM_001044721	NM_001013582	NM_001034448
NM_001045871	NM_001013584	NM_001034457
NM_001045872	NM_001013585	NM_001034479
NM_001045926	NM_001013586	NM_001034482
NM_001045981	NM_001013588	NM_001034488
NM_001046002	NM_001013590	NM_001034491
NM_001046009	NM_001013591	NM_001034493
NM_001046020	NM_001013592	NM_001034501
NM_001046026	NM_001013593	NM_001034548
NM_001046059	NM_001013597	NM_001034549
NM_001046062	NM_001013598	NM_001034550
NM_001046095	NM_001013599	NM_001034555
NM_001046098	NM_001013600	NM_001034580
NM_001046119	NM_001014382	NM_001034611
NM_001046121	NM_001014844	NM_001034627
NM_001046160	NM_001014847	NM_001034644
NM_001046237	NM_001014848	NM_001034671
NM_001046249	NM_001014851	NM_001034673
NM_001046305	NM_001014854	NM_001034728
NM_001046328	NM_001014855	NM_001034759
NM_001046341	NM_001014858	NM_001034765
NM_001046406	NM_001014860	NM_001034768
NM_001046450	NM_001014863	NM_001034783
NM_001046460	NM_001014864	NM_001034792
NM_001046472	NM_001014865	NM_001035022
NM_001046478	NM_001014866	NM_001035029
NM_001046484	NM_001014870	NM_001035061
NM_001046505	NM_001014871	NM_001035069
NM_001046554	NM_001014872	NM_001035082
NM_001046591	NM_001014874	NM_001035087
NM_001046618	NM_001014876	NM_001035090
NM_001046619	NM_001014879	NM_001035092
NM_001075167	NM_001014880	NM_001035101
NM_001075314	NM_001014881	NM_001035288
NM_001075400	NM_001014883	NM_001035296
NM_001075480	NM_001014887	NM_001035297
NM_001075501	NM_001014888	NM_001035301
NM_001075569	NM_001014891	NM_001035322
NM_001075571	NM_001014893	NM_001035324
NM_001075572	NM_001014895	NM_001035345
NM_001075651	NM_001014896	NM_001035366
NM_001075665	NM_001014897	NM_001035383
NM_001075754	NM_001014898	NM_001035390
NM_001075774	NM_001014901	NM_001035408
NM_001075792	NM_001014905	NM_001035414
NM_001075811	NM_001014908	NM_001035436
NM_001075886	NM_001014911	NM_001035446
NM_001076097	NM_001014912	NM_001035452
NM_001076134	NM_001014918	NM_001035465
NM_001076135	NM_001014919	NM_001035468
NM_001076173	NM_001014920	NM_001035469
NM_001076189	NM_001014921	NM_001035473
NM_001076214	NM_001014923	NM_001035481
NM_001076239	NM_001014924	NM_001035497
NM_001076278	NM_001014925	NM_001037447
NM_001076323	NM_001014926	NM_001037448
NM_001076337	NM_001014927	NM_001037457
NM_001076383	NM_001014932	NM_001037467
NM_001076407	NM_001014933	NM_001037471
NM_001076410	NM_001014934	NM_001037587
NM_001076491	NM_001014935	NM_001037604
NM_001076517	NM_001014939	NM_001037614
NM_001076859	NM_001014941	NM_001037620
NM_001076905	NM_001014942	NM_001037628
NM_001077036	NM_001014944	NM_001037816
NM_001077050	NM_001014946	NM_001037820
NM_001077097	NM_001014947	NM_001038066
NM_001077139	NM_001014948	NM_001038067
NM_001077878	NM_001014949	NM_001038089
NM_001077888	NM_001014951	NM_001038091
NM_001077918	NM_001014952	NM_001038105
NM_001078065	NM_001014953	NM_001038123
NM_001078080	NM_001014954	NM_001038130
NM_001078154	NM_001014956	NM_001038155
NM_001079613	NM_001014957	NM_001038169
NM_001079620	NM_001014958	NM_001038175
NM_001079635	NM_001014961	NM_001038180
NM_001079642	NM_001014963	NM_001038206
NM_001079784	NM_001014964	NM_001038531
NM_001080217	NM_001014966	NM_001038550
NM_001080220	NM_001014967	NM_001038552
NM_001080224	NM_001015513	NM_001038559
NM_001080225	NM_001015514	NM_001038566
NM_001080347	NM_001015516	NM_001039962
NM_001081533	NM_001015517	NM_001040487
NM_001081580	NM_001015518	NM_001040489
NM_001081718	NM_001015519	NM_001040501
NM_001083398	NM_001015521	NM_001040511
NM_001083429	NM_001015524	NM_001040518
NM_001083442	NM_001015526	NM_001040567
NM_001083460	NM_001015528	NM_001040584
NM_001083473	NM_001015529	NM_001040596
NM_001083513	NM_001015531	NM_001045867
NM_001083647	NM_001015533	NM_001045882
NM_001083708	NM_001015534	NM_001045900
NM_001083715	NM_001015535	NM_001045917
NM_001083774	NM_001015536	NM_001045939
NM_001083796	NM_001015537	NM_001045940
NM_001098082	NM_001015538	NM_001045947
NM_001098149	NM_001015540	NM_001045967
NM_001098378	NM_001015544	NM_001045972
NM_001098890	NM_001015547	NM_001045974
NM_001098987	NM_001015549	NM_001045976
NM_001099097	NM_001015550	NM_001045986
NM_001099150	NM_001015551	NM_001046033
NM_001099167	NM_001015555	NM_001046039
NM_001099179	NM_001015556	NM_001046047
NM_001099183	NM_001015558	NM_001046054
NM_001099196	NM_001015559	NM_001046072
NM_001099210	NM_001015562	NM_001046087
NM_001099377	NM_001015564	NM_001046089
NM_001099399	NM_001015567	NM_001046092
NM_001100293	NM_001015569	NM_001046106
NM_001100302	NM_001015571	NM_001046108
NM_001100353	NM_001015572	NM_001046110
NM_001100357	NM_001015573	NM_001046123
NM_001100382	NM_001015575	NM_001046129
NM_001100386	NM_001015577	NM_001046138
NM_001101045	NM_001015579	NM_001046145
NM_001101050	NM_001015583	NM_001046151
NM_001101089	NM_001015584	NM_001046152
NM_001101099	NM_001015585	NM_001046155
NM_001101238	NM_001015586	NM_001046181
NM_001101274	NM_001015589	NM_001046212
NM_001101901	NM_001015590	NM_001046232
NM_001101969	NM_001015591	NM_001046242
NM_001101982	NM_001015593	NM_001046247
NM_001102005	NM_001015594	NM_001046250
NM_001102023	NM_001015595	NM_001046252
NM_001102064	NM_001015598	NM_001046260
NM_001102189	NM_001015600	NM_001046275
NM_001102250	NM_001015602	NM_001046276
NM_001102315	NM_001015603	NM_001046283
NM_001102348	NM_001015604	NM_001046294
NM_001102509	NM_001015609	NM_001046298
NM_001102529	NM_001015612	NM_001046299
NM_001103300	NM_001015615	NM_001046300
NM_001104974	NM_001015616	NM_001046304
NM_001105026	NM_001015618	NM_001046310
NM_001105039	NM_001015619	NM_001046320
NM_001105347	NM_001015620	NM_001046368
NM_001105368	NM_001015621	NM_001046396
NM_001105380	NM_001015623	NM_001046412
NM_001105401	NM_001015625	NM_001046415
NM_001105417	NM_001015626	NM_001046434
NM_001105489	NM_001015628	NM_001046447
NM_001105500	NM_001015629	NM_001046456
NM_001105634	NM_001015630	NM_001046502
NM_001105644	NM_001015635	NM_001046511
NM_001105652	NM_001015636	NM_001046521
NM_001110787	NM_001015639	NM_001046576
NM_001113305	NM_001015640	NM_001046593
NM_001113306	NM_001015641	NM_001046595
NM_001114521	NM_001015642	NM_001046605
NM_001114523	NM_001015643	NM_001075126
NM_001114856	NM_001015644	NM_001075145
NM_001128503	NM_001015649	NM_001075157
NM_001128504	NM_001015651	NM_001075182
NM_001130763	NM_001015652	NM_001075183
NM_001135640	NM_001015653	NM_001075196
NM_001143873	NM_001015654	NM_001075218
NM_001145035	NM_001015656	NM_001075247
NM_001163000	NM_001015658	NM_001075267
NM_001163412	NM_001015659	NM_001075284
NM_001163727	NM_001015660	NM_001075290
NM_001164092	NM_001015661	NM_001075291
NM_001166508	NM_001015664	NM_001075333
NM_001166567	NM_001015668	NM_001075337
NM_001168616	NM_001015669	NM_001075348
NM_001191140	NM_001015671	NM_001075351
NM_001191255	NM_001015675	NM_001075361
NM_001191260	NM_001015676	NM_001075418
NM_001191284	NM_001015677	NM_001075422
NM_001191328	NM_001015678	NM_001075430
NM_001191348	NM_001015679	NM_001075434
NM_001191454	NM_001015680	NM_001075448
NM_001192079	NM_001017428	NM_001075513
NM_001192302	NM_001017933	NM_001075515
NM_001192338	NM_001017935	NM_001075529
NM_001192434	NM_001017936	NM_001075577
NM_001192439	NM_001017937	NM_001075589
NM_001192584	NM_001017938	NM_001075628
NM_001192666	NM_001017939	NM_001075644
NM_001192763	NM_001017940	NM_001075664
NM_001192939	NM_001017941	NM_001075695
NM_001192979	NM_001017942	NM_001075702
NM_001192982	NM_001017943	NM_001075710
NM_001193074	NM_001017945	NM_001075716
NM_001193145	NM_001017946	NM_001075741
NM_001193247	NM_001017948	NM_001075742
NM_001195051	NM_001017954	NM_001075769
NM_001195064	NM_001024473	NM_001075785
NM_001195067	NM_001024475	NM_001075790
NM_001195069	NM_001024481	NM_001075831
NM_001195829	NM_001024483	NM_001075832
NM_001205300	NM_001024484	NM_001075856
NM_001205382	NM_001024485	NM_001075857
NM_001205568	NM_001024486	NM_001075858
NM_001205647	NM_001024488	NM_001075877
NM_001205648	NM_001024492	NM_001075881
NM_001205804	NM_001024493	NM_001075884
NM_001205966	NM_001024494	NM_001075892
NM_001206126	NM_001024495	NM_001075898
NM_001206175	NM_001024499	NM_001075914
NM_001206191	NM_001024500	NM_001075915
NM_001206252	NM_001024501	NM_001075960
NM_001206422	NM_001024503	NM_001075974
NM_001206711	NM_001024507	NM_001075983
NM_001206717	NM_001024513	NM_001076016
NM_001206857	NM_001024519	NM_001076017
NM_001242565	NM_001024520	NM_001076054
NM_001242582	NM_001024522	NM_001076069
NM_001244119	NM_001024525	NM_001076105
NM_173913	NM_001024528	NM_001076115
NM_173914	NM_001024530	NM_001076117
NM_173931	NM_001024531	NM_001076123
NM_173936	NM_001024535	NM_001076130
NM_173942	NM_001024537	NM_001076140
NM_173991	NM_001024538	NM_001076161
NM_174011	NM_001024542	NM_001076204
NM_174015	NM_001024543	NM_001076248
NM_174123	NM_001024545	NM_001076275
NM_174245	NM_001024546	NM_001076281
NM_174357	NM_001024549	NM_001076284
NM_174442	NM_001024553	NM_001076307
NM_174475	NM_001024554	NM_001076315
NM_174562	NM_001024558	NM_001076349
NM_174563	NM_001024561	NM_001076354
NM_174595	NM_001024562	NM_001076361
NM_174623	NM_001024563	NM_001076375
NM_174778	NM_001024564	NM_001076393
NM_174788	NM_001024566	NM_001076404
NM_174795	NM_001024567	NM_001076412
NM_174798	NM_001024568	NM_001076424
NM_174808	NM_001024569	NM_001076450
NM_174818	NM_001024570	NM_001076454
NM_175780	NM_001024572	NM_001076472
NM_176670	NM_001024574	NM_001076473
NM_182788	NM_001024692	NM_001076495
NM_205777	NM_001024693	NM_001076510
NM_205796	NM_001024824	NM_001076524
NM_205798	NM_001024929	NM_001076531
NR_003958	NM_001024930	NM_001076534
NR_030992	NM_001025082	NM_001076545
NR_031262	NM_001025317	NM_001076550
NR_031274	NM_001025318	NM_001076812
NR_044990	NM_001025319	NM_001076815
	NM_001025322	NM_001076861
	NM_001025325	NM_001076878
	NM_001025328	NM_001076888
	NM_001025329	NM_001076890
	NM_001025330	NM_001076901
	NM_001025334	NM_001076902
	NM_001025336	NM_001076909
	NM_001025341	NM_001076917
	NM_001025346	NM_001076922
	NM_001029845	NM_001076923
	NM_001030298	NM_001076926
	NM_001030299	NM_001076929
	NM_001030301	NM_001076933
	NM_001030303	NM_001076936
	NM_001030318	NM_001076990
	NM_001031751	NM_001076998
	NM_001031753	NM_001077015
	NM_001031757	NM_001077041
	NM_001031758	NM_001077043
	NM_001031762	NM_001077064
	NM_001031766	NM_001077067
	NM_001031767	NM_001077074
	NM_001031768	NM_001077118
	NM_001031769	NM_001077128
	NM_001031771	NM_001077834
	NM_001031852	NM_001077839
	NM_001032294	NM_001077844
	NM_001032299	NM_001077849
	NM_001032300	NM_001077872
	NM_001033119	NM_001077884
	NM_001033120	NM_001077920
	NM_001033121	NM_001077930
	NM_001033610	NM_001077934
	NM_001033611	NM_001077950
	NM_001033612	NM_001077963
	NM_001033614	NM_001077965
	NM_001033615	NM_001077973
	NM_001033616	NM_001077975
	NM_001033617	NM_001077982
	NM_001033623	NM_001077993
	NM_001033624	NM_001078005
	NM_001033627	NM_001078031
	NM_001033629	NM_001078039
	NM_001033762	NM_001078040
	NM_001033763	NM_001078064
	NM_001033936	NM_001078105
	NM_001033937	NM_001078108
	NM_001033989	NM_001078114
	NM_001033990	NM_001078118
	NM_001034017	NM_001078133
	NM_001034035	NM_001078149
	NM_001034036	NM_001079510
	NM_001034039	NM_001079584
	NM_001034040	NM_001079600
	NM_001034042	NM_001079616
	NM_001034044	NM_001079774
	NM_001034045	NM_001079800
	NM_001034047	NM_001080223
	NM_001034049	NM_001080237
	NM_001034050	NM_001080246
	NM_001034051	NM_001080254
	NM_001034052	NM_001080265
	NM_001034054	NM_001080268
	NM_001034204	NM_001080270
	NM_001034206	NM_001080286
	NM_001034208	NM_001080325
	NM_001034209	NM_001080349
	NM_001034210	NM_001080359
	NM_001034213	NM_001080363
	NM_001034215	NM_001080730
	NM_001034216	NM_001080906
	NM_001034217	NM_001080914
	NM_001034221	NM_001080920
	NM_001034222	NM_001081512
	NM_001034224	NM_001081513
	NM_001034225	NM_001081521
	NM_001034226	NM_001081522
	NM_001034230	NM_001081530
	NM_001034232	NM_001081539
	NM_001034233	NM_001081597
	NM_001034234	NM_001081605
	NM_001034236	NM_001081611
	NM_001034238	NM_001081614
	NM_001034241	NM_001081619
	NM_001034242	NM_001081627
	NM_001034244	NM_001081722
	NM_001034248	NM_001081728
	NM_001034250	NM_001082422
	NM_001034251	NM_001082426
	NM_001034255	NM_001082432
	NM_001034256	NM_001082444
	NM_001034259	NM_001082458
	NM_001034260	NM_001082459
	NM_001034261	NM_001082463
	NM_001034262	NM_001082609
	NM_001034263	NM_001083376
	NM_001034264	NM_001083381
	NM_001034265	NM_001083384
	NM_001034267	NM_001083388
	NM_001034268	NM_001083391
	NM_001034270	NM_001083407
	NM_001034278	NM_001083428
	NM_001034280	NM_001083435
	NM_001034281	NM_001083439
	NM_001034282	NM_001083454
	NM_001034286	NM_001083496
	NM_001034288	NM_001083497
	NM_001034292	NM_001083655
	NM_001034293	NM_001083661
	NM_001034294	NM_001083668
	NM_001034295	NM_001083672
	NM_001034296	NM_001083691
	NM_001034303	NM_001083698
	NM_001034307	NM_001083701
	NM_001034310	NM_001083705
	NM_001034311	NM_001083711
	NM_001034313	NM_001083744
	NM_001034315	NM_001083753
	NM_001034317	NM_001083757
	NM_001034319	NM_001083762
	NM_001034320	NM_001083777
	NM_001034324	NM_001083779
	NM_001034326	NM_001083786
	NM_001034328	NM_001097565
	NM_001034330	NM_001097983
	NM_001034334	NM_001097984
	NM_001034335	NM_001097985
	NM_001034337	NM_001098007
	NM_001034339	NM_001098013
	NM_001034340	NM_001098020
	NM_001034341	NM_001098023
	NM_001034344	NM_001098027
	NM_001034346	NM_001098035
	NM_001034350	NM_001098048
	NM_001034353	NM_001098065
	NM_001034356	NM_001098069
	NM_001034357	NM_001098076
	NM_001034358	NM_001098084
	NM_001034359	NM_001098104
	NM_001034361	NM_001098114
	NM_001034362	NM_001098118
	NM_001034364	NM_001098129
	NM_001034365	NM_001098140
	NM_001034366	NM_001098146
	NM_001034370	NM_001098147
	NM_001034372	NM_001098154
	NM_001034373	NM_001098156
	NM_001034375	NM_001098166
	NM_001034380	NM_001098468
	NM_001034382	NM_001098470
	NM_001034385	NM_001098867
	NM_001034386	NM_001098868
	NM_001034387	NM_001098894
	NM_001034389	NM_001098898
	NM_001034391	NM_001098926
	NM_001034395	NM_001098928
	NM_001034396	NM_001098932
	NM_001034397	NM_001098933
	NM_001034398	NM_001098936
	NM_001034399	NM_001098937
	NM_001034400	NM_001098939
	NM_001034401	NM_001098950
	NM_001034402	NM_001098969
	NM_001034405	NM_001098970
	NM_001034406	NM_001098973
	NM_001034407	NM_001098975
	NM_001034408	NM_001098985
	NM_001034409	NM_001099001
	NM_001034410	NM_001099026
	NM_001034412	NM_001099047
	NM_001034413	NM_001099055
	NM_001034414	NM_001099062
	NM_001034416	NM_001099072
	NM_001034417	NM_001099119
	NM_001034418	NM_001099131
	NM_001034419	NM_001099153
	NM_001034426	NM_001099168
	NM_001034428	NM_001099176
	NM_001034431	NM_001099186
	NM_001034433	NM_001099372
	NM_001034436	NM_001099709
	NM_001034439	NM_001099713
	NM_001034441	NM_001099719
	NM_001034442	NM_001099732
	NM_001034443	NM_001100314
	NM_001034446	NM_001100322
	NM_001034447	NM_001100351
	NM_001034449	NM_001100354
	NM_001034450	NM_001100380
	NM_001034451	NM_001101040
	NM_001034454	NM_001101079
	NM_001034459	NM_001101104
	NM_001034460	NM_001101113
	NM_001034461	NM_001101118
	NM_001034464	NM_001101138
	NM_001034465	NM_001101144
	NM_001034467	NM_001101153
	NM_001034468	NM_001101175
	NM_001034469	NM_001101207
	NM_001034470	NM_001101225
	NM_001034472	NM_001101227
	NM_001034475	NM_001101305
	NM_001034476	NM_001101838
	NM_001034477	NM_001101844
	NM_001034481	NM_001101847
	NM_001034483	NM_001101848
	NM_001034484	NM_001101852
	NM_001034486	NM_001101856
	NM_001034489	NM_001101863
	NM_001034490	NM_001101868
	NM_001034492	NM_001101877
	NM_001034496	NM_001101879
	NM_001034498	NM_001101881
	NM_001034502	NM_001101882
	NM_001034503	NM_001101890
	NM_001034504	NM_001101903
	NM_001034505	NM_001101913
	NM_001034506	NM_001101927
	NM_001034507	NM_001101977
	NM_001034508	NM_001102027
	NM_001034509	NM_001102030
	NM_001034511	NM_001102056
	NM_001034513	NM_001102076
	NM_001034515	NM_001102083
	NM_001034516	NM_001102104
	NM_001034518	NM_001102105
	NM_001034519	NM_001102116
	NM_001034521	NM_001102122
	NM_001034523	NM_001102129
	NM_001034524	NM_001102173
	NM_001034525	NM_001102176
	NM_001034531	NM_001102181
	NM_001034532	NM_001102198
	NM_001034533	NM_001102217
	NM_001034537	NM_001102220
	NM_001034539	NM_001102237
	NM_001034541	NM_001102247
	NM_001034542	NM_001102258
	NM_001034544	NM_001102275
	NM_001034546	NM_001102280
	NM_001034551	NM_001102293
	NM_001034553	NM_001102295
	NM_001034554	NM_001102304
	NM_001034556	NM_001102309
	NM_001034557	NM_001102314
	NM_001034558	NM_001102321
	NM_001034559	NM_001102323
	NM_001034561	NM_001102327
	NM_001034562	NM_001102331
	NM_001034563	NM_001102336
	NM_001034564	NM_001102350
	NM_001034565	NM_001102488
	NM_001034570	NM_001102489
	NM_001034571	NM_001102490
	NM_001034572	NM_001102496
	NM_001034573	NM_001102558
	NM_001034575	NM_001103098
	NM_001034576	NM_001103101
	NM_001034577	NM_001103104
	NM_001034578	NM_001103108
	NM_001034579	NM_001103225
	NM_001034581	NM_001103232
	NM_001034582	NM_001103250
	NM_001034583	NM_001103251
	NM_001034584	NM_001103271
	NM_001034586	NM_001103275
	NM_001034587	NM_001103284
	NM_001034588	NM_001103289
	NM_001034591	NM_001103294
	NM_001034592	NM_001103302
	NM_001034593	NM_001103330
	NM_001034595	NM_001103344
	NM_001034596	NM_001104963
	NM_001034598	NM_001104980
	NM_001034599	NM_001104995
	NM_001034600	NM_001105021
	NM_001034602	NM_001105030
	NM_001034603	NM_001105034
	NM_001034604	NM_001105352
	NM_001034605	NM_001105366
	NM_001034606	NM_001105372
	NM_001034608	NM_001105390
	NM_001034610	NM_001105400
	NM_001034614	NM_001105407
	NM_001034615	NM_001105408
	NM_001034616	NM_001105477
	NM_001034617	NM_001105478
	NM_001034618	NM_001105618
	NM_001034619	NM_001105620
	NM_001034620	NM_001105626
	NM_001034621	NM_001109767
	NM_001034623	NM_001109799
	NM_001034625	NM_001109803
	NM_001034626	NM_001109966
	NM_001034629	NM_001110000
	NM_001034630	NM_001110066
	NM_001034631	NM_001110079
	NM_001034632	NM_001110081
	NM_001034633	NM_001110093
	NM_001034634	NM_001110788
	NM_001034637	NM_001112708
	NM_001034638	NM_001113243
	NM_001034639	NM_001113313
	NM_001034642	NM_001113316
	NM_001034643	NM_001113721
	NM_001034645	NM_001113767
	NM_001034646	NM_001114190
	NM_001034647	NM_001114506
	NM_001034648	NM_001128498
	NM_001034649	NM_001130765
	NM_001034650	NM_001143857
	NM_001034651	NM_001144077
	NM_001034652	NM_001144082
	NM_001034654	NM_001144093
	NM_001034656	NM_001144852
	NM_001034657	NM_001145232
	NM_001034658	NM_001145233
	NM_001034661	NM_001145508
	NM_001034663	NM_001146692
	NM_001034664	NM_001160157
	NM_001034665	NM_001163938
	NM_001034666	NM_001163944
	NM_001034667	NM_001164022
	NM_001034668	NM_001164653
	NM_001034669	NM_001167809
	NM_001034672	NM_001167896
	NM_001034675	NM_001167904
	NM_001034677	NM_001172594
	NM_001034679	NM_001191121
	NM_001034681	NM_001191162
	NM_001034682	NM_001191183
	NM_001034684	NM_001191186
	NM_001034685	NM_001191212
	NM_001034686	NM_001191215
	NM_001034687	NM_001191218
	NM_001034688	NM_001191223
	NM_001034691	NM_001191245
	NM_001034693	NM_001191258
	NM_001034694	NM_001191280
	NM_001034695	NM_001191311
	NM_001034697	NM_001191326
	NM_001034698	NM_001191381
	NM_001034700	NM_001191412
	NM_001034702	NM_001191425
	NM_001034703	NM_001191445
	NM_001034704	NM_001191446
	NM_001034706	NM_001191460
	NM_001034707	NM_001191461
	NM_001034709	NM_001191466
	NM_001034710	NM_001191497
	NM_001034711	NM_001191538
	NM_001034712	NM_001191544
	NM_001034713	NM_001192028
	NM_001034714	NM_001192044
	NM_001034715	NM_001192047
	NM_001034716	NM_001192052
	NM_001034717	NM_001192102
	NM_001034718	NM_001192122
	NM_001034720	NM_001192150
	NM_001034723	NM_001192161
	NM_001034725	NM_001192164
	NM_001034726	NM_001192166
	NM_001034730	NM_001192168
	NM_001034731	NM_001192173
	NM_001034732	NM_001192184
	NM_001034734	NM_001192228
	NM_001034735	NM_001192230
	NM_001034736	NM_001192233
	NM_001034739	NM_001192235
	NM_001034741	NM_001192259
	NM_001034745	NM_001192260
	NM_001034748	NM_001192271
	NM_001034749	NM_001192277
	NM_001034750	NM_001192282
	NM_001034752	NM_001192286
	NM_001034753	NM_001192309
	NM_001034754	NM_001192319
	NM_001034755	NM_001192321
	NM_001034758	NM_001192324
	NM_001034760	NM_001192345
	NM_001034761	NM_001192346
	NM_001034764	NM_001192353
	NM_001034766	NM_001192366
	NM_001034767	NM_001192379
	NM_001034769	NM_001192388
	NM_001034773	NM_001192393
	NM_001034774	NM_001192406
	NM_001034775	NM_001192411
	NM_001034776	NM_001192429
	NM_001034778	NM_001192488
	NM_001034779	NM_001192496
	NM_001034780	NM_001192498
	NM_001034782	NM_001192499
	NM_001034786	NM_001192509
	NM_001034788	NM_001192515
	NM_001034791	NM_001192520
	NM_001034794	NM_001192533
	NM_001034795	NM_001192561
	NM_001034796	NM_001192574
	NM_001034800	NM_001192586
	NM_001034801	NM_001192602
	NM_001034803	NM_001192642
	NM_001034805	NM_001192690
	NM_001034808	NM_001192701
	NM_001034810	NM_001192703
	NM_001034812	NM_001192712
	NM_001035009	NM_001192717
	NM_001035010	NM_001192731
	NM_001035011	NM_001192740
	NM_001035012	NM_001192741
	NM_001035013	NM_001192767
	NM_001035015	NM_001192773
	NM_001035017	NM_001192787
	NM_001035018	NM_001192788
	NM_001035020	NM_001192801
	NM_001035021	NM_001192846
	NM_001035023	NM_001192857
	NM_001035024	NM_001192870
	NM_001035027	NM_001192894
	NM_001035028	NM_001192899
	NM_001035031	NM_001192941
	NM_001035032	NM_001192957
	NM_001035033	NM_001192959
	NM_001035034	NM_001193005
	NM_001035037	NM_001193013
	NM_001035038	NM_001193022
	NM_001035039	NM_001193029
	NM_001035040	NM_001193032
	NM_001035043	NM_001193034
	NM_001035045	NM_001193056
	NM_001035046	NM_001193075
	NM_001035047	NM_001193086
	NM_001035049	NM_001193132
	NM_001035051	NM_001193136
	NM_001035052	NM_001193144
	NM_001035053	NM_001193160
	NM_001035056	NM_001193181
	NM_001035057	NM_001193207
	NM_001035059	NM_001193238
	NM_001035060	NM_001193240
	NM_001035063	NM_001193253
	NM_001035064	NM_001195030
	NM_001035065	NM_001195631
	NM_001035066	NM_001197136
	NM_001035068	NM_001199026
	NM_001035070	NM_001199762
	NM_001035072	NM_001204995
	NM_001035073	NM_001205383
	NM_001035075	NM_001205387
	NM_001035078	NM_001205402
	NM_001035079	NM_001205408
	NM_001035080	NM_001205441
	NM_001035081	NM_001205479
	NM_001035085	NM_001205480
	NM_001035088	NM_001205506
	NM_001035091	NM_001205514
	NM_001035094	NM_001205522
	NM_001035095	NM_001205531
	NM_001035096	NM_001205532
	NM_001035098	NM_001205539
	NM_001035100	NM_001205589
	NM_001035104	NM_001205594
	NM_001035106	NM_001205600
	NM_001035108	NM_001205604
	NM_001035109	NM_001205607
	NM_001035111	NM_001205629
	NM_001035112	NM_001205638
	NM_001035113	NM_001205652
	NM_001035269	NM_001205657
	NM_001035271	NM_001205664
	NM_001035272	NM_001205668
	NM_001035274	NM_001205681
	NM_001035276	NM_001205687
	NM_001035277	NM_001205707
	NM_001035281	NM_001205712
	NM_001035282	NM_001205720
	NM_001035283	NM_001205743
	NM_001035284	NM_001205754
	NM_001035286	NM_001205763
	NM_001035287	NM_001205777
	NM_001035289	NM_001205780
	NM_001035291	NM_001205782
	NM_001035292	NM_001205826
	NM_001035294	NM_001205850
	NM_001035295	NM_001205853
	NM_001035298	NM_001205873
	NM_001035299	NM_001205886
	NM_001035300	NM_001205898
	NM_001035302	NM_001205923
	NM_001035304	NM_001205931
	NM_001035305	NM_001205934
	NM_001035307	NM_001205939
	NM_001035308	NM_001205940
	NM_001035312	NM_001206019
	NM_001035313	NM_001206028
	NM_001035314	NM_001206036
	NM_001035315	NM_001206059
	NM_001035316	NM_001206061
	NM_001035317	NM_001206071
	NM_001035318	NM_001206077
	NM_001035320	NM_001206094
	NM_001035325	NM_001206098
	NM_001035326	NM_001206101
	NM_001035327	NM_001206120
	NM_001035328	NM_001206153
	NM_001035329	NM_001206159
	NM_001035330	NM_001206160
	NM_001035332	NM_001206161
	NM_001035333	NM_001206163
	NM_001035334	NM_001206169
	NM_001035335	NM_001206187
	NM_001035336	NM_001206243
	NM_001035339	NM_001206253
	NM_001035340	NM_001206275
	NM_001035341	NM_001206288
	NM_001035342	NM_001206304
	NM_001035343	NM_001206306
	NM_001035346	NM_001206317
	NM_001035347	NM_001206358
	NM_001035348	NM_001206405
	NM_001035351	NM_001206415
	NM_001035355	NM_001206502
	NM_001035356	NM_001206508
	NM_001035358	NM_001206537
	NM_001035359	NM_001206538
	NM_001035361	NM_001206581
	NM_001035362	NM_001206603
	NM_001035363	NM_001206604
	NM_001035364	NM_001206610
	NM_001035365	NM_001206624
	NM_001035368	NM_001206674
	NM_001035373	NM_001206712
	NM_001035375	NM_001206728
	NM_001035376	NM_001206730
	NM_001035377	NM_001206781
	NM_001035379	NM_001206791
	NM_001035380	NM_001206792
	NM_001035381	NM_001206826
	NM_001035382	NM_001206828
	NM_001035384	NM_001206834
	NM_001035385	NM_001206859
	NM_001035386	NM_001206860
	NM_001035387	NM_001206980
	NM_001035388	NM_001207054
	NM_001035389	NM_001242584
	NM_001035391	NM_001243284
	NM_001035393	NM_001243320
	NM_001035394	NM_001244111
	NM_001035396	NM_001244204
	NM_001035399	NM_001244214
	NM_001035400	NM_001244233
	NM_001035402	NM_001244324
	NM_001035403	NM_001244605
	NM_001035404	NM_001245925
	NM_001035405	NM_173893
	NM_001035406	NM_173895
	NM_001035409	NM_173927
	NM_001035411	NM_173955
	NM_001035412	NM_174022
	NM_001035413	NM_174027
	NM_001035417	NM_174036
	NM_001035418	NM_174037
	NM_001035419	NM_174039
	NM_001035422	NM_174081
	NM_001035423	NM_174087
	NM_001035424	NM_174119
	NM_001035425	NM_174146
	NM_001035426	NM_174179
	NM_001035428	NM_174204
	NM_001035429	NM_174254
	NM_001035430	NM_174306
	NM_001035431	NM_174358
	NM_001035432	NM_174385
	NM_001035433	NM_174405
	NM_001035437	NM_174444
	NM_001035438	NM_174449
	NM_001035440	NM_174483
	NM_001035441	NM_174500
	NM_001035444	NM_174502
	NM_001035447	NM_174503
	NM_001035450	NM_174505
	NM_001035453	NM_174531
	NM_001035454	NM_174558
	NM_001035455	NM_174570
	NM_001035456	NM_174581
	NM_001035457	NM_174590
	NM_001035458	NM_174591
	NM_001035459	NM_174603
	NM_001035460	NM_174625
	NM_001035461	NM_174632
	NM_001035463	NM_174644
	NM_001035471	NM_174653
	NM_001035472	NM_174659
	NM_001035475	NM_174667
	NM_001035476	NM_174670
	NM_001035477	NM_174679
	NM_001035478	NM_174741
	NM_001035479	NM_174771
	NM_001035480	NM_174773
	NM_001035482	NM_174781
	NM_001035483	NM_175717
	NM_001035484	NM_175789
	NM_001035486	NM_176634
	NM_001035487	NM_176636
	NM_001035489	NM_176640
	NM_001035491	NM_176650
	NM_001035492	NM_176657
	NM_001035493	NM_176668
	NM_001035494	NM_177485
	NM_001035498	NM_177497
	NM_001035499	NM_177498
	NM_001037142	NM_177501
	NM_001037320	NM_177512
	NM_001037446	NM_177520
	NM_001037451	NM_177944
	NM_001037453	NM_181009
	NM_001037454	NM_181010
	NM_001037456	NM_181014
	NM_001037458	NM_181028
	NM_001037463	NM_181030
	NM_001037465	NM_181037
	NM_001037466	NM_205793
	NM_001037472	NM_205794
	NM_001037473	NR_030783
	NM_001037474
	NM_001037475
	NM_001037476
	NM_001037477
	NM_001037478
	NM_001037479
	NM_001037480
	NM_001037482
	NM_001037485
	NM_001037488
	NM_001037489
	NM_001037588
	NM_001037589
	NM_001037591
	NM_001037600
	NM_001037601
	NM_001037602
	NM_001037605
	NM_001037606
	NM_001037607
	NM_001037609
	NM_001037611
	NM_001037615
	NM_001037617
	NM_001037618
	NM_001037619
	NM_001037621
	NM_001037622
	NM_001037624
	NM_001037629
	NM_001037815
	NM_001037817
	NM_001037819
	NM_001038017
	NM_001038022
	NM_001038024
	NM_001038025
	NM_001038027
	NM_001038028
	NM_001038029
	NM_001038030
	NM_001038032
	NM_001038033
	NM_001038035
	NM_001038036
	NM_001038037
	NM_001038038
	NM_001038040
	NM_001038042
	NM_001038045
	NM_001038046
	NM_001038048
	NM_001038049
	NM_001038050
	NM_001038053
	NM_001038054
	NM_001038056
	NM_001038057
	NM_001038059
	NM_001038060
	NM_001038063
	NM_001038064
	NM_001038065
	NM_001038068
	NM_001038070
	NM_001038071
	NM_001038073
	NM_001038075
	NM_001038077
	NM_001038078
	NM_001038079
	NM_001038085
	NM_001038088
	NM_001038090
	NM_001038093
	NM_001038094
	NM_001038095
	NM_001038096
	NM_001038097
	NM_001038098
	NM_001038099
	NM_001038100
	NM_001038101
	NM_001038104
	NM_001038108
	NM_001038110
	NM_001038114
	NM_001038117
	NM_001038120
	NM_001038124
	NM_001038125
	NM_001038127
	NM_001038129
	NM_001038135
	NM_001038137
	NM_001038138
	NM_001038139
	NM_001038144
	NM_001038145
	NM_001038146
	NM_001038147
	NM_001038148
	NM_001038152
	NM_001038154
	NM_001038156
	NM_001038157
	NM_001038158
	NM_001038159
	NM_001038160
	NM_001038161
	NM_001038162
	NM_001038164
	NM_001038165
	NM_001038167
	NM_001038168
	NM_001038170
	NM_001038171
	NM_001038173
	NM_001038174
	NM_001038179
	NM_001038181
	NM_001038183
	NM_001038184
	NM_001038190
	NM_001038192
	NM_001038193
	NM_001038194
	NM_001038195
	NM_001038202
	NM_001038203
	NM_001038208
	NM_001038209
	NM_001038210
	NM_001038211
	NM_001038212
	NM_001038214
	NM_001038215
	NM_001038219
	NM_001038220
	NM_001038221
	NM_001038223
	NM_001038224
	NM_001038501
	NM_001038503
	NM_001038504
	NM_001038505
	NM_001038508
	NM_001038509
	NM_001038510
	NM_001038511
	NM_001038512
	NM_001038514
	NM_001038517
	NM_001038519
	NM_001038520
	NM_001038521
	NM_001038523
	NM_001038525
	NM_001038526
	NM_001038527
	NM_001038530
	NM_001038532
	NM_001038533
	NM_001038535
	NM_001038536
	NM_001038539
	NM_001038540
	NM_001038541
	NM_001038543
	NM_001038545
	NM_001038547
	NM_001038548
	NM_001038549
	NM_001038551
	NM_001038554
	NM_001038557
	NM_001038558
	NM_001038560
	NM_001038562
	NM_001038563
	NM_001038567
	NM_001038572
	NM_001038573
	NM_001038574
	NM_001038575
	NM_001038576
	NM_001038579
	NM_001038580
	NM_001038582
	NM_001038585
	NM_001038634
	NM_001038647
	NM_001038669
	NM_001038671
	NM_001038672
	NM_001038674
	NM_001038675
	NM_001038678
	NM_001038679
	NM_001038680
	NM_001038681
	NM_001038684
	NM_001038685
	NM_001038688
	NM_001038689
	NM_001039177
	NM_001039953
	NM_001039957
	NM_001040469
	NM_001040470
	NM_001040471
	NM_001040473
	NM_001040474
	NM_001040475
	NM_001040476
	NM_001040477
	NM_001040482
	NM_001040483
	NM_001040486
	NM_001040488
	NM_001040490
	NM_001040493
	NM_001040494
	NM_001040496
	NM_001040499
	NM_001040502
	NM_001040503
	NM_001040506
	NM_001040508
	NM_001040510
	NM_001040513
	NM_001040514
	NM_001040516
	NM_001040521
	NM_001040522
	NM_001040523
	NM_001040524
	NM_001040526
	NM_001040532
	NM_001040537
	NM_001040538
	NM_001040541
	NM_001040542
	NM_001040544
	NM_001040546
	NM_001040549
	NM_001040552
	NM_001040555
	NM_001040563
	NM_001040566
	NM_001040568
	NM_001040573
	NM_001040575
	NM_001040580
	NM_001040589
	NM_001040592
	NM_001040594
	NM_001040595
	NM_001040597
	NM_001040598
	NM_001040599
	NM_001040600
	NM_001040601
	NM_001040602
	NM_001040603
	NM_001040606
	NM_001040646
	NM_001042654
	NM_001045868
	NM_001045873
	NM_001045874
	NM_001045875
	NM_001045876
	NM_001045877
	NM_001045878
	NM_001045879
	NM_001045880
	NM_001045881
	NM_001045884
	NM_001045885
	NM_001045887
	NM_001045888
	NM_001045889
	NM_001045890
	NM_001045893
	NM_001045894
	NM_001045895
	NM_001045897
	NM_001045899
	NM_001045902
	NM_001045903
	NM_001045904
	NM_001045905
	NM_001045906
	NM_001045908
	NM_001045909
	NM_001045910
	NM_001045913
	NM_001045915
	NM_001045918
	NM_001045919
	NM_001045920
	NM_001045922
	NM_001045924
	NM_001045925
	NM_001045928
	NM_001045931
	NM_001045933
	NM_001045937
	NM_001045938
	NM_001045941
	NM_001045942
	NM_001045944
	NM_001045945
	NM_001045946
	NM_001045948
	NM_001045949
	NM_001045950
	NM_001045951
	NM_001045952
	NM_001045954
	NM_001045955
	NM_001045961
	NM_001045962
	NM_001045963
	NM_001045968
	NM_001045969
	NM_001045970
	NM_001045971
	NM_001045973
	NM_001045977
	NM_001045978
	NM_001045980
	NM_001045983
	NM_001045985
	NM_001045988
	NM_001045989
	NM_001045991
	NM_001045993
	NM_001045994
	NM_001045996
	NM_001045998
	NM_001045999
	NM_001046000
	NM_001046001
	NM_001046005
	NM_001046007
	NM_001046008
	NM_001046010
	NM_001046012
	NM_001046013
	NM_001046015
	NM_001046019
	NM_001046022
	NM_001046027
	NM_001046030
	NM_001046031
	NM_001046032
	NM_001046034
	NM_001046035
	NM_001046036
	NM_001046038
	NM_001046040
	NM_001046042
	NM_001046044
	NM_001046045
	NM_001046046
	NM_001046048
	NM_001046049
	NM_001046051
	NM_001046052
	NM_001046055
	NM_001046056
	NM_001046058
	NM_001046060
	NM_001046063
	NM_001046064
	NM_001046065
	NM_001046066
	NM_001046067
	NM_001046068
	NM_001046070
	NM_001046071
	NM_001046073
	NM_001046074
	NM_001046075
	NM_001046076
	NM_001046081
	NM_001046082
	NM_001046083
	NM_001046085
	NM_001046091
	NM_001046093
	NM_001046094
	NM_001046100
	NM_001046101
	NM_001046107
	NM_001046113
	NM_001046115
	NM_001046118
	NM_001046122
	NM_001046124
	NM_001046125
	NM_001046126
	NM_001046127
	NM_001046128
	NM_001046130
	NM_001046131
	NM_001046133
	NM_001046134
	NM_001046135
	NM_001046136
	NM_001046141
	NM_001046144
	NM_001046146
	NM_001046147
	NM_001046148
	NM_001046150
	NM_001046153
	NM_001046154
	NM_001046159
	NM_001046161
	NM_001046162
	NM_001046164
	NM_001046166
	NM_001046167
	NM_001046168
	NM_001046169
	NM_001046170
	NM_001046171
	NM_001046172
	NM_001046173
	NM_001046174
	NM_001046176
	NM_001046179
	NM_001046182
	NM_001046183
	NM_001046184
	NM_001046185
	NM_001046187
	NM_001046188
	NM_001046189
	NM_001046190
	NM_001046192
	NM_001046193
	NM_001046194
	NM_001046196
	NM_001046198
	NM_001046199
	NM_001046200
	NM_001046201
	NM_001046202
	NM_001046203
	NM_001046204
	NM_001046205
	NM_001046206
	NM_001046208
	NM_001046209
	NM_001046210
	NM_001046211
	NM_001046215
	NM_001046216
	NM_001046218
	NM_001046219
	NM_001046220
	NM_001046221
	NM_001046223
	NM_001046225
	NM_001046226
	NM_001046228
	NM_001046230
	NM_001046231
	NM_001046233
	NM_001046236
	NM_001046239
	NM_001046240
	NM_001046241
	NM_001046244
	NM_001046245
	NM_001046248
	NM_001046251
	NM_001046255
	NM_001046256
	NM_001046257
	NM_001046258
	NM_001046261
	NM_001046263
	NM_001046264
	NM_001046265
	NM_001046266
	NM_001046267
	NM_001046268
	NM_001046270
	NM_001046271
	NM_001046274
	NM_001046279
	NM_001046282
	NM_001046284
	NM_001046285
	NM_001046286
	NM_001046288
	NM_001046289
	NM_001046291
	NM_001046293
	NM_001046296
	NM_001046297
	NM_001046301
	NM_001046302
	NM_001046303
	NM_001046306
	NM_001046308
	NM_001046309
	NM_001046311
	NM_001046312
	NM_001046314
	NM_001046316
	NM_001046317
	NM_001046318
	NM_001046321
	NM_001046326
	NM_001046327
	NM_001046329
	NM_001046330
	NM_001046331
	NM_001046332
	NM_001046333
	NM_001046334
	NM_001046335
	NM_001046336
	NM_001046338
	NM_001046339
	NM_001046340
	NM_001046342
	NM_001046343
	NM_001046344
	NM_001046345
	NM_001046346
	NM_001046347
	NM_001046348
	NM_001046350
	NM_001046351
	NM_001046355
	NM_001046357
	NM_001046358
	NM_001046359
	NM_001046360
	NM_001046361
	NM_001046362
	NM_001046363
	NM_001046365
	NM_001046366
	NM_001046367
	NM_001046369
	NM_001046370
	NM_001046371
	NM_001046372
	NM_001046373
	NM_001046374
	NM_001046375
	NM_001046376
	NM_001046377
	NM_001046378
	NM_001046379
	NM_001046380
	NM_001046381
	NM_001046382
	NM_001046383
	NM_001046384
	NM_001046385
	NM_001046386
	NM_001046387
	NM_001046388
	NM_001046389
	NM_001046390
	NM_001046391
	NM_001046392
	NM_001046393
	NM_001046395
	NM_001046397
	NM_001046399
	NM_001046400
	NM_001046401
	NM_001046403
	NM_001046405
	NM_001046409
	NM_001046410
	NM_001046411
	NM_001046413
	NM_001046416
	NM_001046417
	NM_001046418
	NM_001046419
	NM_001046420
	NM_001046421
	NM_001046423
	NM_001046424
	NM_001046425
	NM_001046426
	NM_001046427
	NM_001046430
	NM_001046431
	NM_001046433
	NM_001046435
	NM_001046439
	NM_001046440
	NM_001046441
	NM_001046444
	NM_001046446
	NM_001046448
	NM_001046449
	NM_001046451
	NM_001046453
	NM_001046455
	NM_001046458
	NM_001046459
	NM_001046462
	NM_001046464
	NM_001046465
	NM_001046468
	NM_001046469
	NM_001046470
	NM_001046473
	NM_001046474
	NM_001046476
	NM_001046477
	NM_001046481
	NM_001046482
	NM_001046483
	NM_001046486
	NM_001046487
	NM_001046488
	NM_001046491
	NM_001046492
	NM_001046493
	NM_001046496
	NM_001046497
	NM_001046498
	NM_001046500
	NM_001046501
	NM_001046503
	NM_001046507
	NM_001046508
	NM_001046509
	NM_001046510
	NM_001046512
	NM_001046517
	NM_001046519
	NM_001046520
	NM_001046522
	NM_001046524
	NM_001046525
	NM_001046528
	NM_001046529
	NM_001046530
	NM_001046531
	NM_001046532
	NM_001046533
	NM_001046534
	NM_001046535
	NM_001046536
	NM_001046537
	NM_001046538
	NM_001046539
	NM_001046540
	NM_001046541
	NM_001046542
	NM_001046543
	NM_001046544
	NM_001046546
	NM_001046548
	NM_001046550
	NM_001046552
	NM_001046556
	NM_001046557
	NM_001046559
	NM_001046560
	NM_001046561
	NM_001046563
	NM_001046564
	NM_001046565
	NM_001046566
	NM_001046569
	NM_001046571
	NM_001046572
	NM_001046573
	NM_001046574
	NM_001046575
	NM_001046577
	NM_001046580
	NM_001046581
	NM_001046582
	NM_001046583
	NM_001046586
	NM_001046587
	NM_001046589
	NM_001046590
	NM_001046594
	NM_001046596
	NM_001046597
	NM_001046601
	NM_001046607
	NM_001046609
	NM_001046612
	NM_001046613
	NM_001046614
	NM_001046615
	NM_001046616
	NM_001046620
	NM_001046623
	NM_001046624
	NM_001048182
	NM_001075118
	NM_001075121
	NM_001075122
	NM_001075124
	NM_001075125
	NM_001075129
	NM_001075131
	NM_001075132
	NM_001075133
	NM_001075134
	NM_001075135
	NM_001075136
	NM_001075137
	NM_001075141
	NM_001075142
	NM_001075144
	NM_001075146
	NM_001075151
	NM_001075153
	NM_001075154
	NM_001075155
	NM_001075158
	NM_001075160
	NM_001075161
	NM_001075163
	NM_001075164
	NM_001075166
	NM_001075168
	NM_001075169
	NM_001075170
	NM_001075171
	NM_001075172
	NM_001075174
	NM_001075175
	NM_001075176
	NM_001075178
	NM_001075180
	NM_001075181
	NM_001075184
	NM_001075185
	NM_001075186
	NM_001075187
	NM_001075188
	NM_001075189
	NM_001075190
	NM_001075194
	NM_001075195
	NM_001075197
	NM_001075199
	NM_001075200
	NM_001075201
	NM_001075203
	NM_001075205
	NM_001075206
	NM_001075207
	NM_001075208
	NM_001075210
	NM_001075213
	NM_001075216
	NM_001075217
	NM_001075219
	NM_001075223
	NM_001075224
	NM_001075225
	NM_001075226
	NM_001075227
	NM_001075230
	NM_001075231
	NM_001075232
	NM_001075234
	NM_001075235
	NM_001075236
	NM_001075238
	NM_001075240
	NM_001075241
	NM_001075242
	NM_001075243
	NM_001075245
	NM_001075250
	NM_001075251
	NM_001075252
	NM_001075254
	NM_001075255
	NM_001075257
	NM_001075259
	NM_001075265
	NM_001075268
	NM_001075269
	NM_001075272
	NM_001075275
	NM_001075276
	NM_001075277
	NM_001075278
	NM_001075280
	NM_001075282
	NM_001075283
	NM_001075288
	NM_001075289
	NM_001075292
	NM_001075295
	NM_001075296
	NM_001075299
	NM_001075302
	NM_001075307
	NM_001075308
	NM_001075309
	NM_001075310
	NM_001075315
	NM_001075316
	NM_001075317
	NM_001075320
	NM_001075322
	NM_001075323
	NM_001075324
	NM_001075327
	NM_001075329
	NM_001075330
	NM_001075331
	NM_001075332
	NM_001075334
	NM_001075336
	NM_001075338
	NM_001075339
	NM_001075340
	NM_001075341
	NM_001075345
	NM_001075346
	NM_001075347
	NM_001075350
	NM_001075352
	NM_001075354
	NM_001075355
	NM_001075357
	NM_001075358
	NM_001075359
	NM_001075362
	NM_001075363
	NM_001075364
	NM_001075366
	NM_001075367
	NM_001075368
	NM_001075369
	NM_001075370
	NM_001075371
	NM_001075374
	NM_001075375
	NM_001075376
	NM_001075380
	NM_001075381
	NM_001075383
	NM_001075384
	NM_001075387
	NM_001075388
	NM_001075390
	NM_001075393
	NM_001075394
	NM_001075396
	NM_001075397
	NM_001075398
	NM_001075399
	NM_001075401
	NM_001075402
	NM_001075403
	NM_001075404
	NM_001075405
	NM_001075406
	NM_001075407
	NM_001075413
	NM_001075414
	NM_001075419
	NM_001075420
	NM_001075423
	NM_001075427
	NM_001075428
	NM_001075429
	NM_001075432
	NM_001075433
	NM_001075435
	NM_001075436
	NM_001075437
	NM_001075438
	NM_001075440
	NM_001075442
	NM_001075444
	NM_001075445
	NM_001075446
	NM_001075447
	NM_001075449
	NM_001075452
	NM_001075453
	NM_001075454
	NM_001075456
	NM_001075457
	NM_001075458
	NM_001075459
	NM_001075460
	NM_001075462
	NM_001075464
	NM_001075465
	NM_001075467
	NM_001075468
	NM_001075470
	NM_001075471
	NM_001075472
	NM_001075474
	NM_001075475
	NM_001075477
	NM_001075479
	NM_001075483
	NM_001075484
	NM_001075486
	NM_001075487
	NM_001075488
	NM_001075489
	NM_001075491
	NM_001075492
	NM_001075493
	NM_001075495
	NM_001075496
	NM_001075498
	NM_001075499
	NM_001075502
	NM_001075503
	NM_001075504
	NM_001075505
	NM_001075508
	NM_001075509
	NM_001075510
	NM_001075511
	NM_001075512
	NM_001075514
	NM_001075518
	NM_001075520
	NM_001075521
	NM_001075526
	NM_001075527
	NM_001075530
	NM_001075531
	NM_001075532
	NM_001075533
	NM_001075534
	NM_001075535
	NM_001075536
	NM_001075538
	NM_001075539
	NM_001075540
	NM_001075546
	NM_001075547
	NM_001075548
	NM_001075549
	NM_001075551
	NM_001075552
	NM_001075555
	NM_001075556
	NM_001075557
	NM_001075562
	NM_001075565
	NM_001075566
	NM_001075568
	NM_001075570
	NM_001075574
	NM_001075576
	NM_001075578
	NM_001075579
	NM_001075580
	NM_001075581
	NM_001075582
	NM_001075583
	NM_001075587
	NM_001075591
	NM_001075592
	NM_001075593
	NM_001075594
	NM_001075597
	NM_001075598
	NM_001075599
	NM_001075600
	NM_001075601
	NM_001075602
	NM_001075603
	NM_001075605
	NM_001075606
	NM_001075607
	NM_001075609
	NM_001075610
	NM_001075611
	NM_001075614
	NM_001075616
	NM_001075617
	NM_001075618
	NM_001075619
	NM_001075620
	NM_001075622
	NM_001075623
	NM_001075624
	NM_001075625
	NM_001075626
	NM_001075627
	NM_001075629
	NM_001075632
	NM_001075634
	NM_001075635
	NM_001075636
	NM_001075637
	NM_001075638
	NM_001075639
	NM_001075640
	NM_001075641
	NM_001075642
	NM_001075645
	NM_001075646
	NM_001075649
	NM_001075650
	NM_001075653
	NM_001075655
	NM_001075657
	NM_001075660
	NM_001075661
	NM_001075662
	NM_001075663
	NM_001075666
	NM_001075667
	NM_001075668
	NM_001075669
	NM_001075670
	NM_001075671
	NM_001075673
	NM_001075674
	NM_001075677
	NM_001075678
	NM_001075681
	NM_001075682
	NM_001075685
	NM_001075686
	NM_001075687
	NM_001075689
	NM_001075690
	NM_001075692
	NM_001075696
	NM_001075698
	NM_001075703
	NM_001075705
	NM_001075706
	NM_001075708
	NM_001075711
	NM_001075715
	NM_001075718
	NM_001075719
[truncated: 5,214 more rows]
