# Supplementary material for: Genome-wide analysis of DNA methylation in bovine placentas
Source: BMC Genomics. 2014 Jan 8;15:12. doi: 10.1186/1471-2164-15-12 (PMC3893433; doi:10.1186/1471-2164-15-12)
Supplement: Additional file 14 — Gene expression level analyzed by RNA-seq. [file 1471-2164-15-12-S14.xls]

## Sheet: Sheet1
Additional file 14 Gene expression level analyzed by RNA-seq
SCNT			control
GeneID	Uniq_reads_num(4894093)	RPKM	GeneID	Uniq_reads_num(4878458)	RPKM
NM_001163778	269885	6846.06	NM_001163778	413593	10525.1
NR_003958	138587	13686.4	NM_174087	169155	9067.43
NM_174087	107182	5727.06	NR_003958	160775	15928.5
NM_001076831	74484	2793.53	NM_174196	57170	2224.12
NM_174137	67124	4617.95	NM_001078026	48176	1581.81
NM_174196	66950	2596.27	NM_174187	45494	7006.38
NM_001078026	62293	2038.8	NM_001076831	40351	1518.22
NM_001033618	51489	5177.48	NM_174535	28306	2527.11
NM_001102382	46258	3974.69	NM_001015600	26531	3915.33
NM_001034039	42308	1819.17	NM_001109795	23872	990.958
NM_174464	35613	3398.75	NM_174137	22081	1523.98
NM_174535	34783	3095.44	NM_001076798	20315	1111.65
NM_173979	33003	3461.72	NM_001080306	19534	2440.06
NM_174716	27629	4087.89	NM_174716	17823	2645.48
NM_175784	26938	3689.13	NM_001033618	17610	1776.45
NM_001038155	25746	1267.93	NM_001033610	17418	1894.11
NM_001033610	25583	2773.12	NM_173979	16185	1703.1
NM_001015600	24177	3556.54	NM_177507	15785	837.168
NM_174345	22720	2042.38	NM_001130747	15514	1826.6
NM_001109795	22691	938.924	NM_001034034	14862	2380.04
NM_001102248	22049	1378.17	NM_174603	14798	741.466
NM_174603	20292	1013.5	NM_001014388	14280	3518.21
NM_001034034	19436	3102.59	NM_001102382	13855	1194.3
NM_174520	19217	848.438	NM_001035009	13333	903.184
NM_173906	19126	1809.25	NM_174062	13257	2656.36
NM_001076798	17942	978.658	NM_001191542	11947	603.631
NM_174062	17717	3538.69	NM_001101234	11702	792.438
NM_001014388	17619	4326.99	NM_174049	11388	1292.55
NM_001075656	16984	1878.89	NM_174464	11194	1071.73
NM_174187	15362	2358.29	NM_175784	11063	1519.92
NM_001077856	15159	3355.8	NM_174482	10648	1056.47
NM_001045875	14723	1394.68	NM_001101915	10634	1333.2
NM_001035009	13969	943.244	NM_001193257	10184	362.736
NM_001039953	13935	2740.43	NM_001101042	10144	971.203
NM_174049	13801	1561.42	NM_001205676	10107	326.108
NM_173969	13341	1453.06	NM_001103289	9959	725.195
NM_174556	13263	1113.39	NM_174473	9906	944.446
NM_001012670	12776	851.711	NM_174602	9789	792.174
NM_182786	12142	1163.67	NM_001102332	9584	600.047
NM_001102033	12039	1032.71	NM_001205727	9535	789.701
NM_001205727	11826	976.316	NM_174598	9372	538.274
NM_001101234	11680	788.421	NM_001083727	9323	572.858
NM_001102074	11568	934.994	NM_001035093	9196	1647.75
NM_174217	11167	838.871	NM_001078127	8913	957.052
NM_001143865	11075	556.14	NM_001077856	8742	1941.45
NM_001166521	11031	1138.35	NM_182786	8698	836.276
NM_177507	11021	582.639	NM_001192276	8296	204.933
NM_001046452	10820	1037.95	NM_174568	8263	588.524
NM_001206497	10419	186.909	NM_174345	8178	737.505
NM_001192095	9910	1380.29	NM_001046411	8158	1036.73
NM_173934	9883	1108.94	NM_174257	7562	2881.19
NM_001040495	9802	1920.25	NM_174459	7558	712.303
NM_001078127	9777	1046.47	NM_001192368	7293	159.273
NM_001077827	9748	996.891	NM_174241	7238	780.466
NM_174482	9636	953.003	NM_001098856	7180	2481.92
NM_001014391	9171	1144.01	NM_001099859	7078	394.902
NM_001101915	9036	1129.24	NM_174556	6973	587.241
NM_001102341	8777	1683.93	NM_001040495	6964	1368.65
NM_001080306	8541	1063.48	NM_001111103	6957	377.466
NM_174650	8335	2819.66	NM_001034039	6829	294.577
NM_174030	8247	723.216	NM_001024929	6778	476.139
NM_174146	8235	671.981	NM_001143865	6668	335.912
NM_001099859	8188	455.372	NM_181021	6662	755.307
NM_001101105	8077	470.992	NM_001077930	6495	433.669
NM_174602	8047	649.122	NM_001102199	6405	270.76
NM_174004	7911	658.427	NM_001012670	6248	417.857
NM_173878	7858	855.412	NM_174698	6145	489.934
NM_001101162	7677	692.244	NM_176644	5970	660.058
NM_181021	7623	861.5	NM_001077827	5952	610.639
NM_174099	7507	858.841	NM_001034735	5915	883.083
NM_001098856	7495	2582.53	NM_001102074	5909	479.131
NM_001193257	7383	262.129	NM_001035366	5798	320.953
NM_001098052	7349	482.832	NM_001143860	5707	65.6437
NM_174493	7273	1019.26	NM_001102248	5571	349.33
NM_001099206	7162	386.631	NM_173888	5550	697.092
NM_001103086	7138	453.511	NM_001105612	5541	297.8
NM_174745	7067	614.462	NM_173906	5538	525.553
NM_001025340	7019	2784.81	NM_001098052	5482	361.323
NM_001075121	7015	448.205	NM_001166521	5330	551.797
NM_001102332	6954	433.994	NM_001192994	5259	169.364
NM_174568	6952	493.568	NM_001033613	5177	1106.57
NM_174598	6891	394.515	NM_001075656	5117	567.892
NM_001101042	6866	655.262	NM_001192762	5059	169.973
NM_174445	6853	401.335	NM_001039953	5056	997.491
NM_001100299	6765	337.47	NM_001192150	5013	293.594
NM_174241	6669	716.814	NM_001079637	4978	403.961
NM_174698	6669	530.013	NM_001244214	4958	253.632
NM_001143860	6607	75.753	NM_174099	4893	561.579
NM_001033613	6444	1372.98	NM_001075371	4858	667.431
NM_001192276	6442	158.626	NM_001191191	4835	263.448
NM_001012682	6402	1206.74	NM_001035290	4817	614.438
NM_001034340	6327	639.042	NM_001077837	4783	223.384
NM_174013	6326	628.38	NM_174520	4772	211.361
NM_001111103	6280	339.645	NM_001109793	4711	258.064
NM_001034377	6180	677.439	NM_001114156	4589	121.048
NM_001035093	6092	1088.08	NM_001025340	4573	1820.17
NM_001076490	6084	2135.96	NM_174700	4543	334.376
NM_173959	6076	243.049	NM_001076796	4521	296.743
NM_173900	6064	999.23	NM_174029	4452	1241.61
NM_001025317	6014	1783.5	NM_001099206	4408	238.722
NM_001075148	5978	496.534	NM_001076414	4368	322.654
NM_178318	5954	554.498	NM_001101993	4359	186.695
NM_001079637	5878	475.471	NM_174650	4319	1465.76
NM_001035306	5861	1144.9	NM_174217	4313	325.033
NM_001034038	5687	1343.37	NM_001206497	4309	77.5479
NM_001206048	5661	302.326	NM_001206655	4304	85.4393
NM_001035290	5417	688.764	NM_001191460	4296	91.9789
NM_001244214	5412	275.973	NM_001075121	4265	273.375
NM_001024929	5401	378.196	NM_173959	4224	169.508
NM_001102327	5380	204.328	NM_174004	4219	352.27
NM_001081520	5367	1121.3	NM_001034038	4216	999.084
NM_001103289	5233	379.839	NM_001046452	4185	402.748
NM_001045958	5184	1722.34	NM_174792	4180	965.984
NM_001205402	5180	387.557	NM_001014391	4153	519.715
NM_001191191	5068	275.262	NM_174333	4145	406.727
NM_001034774	5057	986.902	NM_001034763	4118	1082.2
NM_001193159	5039	251.861	NM_001035306	4097	802.882
NM_001014894	5026	739.879	NM_001168462	4093	285.664
NM_174700	5000	366.837	NM_001192125	4088	113.638
NM_001040469	4977	198.389	NM_001040549	4071	222.233
NM_001015608	4968	899.115	NM_001101875	4053	288.07
NM_001034459	4949	1575.11	NM_001045971	4045	511.509
NM_001015548	4922	866.238	NM_001103086	3979	253.615
NM_174473	4907	466.343	NM_001025339	3967	1505.86
NM_001109981	4904	247.719	NM_001045958	3953	1317.56
NM_001025339	4835	1829.49	NM_001015640	3874	470.162
NM_001192368	4821	104.95	NM_001101079	3872	104.461
NM_174029	4820	1339.95	NM_001105342	3846	165.172
NM_001035351	4814	276.691	NM_174023	3843	134.405
NM_001033763	4770	431.068	NM_001025317	3814	1134.69
NM_001083727	4683	286.831	NM_001081520	3782	792.684
NM_001034342	4653	663.923	NM_001046409	3777	222.158
NM_001013599	4606	714.063	NM_001034280	3737	368.279
NM_001015640	4581	554.19	NM_174339	3726	193.065
NM_001191460	4553	97.17	NM_001076012	3716	202.047
NM_174760	4517	1257.42	NM_001206211	3699	111.129
NM_001034299	4448	490.211	NM_001206514	3658	90.2428
NM_174133	4424	790.163	NM_001045911	3634	409.065
NM_001098074	4380	509.366	NM_001101977	3634	190.27
NM_001206817	4320	115.642	NM_174146	3630	297.16
NM_001034053	4256	425.45	NM_001206586	3628	34.1842
NM_174669	4208	410.216	NM_001034299	3619	400.126
NM_001193212	4206	123.673	NM_001102327	3584	136.554
NM_001191412	4167	472.494	NM_001012682	3566	674.325
NM_001191395	4149	344.617	NM_001075922	3550	438.103
NM_001034367	4128	1631.46	NM_001109981	3527	178.733
NM_001192762	4118	137.916	NM_001099215	3502	464.929
NM_001105612	4113	220.346	NM_001015673	3486	340.109
NM_001024568	4042	1426.41	NM_173934	3481	391.842
NM_001191542	4041	203.522	NM_001046599	3457	680.063
NM_001191370	4040	153.094	NM_001034459	3454	1102.82
NM_001081596	4023	205.76	NM_001014894	3440	508.027
NM_001103253	4004	439.382	NM_001015548	3404	601
NM_001014928	3993	748.515	NM_001191412	3393	385.964
NM_174076	3992	880.861	NM_001024568	3389	1199.8
NM_174471	3978	1005.96	NM_001075838	3385	129.26
NM_001034495	3954	838.954	NM_001101164	3330	333.297
NM_001192994	3939	126.449	NM_001193159	3319	166.423
NM_001077922	3936	360.805	NM_001035394	3304	176.279
NM_001076926	3911	282.477	NM_001034340	3288	333.16
NM_001034515	3897	384.855	NM_001244199	3277	540.409
NM_174348	3896	234.274	NM_174343	3260	409.463
NM_001105385	3894	331.799	NM_001076916	3251	343.682
NM_174339	3892	201.022	NM_174669	3218	314.711
NM_176645	3885	488.802	NM_174643	3216	391.929
NM_001242572	3862	526.427	NM_174133	3211	575.349
NM_001099215	3861	510.952	NM_174261	3201	498.973
NM_001031756	3826	860.968	NM_001192585	3190	167.708
NM_001034728	3805	239.737	NM_174702	3184	241.46
NM_001103245	3777	316.16	NM_001206048	3159	169.247
NM_001035366	3776	208.356	NM_001098025	3155	166.681
NM_001101164	3771	376.231	NM_001035347	3149	395.521
NM_174459	3744	351.726	NM_174745	3146	274.415
NM_001040477	3684	349.626	NM_174780	3132	354.896
NM_001103348	3661	370.319	NM_174815	3118	395.261
NM_001034783	3628	1258.58	NM_001075148	3116	259.645
NM_001099210	3545	1215.34	NM_174135	3112	268.592
NM_001192962	3544	286.674	NM_174491	3085	355.465
NM_001046193	3526	358.26	NM_001014928	3071	577.525
NM_001040549	3516	191.323	NM_001081596	3049	156.444
NM_001076796	3514	229.91	NM_001035351	3033	174.884
NM_001192051	3503	341.163	NM_001035010	3010	241.487
NM_001206655	3496	69.1779	NM_001205402	2995	224.798
NM_001075126	3488	197.587	NM_001192717	2989	192.792
NM_001034763	3481	911.879	NM_174760	2987	834.174
NM_001075531	3474	490.896	NR_001464	2984	26.8135
NM_001035445	3471	757.716	NM_001101162	2965	268.214
NM_001046178	3467	303.646	NM_001015512	2954	962.67
NM_001034054	3428	409.372	NM_176645	2954	372.857
NM_001015512	3407	1106.75	NM_001103245	2946	247.39
NM_174815	3359	424.451	NM_001078133	2934	1373.1
NM_001082424	3354	142.359	NM_174161	2914	354.493
NM_001076517	3345	950.594	NM_001099210	2911	1001.18
NM_001101993	3303	141.014	NM_001206314	2896	122.499
NM_001014884	3297	525.073	NM_001105638	2895	79.9441
NM_001037443	3271	1174.62	NM_001034562	2875	274.616
NM_174491	3270	375.578	NM_173893	2871	511.744
NM_001105322	3262	425.075	NM_174013	2870	285.999
NM_001206514	3245	79.7983	NM_175780	2848	844.85
NM_001046411	3244	410.936	NM_001076141	2843	174.116
NM_001076141	3224	196.819	NM_001045875	2834	269.319
NM_001025349	3223	1206.13	NM_001083373	2832	192.35
NM_001101977	3218	167.951	NM_205799	2814	416.177
NM_001244233	3209	306.11	NM_174030	2775	244.132
NM_001077930	3205	213.313	NM_173900	2768	457.575
NM_001206153	3171	105.114	NM_001192402	2765	99.0004
NM_001035014	3149	1193.75	NM_001100366	2763	195.636
NM_174379	3126	640.009	NM_001193246	2747	118.073
NM_174135	3116	268.078	NM_001083694	2744	77.9804
NM_001040516	3095	838.72	NM_176653	2735	299.321
NM_001034228	3074	354.661	NM_001015608	2729	495.481
NM_001034562	3070	292.305	NM_001101115	2726	108.925
NM_001046477	3069	152.278	NM_001076062	2722	164.785
NM_176872	3065	134.392	NM_001206660	2716	201.642
NM_001046130	3059	241.328	NM_001163413	2714	164.107
NM_001075770	3057	224.203	NM_001206138	2708	38.7392
NM_001045971	3052	384.706	NM_001002763	2690	208.155
NM_174267	3050	386.122	NM_001034495	2684	571.312
NM_001025315	3002	1254.38	NM_174000	2683	284.958
NM_174703	2992	48.115	NM_001102486	2681	140.876
NM_174333	2983	291.771	NM_174471	2680	679.893
NM_174423	2981	460.743	NM_001014389	2673	478.95
NM_174290	2951	954.069	NM_001099084	2653	299.295
NM_001098958	2940	244.894	NM_001206501	2652	83.4404
NM_001076172	2936	375.881	NM_001098074	2645	308.583
NM_174792	2919	672.416	NM_001075819	2643	259.468
NM_174261	2918	453.406	NM_001046594	2638	223.356
NM_001075371	2900	397.152	NM_001102264	2631	152.047
NM_001035394	2888	153.592	NM_001034783	2629	914.94
NM_001192717	2884	185.425	NM_001192889	2619	150.928
NM_174778	2882	1250.26	NM_001012677	2612	421.919
NM_001034674	2881	799.822	NM_001013589	2608	397.469
NM_001075202	2879	501.928	NM_001205323	2603	193.463
NM_001040520	2866	579.232	NM_174789	2599	401.47
NM_001045866	2864	242.618	NM_001206039	2576	68.4516
NM_001075430	2858	551.956	NM_001191158	2571	183.244
NM_001024471	2819	1127.2	NM_174741	2565	219.258
NM_001144090	2819	359.551	NM_001031756	2564	578.828
NM_001192345	2818	85.633	NM_174180	2543	268.697
NM_174367	2801	182.036	NM_001206817	2512	67.4593
NM_001045911	2797	313.841	NM_001206153	2511	83.5029
NM_001077837	2795	130.12	NM_001075942	2505	256.356
NM_001191158	2790	198.218	NM_001035014	2504	952.276
NM_001192040	2784	169.099	NM_001034342	2502	358.147
NM_001045868	2780	337.111	NM_174696	2487	115.416
NM_174257	2763	1049.36	NM_001076957	2471	206.655
NM_001099084	2757	310.034	NM_001103105	2470	92.9346
NM_001075252	2736	329.041	NM_001105416	2464	140.808
NM_001078101	2729	247.607	NM_001040474	2461	186.769
NM_001172375	2728	214.47	NM_001098909	2453	270.772
NM_001007806	2725	292.28	NM_001192817	2437	34.4251
NM_176653	2711	295.746	NM_174003	2436	109.721
NM_174726	2707	157.538	NM_001077922	2432	223.651
NM_001098874	2705	792.98	NM_001013599	2431	378.083
NM_001017950	2703	152.737	NM_001040471	2420	236.443
NM_001206519	2697	97.951	NM_001012999	2416	102.683
NM_001046431	2696	179.787	NM_001015655	2407	460.255
NM_001206211	2694	80.677	NM_001075531	2404	340.787
NM_001113538	2683	374.206	NM_001033616	2400	251.513
NM_001168462	2680	186.448	NM_174778	2383	1037.1
NM_174396	2663	120.488	NM_001205746	2377	67.5883
NM_001075368	2660	262.947	NM_001034674	2375	661.459
NM_001105455	2638	1425.97	NM_001193212	2375	70.0582
NM_174031	2636	272.99	NM_001025315	2363	990.541
NM_001075581	2628	864.692	NM_174715	2360	373.848
NM_174660	2605	394.57	NM_001193234	2359	222.324
NM_001206660	2603	192.635	NM_001078058	2358	220.607
NM_174715	2602	410.867	NM_001046431	2348	157.082
NM_001015586	2573	715.287	NM_001034350	2336	238.823
NM_174821	2570	326.976	NM_001191203	2334	75.7009
NM_001098025	2559	134.762	NM_001037443	2333	840.466
NM_001014389	2559	457.059	NM_001191274	2327	100.589
NM_001076998	2557	769.465	NM_001110004	2320	33.9298
NM_001034047	2555	576.223	NM_001035028	2299	234.339
NM_001035347	2543	318.386	NM_001076490	2298	809.365
NM_001192402	2541	90.6895	NM_001035317	2291	166.826
NM_001035269	2541	185.494	NM_001145075	2291	160.005
NM_001040471	2532	246.596	NM_001075199	2280	206.705
NM_001034625	2527	554.009	NM_001101277	2276	134.025
NM_175700	2520	492.733	NM_001076531	2273	93.5031
NM_174003	2512	112.782	NM_174660	2273	345.386
NM_001013589	2505	380.551	NM_174031	2257	234.489
NM_001015655	2499	476.32	NM_001038155	2249	111.113
NM_001114156	2499	65.7078	NM_001206212	2248	144.861
NM_175780	2487	735.403	NM_001038564	2246	343.319
NM_001105416	2482	141.383	NM_001033763	2235	202.626
NM_001025569	2481	624.307	NM_001205428	2234	54.6719
NM_001081719	2471	177.156	NM_001076920	2232	132.885
NM_001076414	2468	181.723	NM_177521	2231	474.887
NM_205797	2458	830.146	NM_001206534	2227	89.8969
NM_001025341	2432	911.79	NM_174821	2207	281.692
NM_176644	2428	267.588	NM_001014964	2206	192.014
NM_001078132	2423	1062.42	NM_001035445	2189	479.388
NM_174789	2415	371.855	NM_001081719	2188	157.369
NM_001193223	2413	112.773	NM_001034044	2183	230.184
NM_001166511	2407	85.237	NM_001035420	2179	260.138
NM_001002763	2406	185.584	NM_001193099	2176	55.4917
NM_001024469	2405	609.688	NM_001037319	2166	139.664
NM_001083373	2402	162.623	NM_001242572	2164	295.919
NM_174023	2387	83.2163	NM_001192172	2160	86.3759
NM_001015592	2384	597.691	NM_173878	2158	235.67
NM_205799	2367	348.95	NM_001192962	2156	174.958
NM_001099376	2363	98.2154	NM_001206634	2152	65.6824
NM_174000	2361	249.958	NM_001034225	2142	163.956
NM_001206314	2360	99.5076	NM_001034054	2138	256.139
NM_001105631	2348	304.224	NM_001034048	2138	522.975
NM_001040487	2333	331.5	NM_001078101	2136	194.424
NM_001014387	2329	989.355	NM_174703	2131	34.3789
NM_001034438	2328	968.789	NM_001040516	2131	579.335
NM_001015543	2325	511.921	NM_001206519	2123	77.3513
NM_174212	2324	213.708	NM_174379	2120	435.434
NM_001080214	2319	137.185	NR_037684	2118	222.187
NM_001025321	2313	827.689	NM_001076257	2118	188.598
NM_001075947	2307	165.34	NM_001046346	2104	151.807
NM_205798	2307	204.683	NM_174115	2103	208.452
NM_001035028	2304	234.098	NM_001076417	2101	155.926
NM_001015531	2300	658.199	NM_174076	2099	464.642
NM_001076366	2290	445.63	NM_001034333	2089	356.544
NM_001033624	2284	708.172	NM_001014387	2089	890.248
NM_001083694	2284	64.7005	NM_001082424	2087	88.8656
NM_001035010	2272	181.696	NM_001076538	2085	134.315
NM_001193234	2272	213.441	NM_001102153	2080	95.9415
NM_173888	2266	283.705	NM_001076366	2072	404.499
NM_001034350	2265	230.824	NM_001103299	2069	175.833
NM_001103299	2265	191.875	NM_001025314	2068	492.912
NM_001102480	2249	149.199	NM_001103275	2067	161.225
NM_173999	2248	244.584	NM_001076926	2056	148.973
NM_001191185	2244	167.707	NM_174148	2053	136.544
NM_001038533	2242	158.458	NM_001206898	2045	73.9442
NM_174095	2234	169	NM_001034653	2026	146.747
NM_001205428	2231	54.424	NM_001034523	2026	219.038
NM_001025314	2230	529.827	NM_174493	2024	284.558
NM_001099950	2230	168.572	NM_001206980	2022	109.476
NM_174623	2227	1006.72	NM_001076363	2019	661.119
NM_001099706	2226	256.245	NM_001244140	2013	49.589
NM_205803	2226	518.625	NM_001075770	2013	148.109
NM_001034048	2218	540.811	NM_175777	2005	138.334
NM_001034044	2210	232.286	NM_001007806	2004	215.635
NM_174696	2204	101.956	NM_001004024	2004	183.55
NM_001206138	2188	31.2003	NM_001035271	1999	170.308
NM_001033614	2185	776.446	NM_174368	1998	168.334
NM_001242571	2178	262.863	NM_001001168	1994	158.856
NM_201527	2178	309.476	NM_001206308	1994	99.8865
NM_001034713	2176	319.639	NM_205803	1993	465.828
NM_001040474	2153	162.872	NM_001075581	1989	656.539
NM_001014860	2143	201.507	NM_001105455	1977	1072.09
NM_174140	2139	310.41	NM_001075621	1976	166.549
NM_001192585	2132	111.728	NM_001242571	1971	238.642
NM_001077866	2131	196.846	NM_205797	1968	666.787
NM_001035271	2130	180.889	NM_174212	1967	181.459
NM_001038564	2127	324.091	NM_001192987	1964	175.648
NM_001076363	2120	691.973	NM_001199063	1963	304.834
NM_001166530	2120	99.3749	NM_001102485	1959	96.1593
NM_001034653	2120	153.065	NM_173997	1958	57.2059
NM_174368	2109	177.118	NM_001075203	1952	142.292
NM_001192172	2106	83.9475	NM_001078132	1950	857.761
NM_174643	2099	254.985	NM_001034367	1950	773.146
NM_001034716	2090	664.145	NM_001034047	1944	439.831
NM_001206311	2086	124.374	NM_001099054	1929	69.9349
NM_001075199	2079	187.881	NM_181013	1927	73.8321
NM_001014916	2077	414.038	NM_001046041	1926	324.936
NM_001046513	2076	402.835	NM_001015592	1920	482.904
NM_001192125	2062	57.1365	NM_001100299	1914	95.7854
NM_001104996	2058	243.208	NM_174095	1913	145.18
NM_001076920	2056	122.015	NM_001206504	1908	137.908
NM_001191146	2048	118.243	NM_001025349	1898	712.559
NM_001205746	2047	58.019	NM_001081511	1895	95.7226
NM_001206191	2045	125.33	NM_001192872	1893	84.4099
NM_203363	2040	449.169	NM_001034228	1890	218.756
NM_001193059	2040	50.8949	NM_001101926	1890	113.679
NM_001193246	2023	86.6755	NM_001193059	1889	47.2787
NM_001076011	2023	124.392	NM_001024471	1884	755.749
NM_001034663	2020	260.241	NM_001205604	1883	98.4398
NR_001464	2016	18.0574	NM_173969	1878	205.201
NM_174144	2004	148.737	NM_001192743	1877	34.1608
NM_001046332	2003	196.386	NM_001205906	1862	54.981
NM_001101875	1984	140.564	NM_001046130	1850	146.416
NM_001015556	1980	523.376	NM_001038533	1845	130.817
NM_001076220	1979	187.902	NM_001083466	1843	103.163
NM_001046549	1952	221.091	NM_001103342	1837	167.581
NM_001075203	1948	141.547	NM_174101	1836	194.596
NM_001206980	1948	105.132	NM_001206191	1832	112.636
NM_001045903	1939	234.433	NM_001099376	1823	76.0138
NM_001144088	1933	85.8248	NM_001081728	1819	116.885
NM_001206539	1931	79.9184	NM_001192862	1816	100.31
NM_174161	1927	233.674	NM_001045885	1814	157.425
NM_001101975	1922	152.868	NM_173999	1810	197.561
NM_001168011	1918	379.749	NM_174794	1809	136.731
NM_001075135	1915	254.414	NM_001105645	1805	84.4928
NM_001034333	1891	321.719	NM_001075294	1801	459.743
NM_001046346	1877	134.996	NM_001103230	1801	148.741
NM_174455	1874	688.688	NM_001045975	1801	219.616
NM_174299	1872	343.359	NM_001040520	1800	364.955
NM_174601	1867	131.909	NM_001082451	1799	54.9165
NM_001206613	1866	65.1642	NM_001046332	1798	176.852
NM_001205676	1862	59.8865	NM_174623	1793	813.129
NM_001206308	1851	92.4269	NM_001192181	1792	34.657
NM_001101926	1847	110.738	NM_001103250	1789	190.106
NM_001046404	1843	172.11	NM_001015565	1785	248.232
NM_001166526	1842	129.918	NM_001014916	1784	356.77
NM_001101079	1840	49.4819	NM_001076998	1782	537.967
NM_001046594	1833	154.702	NM_001015586	1779	496.142
NM_001046283	1832	169.687	NM_001205565	1778	82.8505
NM_001101061	1831	88.0086	NM_001035487	1776	203.38
NM_001101149	1824	93.034	NM_001040469	1775	70.9802
NM_001191274	1821	78.465	NM_001166526	1774	125.523
NM_001035008	1820	543.68	NM_001099060	1774	195.505
NM_001102153	1819	83.6347	NM_001014860	1767	166.684
NM_001076417	1809	133.827	NM_001080262	1764	86.5876
NM_001014862	1807	517.116	NM_001076884	1761	117.543
NM_001083387	1806	84.2311	NM_001192581	1753	69.2093
NM_175777	1804	124.069	NM_001075202	1751	306.25
NM_001101288	1789	157.834	NM_001040604	1747	269.252
NM_001205323	1785	132.243	NM_001080244	1746	127.095
NM_001015647	1779	520.773	NM_001033614	1745	622.078
NM_001079649	1779	323.111	NM_174663	1742	61.8749
NM_001102205	1774	79.9289	NM_001102033	1741	149.822
NM_001040479	1772	121.215	NM_001206584	1740	36.1991
NM_001206345	1772	151.747	NM_001033762	1738	149.375
NM_001206534	1764	70.9796	NM_001024469	1732	440.484
NM_001076062	1757	106.026	NM_001102515	1731	62.8343
NM_001075440	1755	118.858	NM_001034701	1726	189.097
NM_001034225	1755	133.904	NM_001206613	1725	60.4333
NM_001166485	1749	64.7526	NM_001206077	1723	78.7657
NM_001035427	1737	125.059	NM_001046092	1721	114.798
NM_181015	1736	83.58	NM_001012519	1718	260.089
NM_001205557	1733	51.6031	NM_001033615	1715	206.67
NM_001033619	1730	529.966	NM_001102352	1712	91.5312
NM_001206077	1728	78.7419	NM_174396	1707	77.4813
NM_001015565	1725	239.122	NM_174267	1706	216.667
NM_001206039	1722	45.6122	NM_001077866	1700	157.537
NM_001003658	1721	276.236	NM_001025326	1699	294.143
NM_174053	1715	39.1533	NM_001192850	1699	39.4457
NM_001102486	1714	89.7765	NM_001110088	1692	154.766
NM_001025342	1714	553.267	NM_001075562	1691	79.7575
NM_001077059	1711	154.761	NM_001040487	1690	240.905
NM_001075338	1711	147.016	NM_001192786	1690	69.9982
NM_001034435	1708	205.41	NM_001075219	1679	184.243
NM_001045975	1708	207.61	NM_001046477	1678	83.5263
NM_001206504	1696	122.193	NM_001075836	1660	78.494
NM_001033616	1689	176.437	NM_001046554	1656	131.57
NM_001037461	1685	501.884	NM_001077970	1656	104.963
NM_001103275	1682	130.776	NM_001205623	1653	46.82
NM_001034603	1677	226.476	NM_001166567	1647	81.8837
NM_001075836	1673	78.856	NM_001034713	1645	242.413
NM_001046074	1671	154.424	NM_001193217	1644	63.8
NR_037684	1663	173.898	NM_174684	1642	176.036
NM_001046063	1661	158.593	NM_001034377	1642	180.57
NM_001012668	1656	93.7565	NM_001034618	1641	115.158
NM_001075819	1654	161.857	NM_001040477	1641	156.236
NM_181031	1651	184.847	NM_001014945	1640	349.088
NM_001034502	1651	247.321	NM_001101220	1637	156.876
NM_001035312	1649	259.582	NM_001102041	1636	84.3016
NM_001075294	1646	418.834	NM_001205629	1635	59.0567
NM_001101152	1645	465.539	NM_001011678	1630	138.697
NM_001205604	1643	85.6187	NM_001206539	1629	67.6356
NM_001037319	1632	104.896	NM_001102213	1627	120.01
NM_001035490	1627	252.423	NM_001080228	1623	119.115
NM_001100306	1625	121.802	NM_001015531	1619	464.8
NM_001034690	1625	522.886	NM_001101288	1616	143.028
NM_001102477	1624	97.0543	NM_001077136	1613	92.8756
NM_001034614	1623	252.378	NM_001191395	1608	133.989
NM_001191203	1622	52.4399	NM_001098096	1607	163.559
NM_173997	1612	46.9465	NM_001015647	1605	471.343
NM_001105638	1608	44.2623	NM_001205409	1605	332.657
NM_174663	1608	56.9328	NM_001102319	1605	83.1642
NM_001077830	1605	551.17	NM_001025321	1597	573.306
NM_001004024	1604	146.444	NM_001075265	1595	99.8313
NM_001038110	1598	140.196	NM_001205777	1595	84.1564
NM_001033762	1591	136.304	NM_001242587	1589	278.868
NM_001076957	1590	132.551	NM_178574	1584	261.849
NM_001024541	1587	661.772	NM_001012668	1583	89.9107
NM_001034439	1583	130.004	NM_001193123	1580	59.4262
NM_173980	1579	175.249	NM_001206396	1579	302.211
NM_001015561	1578	248.98	NM_001076857	1579	155.236
NM_001075621	1578	132.578	NM_001035285	1577	170.315
NM_001075911	1577	125.82	NM_001101052	1575	80.4305
NM_001046554	1573	124.577	NM_001105417	1568	97.4865
NM_001075483	1571	155.598	NM_001098874	1562	459.373
NM_001078058	1571	146.508	NM_001099706	1561	180.269
NM_001103300	1569	151.508	NM_203363	1552	342.816
NM_001014964	1566	135.872	NM_001083480	1552	132.777
NM_001102120	1562	99.4579	NM_175796	1551	179.418
NM_001081511	1561	78.5993	NM_173998	1551	68.1226
NM_001101277	1555	91.2755	NM_176641	1550	146.687
NM_174814	1552	373.079	NM_001003906	1550	154.085
NM_001075912	1547	229.554	NM_001100371	1549	101.379
NM_174431	1544	357.285	NM_174592	1540	31.539
NM_001034523	1538	165.747	NM_001025341	1540	579.217
NM_001192581	1524	59.9761	NM_001206163	1540	46.5183
NM_174058	1523	117.165	NM_001102205	1537	69.4727
NM_181035	1520	30.1796	NM_001166571	1534	31.539
NM_001206221	1520	487.564	NM_001075135	1533	204.316
NM_001001168	1519	120.627	NM_001104998	1526	220.44
NM_001103105	1518	56.9328	NM_001192195	1525	79.2392
NM_173976	1516	73.4728	NM_001046310	1523	109.081
NM_001077075	1515	209.727	NM_173891	1518	366.939
NM_001012671	1511	69.8032	NM_001034711	1517	198.189
NM_001046041	1510	253.938	NM_001035448	1516	248.603
NM_001193207	1509	75.664	NM_001166511	1514	53.7858
NM_001075924	1503	124.738	NM_174370	1510	37.319
NM_001075302	1502	84.3597	NM_001034667	1509	148.926
NM_001205357	1499	116.948	NM_001102341	1504	289.478
NM_001034711	1494	194.561	NM_001046549	1503	170.781
NM_001075287	1493	112.238	NM_001008663	1501	164.359
NM_001015637	1489	209.968	NM_001034625	1501	330.128
NM_001110004	1487	21.6778	NM_001206345	1499	128.78
NM_001102482	1484	91.3321	NM_001192476	1495	47.416
NM_174731	1484	477.516	NM_174105	1493	81.654
NM_001082451	1475	44.8822	NM_001205650	1491	26.5096
NM_001103250	1475	156.238	NM_001191122	1485	37.1219
NM_174486	1472	204.189	NM_001075403	1479	78.9093
NM_001034051	1472	549.855	NM_001191171	1478	58.6005
NM_001192365	1468	74.3932	NM_001046117	1477	167.827
NM_001102515	1465	53.0088	NM_001206042	1477	52.435
NM_001144101	1464	67.6014	NM_001192571	1476	42.7458
NM_001035287	1455	228.866	NM_001101886	1475	104.366
NM_001017937	1454	121.61	NM_001035269	1468	107.508
NM_174216	1447	192.489	NM_174367	1466	95.5804
NM_001075219	1446	158.168	NM_001035414	1464	136.842
NM_174780	1442	162.875	NM_001034603	1462	198.073
NM_001083480	1438	122.631	NM_001046444	1461	129.031
NM_001083419	1438	178.616	NM_001113231	1453	463.925
NM_001081728	1430	91.5953	NM_174162	1453	110.804
NM_001192170	1429	124.62	NM_001193204	1453	132.021
NM_176650	1426	154.82	NM_001101105	1453	85
NM_001080244	1415	102.672	NM_001034294	1450	91.2293
NM_001075838	1411	53.7084	NM_178318	1448	135.285
NM_001127243	1411	239.656	NM_001075455	1447	110.223
NM_001046092	1410	93.7528	NM_001099950	1445	109.582
NM_001075428	1408	269.882	NM_001098905	1445	59.3112
NM_001034618	1407	98.4216	NM_001191370	1444	54.8952
NM_001098909	1405	154.594	NM_001034296	1436	92.652
NM_174452	1398	56.5309	NM_001099066	1434	83.012
NM_174180	1394	146.821	NM_001206245	1433	104.982
NM_001192048	1389	40.6258	NM_001046449	1432	153.683
NM_176641	1384	130.559	NM_001193002	1431	82.2114
NM_175772	1382	87.1009	NM_001098055	1431	87.3787
NM_001159566	1377	65.7382	NM_001014884	1430	228.469
NM_001034294	1375	86.2342	NM_001034438	1429	596.579
NM_001075830	1373	123.587	NM_001046316	1428	121.965
NM_001205731	1372	73.7149	NM_001192468	1427	40.3296
NM_001034204	1369	178.169	NM_001025342	1425	461.454
NM_001080218	1365	172.165	NM_001243320	1422	59.7306
NM_174788	1360	478.289	NM_001034465	1418	192.749
NM_001206501	1360	42.6533	NM_001035427	1418	102.419
NM_001099715	1351	90.2115	NM_001035344	1413	182.393
NM_001099081	1348	129.494	NM_001105370	1411	271.578
NM_001110207	1348	81.01	NM_001034614	1411	220.115
NM_001205544	1345	288.072	NM_001046184	1410	79.7753
NM_001046409	1343	78.741	NM_174394	1409	37.1761
NM_001035448	1342	219.366	NM_001206313	1405	45.4188
NM_001034308	1337	153.217	NM_001205792	1405	18.0012
NM_174105	1335	72.7796	NM_001083725	1404	94.4212
NM_001035492	1333	128.719	NM_174352	1404	31.713
NM_001076884	1330	88.4911	NM_001075483	1402	139.305
NM_001191450	1329	56.7625	NM_176650	1401	152.593
NM_174064	1328	118.96	NM_001206727	1396	50.7009
NM_001102485	1326	64.88	NM_001034335	1393	115.091
NM_001046449	1326	141.853	NM_001015556	1392	369.128
NM_203322	1324	112.721	NM_001114515	1388	482.231
NM_001101246	1322	46.6531	NM_001007815	1385	391.588
NM_001076012	1322	71.6503	NM_001046435	1385	97.0934
NM_001113231	1315	418.522	NM_001045866	1381	117.364
NM_001114192	1309	55.2728	NM_174601	1381	97.8843
NM_001076538	1308	83.9915	NM_001034717	1381	78.3507
NM_001166571	1305	26.745	NM_181035	1380	27.4877
NM_001192356	1302	70.3424	NM_174258	1379	149.088
NM_001014936	1301	323.789	NM_001002885	1378	469.213
NM_174839	1295	70.8636	NM_001206448	1377	86.1604
NM_181667	1289	70.8007	NM_001033624	1374	427.384
NM_174032	1287	189.46	NM_001192356	1371	74.3076
NM_174083	1287	84.4748	NM_174281	1370	90.6477
NM_001075125	1285	77.819	NM_174238	1358	158.885
NM_001192940	1277	48.5897	NM_001102477	1355	81.2377
NM_001037467	1277	380.915	NM_001114155	1351	46.9615
NM_001242587	1270	222.172	NM_001103253	1348	148.398
NM_001099066	1269	73.2257	NM_001205468	1347	96.0723
NM_001105613	1266	56.0154	NM_001098139	1347	84.1548
NM_001076869	1261	68.4895	NM_001102529	1346	49.4368
NM_001205720	1261	79.8196	NM_001075125	1345	81.7137
NM_001035441	1259	189.293	NM_001035074	1343	260.2
NM_001035317	1256	91.1673	NM_001195013	1343	122.243
NM_174394	1253	32.9544	NM_001046193	1342	136.791
NM_001035326	1251	138.619	NM_001103348	1342	136.182
NM_001193217	1249	48.3161	NM_001102480	1341	89.2474
NM_174595	1245	521.288	NM_001205393	1338	35.6979
NM_001083466	1244	69.4112	NM_174486	1336	185.918
NM_001098467	1242	190.522	NM_001205557	1334	39.8495
NM_001192097	1241	52.3691	NM_001098117	1334	80.1193
NM_001082471	1240	101.631	NM_001103107	1333	80.1062
NM_001075308	1239	167.991	NM_001099947	1332	59.4075
NM_001206584	1238	25.6732	NM_001046468	1331	81.3453
NM_001034296	1235	79.4287	NM_001078097	1329	69.602
NM_001244140	1234	30.3017	NM_001143867	1329	44.5863
NM_001102041	1232	63.2811	NM_001034053	1313	131.674
NM_001192195	1231	63.7586	NM_001025569	1311	330.951
NM_001035503	1228	479.76	NM_001015543	1311	289.582
NM_001192468	1228	34.5946	NM_001046520	1307	83.5921
NM_001077953	1226	101.461	NM_181015	1307	63.1274
NM_001114856	1223	140.389	NM_001076534	1305	68.5026
NM_174794	1221	91.9928	NM_001191501	1299	48.0637
NM_001192862	1215	66.898	NM_001206400	1295	37.8839
NM_001098029	1212	100.505	NM_001035312	1290	203.719
NM_001102519	1209	53.563	NM_001078007	1289	80.3842
NM_177519	1205	108.513	NM_001035455	1288	183.601
NM_001099947	1204	53.5272	NM_181031	1286	144.443
NM_001034667	1204	118.445	NM_001075924	1282	106.738
NM_177521	1203	255.251	NM_001014862	1281	367.763
NM_001193099	1201	30.5297	NM_001193115	1279	65.6089
NM_001102122	1198	74.9265	NM_001191413	1279	29.1952
NM_001206046	1197	62.8903	NM_001130751	1278	145.215
NM_174163	1196	256.16	NM_001099717	1277	93.5202
NM_001046117	1195	135.35	NM_001075126	1276	72.514
NM_001101978	1194	70.1056	NM_001015561	1275	201.817
NM_001130747	1190	139.661	NM_001046196	1275	98.401
NM_001046149	1188	195.917	NM_001098467	1273	195.903
NM_001045885	1183	102.337	NM_001192417	1267	24.8149
NM_001075942	1182	120.577	NM_001205785	1265	31.5147
NM_001046087	1179	59.8813	NM_001075124	1265	120.55
NM_001034781	1179	243.336	NM_001003658	1262	203.212
NM_001101197	1179	81.8006	NM_001100367	1260	80.5358
NM_001035420	1178	140.185	NM_001034308	1259	144.741
NM_001035344	1175	151.187	NM_001206908	1259	39.203
NM_174684	1172	125.247	NM_001035008	1254	375.802
NM_001034280	1171	115.033	NM_174226	1251	102.328
NM_001015578	1171	129.474	NM_001034716	1250	398.489
NM_001035455	1170	166.247	NM_001191146	1249	72.3435
NM_001114155	1168	40.4706	NM_001083386	1244	72.5871
NM_001040475	1168	229.918	NM_001144088	1244	55.4104
NM_174226	1161	94.6627	NM_001034654	1243	113.544
NM_001206414	1161	65.8775	NM_174731	1243	401.25
NM_001076905	1160	107.444	NM_001075366	1243	66.875
NM_001103221	1160	106.766	NM_001103349	1241	132.907
NM_001035285	1158	124.664	NM_001101878	1233	145.005
NM_001046373	1157	141.392	NM_001104996	1232	146.061
NM_001076531	1156	47.4018	NM_001105359	1229	150.853
NM_001192872	1156	51.382	NM_001193223	1226	57.4815
NM_001193153	1154	67.8545	NM_001102482	1222	75.4485
NM_001076532	1151	58.766	NM_001099115	1222	44.3657
NM_001075689	1150	50.7949	NM_001075871	1221	138.585
NM_001192889	1149	66.003	NM_177516	1220	309.121
NM_174300	1147	157.397	NM_001077903	1214	208.068
NM_001015618	1142	75.9084	NM_001082605	1212	111.759
NM_001193002	1141	65.3414	NM_001076532	1212	62.0788
NM_001035074	1141	220.357	NM_001076126	1211	60.9762
NM_001075455	1141	86.6363	NM_174315	1211	136.243
NM_001193123	1140	42.7402	NM_001075680	1211	72.8173
NM_174472	1139	201.672	NM_001101152	1211	343.815
NM_001081614	1137	72.4418	NM_001101975	1208	96.3874
NM_001040522	1136	140.847	NM_001077830	1208	416.167
NM_001105627	1136	58.8083	NM_001205957	1207	64.1136
NM_001166567	1135	56.2484	NM_001045985	1207	76.8367
NM_001046176	1134	94.8456	NM_001075133	1205	126.669
NM_001075871	1132	128.073	NM_001081526	1205	68.1767
NM_001102213	1132	83.2311	NM_001017950	1203	68.1953
NM_001192476	1130	35.725	NM_001099715	1202	80.5194
NM_001101155	1128	39.4728	NM_001101246	1200	42.4835
NM_001077952	1126	69.3828	NM_001046178	1199	105.347
NM_001099053	1125	64.0839	NM_001045874	1198	79.1139
NM_001002885	1125	381.842	NM_205798	1198	106.63
NM_001034684	1125	121.495	NM_001105441	1198	117.329
NM_174231	1125	113.124	NM_174431	1196	277.644
NM_001098071	1121	74.6583	NM_001045868	1193	145.13
NM_174592	1113	22.7213	NM_001081616	1193	56.0753
NM_174238	1109	129.338	NM_001102191	1187	57.1832
NM_001205972	1107	45.0221	NM_001034781	1185	245.358
NM_001102319	1106	57.1251	NM_001076869	1182	64.4045
NM_001205486	1103	73.8204	NM_001244233	1182	113.114
NM_001083691	1102	129.185	NM_001109807	1179	88.5904
NM_001109814	1101	74.8387	NM_001101073	1177	147.743
NM_001025326	1101	190.004	NM_001076931	1173	111.679
NM_174442	1099	127.3	NM_001205416	1173	38.3791
NM_001078139	1098	434.791	NM_001077014	1172	107.683
NM_001101131	1096	79.6952	NM_001103271	1172	83.128
NM_001014963	1096	42.6966	NM_001046258	1169	74.4408
NM_001083725	1093	73.2711	NM_001034439	1169	96.3123
NM_001046115	1092	107.066	NM_001205646	1164	39.2693
NM_175796	1089	125.572	NM_001205567	1163	44.4269
NM_001075224	1089	70.2156	NM_174295	1161	65.0766
NM_001205623	1089	30.7466	NM_001172224	1160	44.6619
NM_001033608	1089	379.068	NM_001192857	1159	101.964
NM_001102352	1089	58.0368	NM_001035447	1155	115.265
NM_174068	1088	71.1616	NM_001130754	1154	78.8238
NM_174148	1085	71.9325	NM_001193230	1153	27.9071
NM_001034224	1085	144.805	NM_001206310	1152	38.4593
NM_001193115	1083	55.3772	NM_001046374	1150	75.3613
NM_173998	1083	47.4153	NM_177519	1146	103.53
NM_001046468	1083	65.9771	NM_001034690	1146	369.937
NM_001034727	1079	124.069	NM_001046038	1143	68.2281
NM_001191122	1075	26.7869	NM_001206582	1141	14.4365
NM_001034717	1074	60.7385	NM_001102177	1139	58.2378
NM_178320	1073	420.814	NM_001077893	1138	278.034
NM_001011678	1072	90.9255	NM_001077059	1135	102.99
NM_001205629	1071	38.5613	NM_001098462	1132	50.3669
NM_001206163	1070	32.2179	NM_001035492	1131	109.563
NM_001205802	1068	56.5489	NM_174163	1131	243.014
NM_001075366	1064	57.0617	NM_001034604	1130	102.947
NM_001101220	1064	101.639	NM_001033619	1129	346.965
NM_001033629	1063	129.827	NM_001205812	1129	36.6528
NM_001206727	1062	38.4473	NM_175824	1128	114.07
NM_001243320	1061	44.4246	NM_001192884	1128	62.1227
NM_001080262	1061	51.9138	NM_001205630	1125	72.5403
NM_001034701	1059	115.651	NM_001035326	1122	124.724
NM_001046390	1059	141.15	NM_001098064	1122	151.609
NM_001192817	1058	14.8976	NM_001192040	1119	68.1854
NM_001075562	1057	49.695	NM_001075354	1118	133.472
NM_001206005	1057	34.2274	NM_177515	1118	238.968
NM_001099151	1057	45.0981	NM_001075868	1117	64.9733
NM_001205957	1056	55.9135	NM_001037815	1116	79.5413
NM_001205812	1055	34.141	NM_001205530	1116	66.5196
NM_001205777	1055	55.4867	NM_001075436	1116	69.7229
NM_001078067	1053	47.8446	NM_001081519	1116	80.4929
NM_001075124	1053	100.027	NM_174845	1114	55.2908
NM_001082445	1053	91.0526	NM_001191150	1114	82.5563
NM_001034395	1052	157.129	NM_001205851	1110	72.1404
NM_001083724	1052	88.3127	NM_001037461	1110	331.678
NM_001034322	1051	102.505	NM_001105627	1108	57.5427
NM_175824	1050	105.843	NM_001099369	1107	65.3184
NM_001100317	1047	61.0535	NM_001243290	1106	38.5497
NM_001076287	1046	74.7036	NM_001077853	1106	63.0629
NM_001035487	1044	119.172	NM_001205802	1106	58.7486
NM_001046038	1041	61.941	NM_001193062	1105	76.7297
NM_001034335	1039	85.569	NM_001103091	1101	45.4829
NM_001105645	1039	48.4806	NM_001206414	1100	62.6162
NM_001192850	1038	24.0222	NM_001075338	1099	94.7334
NM_001078041	1036	103.16	NM_174814	1097	264.548
NM_001101886	1035	72.9995	NM_001081530	1097	103.625
NM_001192992	1034	14.1406	NM_001075650	1097	92.1583
NM_001077851	1034	49.1909	NM_001193153	1097	64.7097
NM_001206487	1033	56.6785	NM_174455	1090	401.855
NM_001015673	1031	100.268	NM_174788	1090	384.563
NM_001206586	1030	9.674	NM_001164022	1090	26.2397
NM_174793	1026	145.281	NM_001159566	1089	52.1557
NM_001128506	1025	127.705	NM_174708	1089	73.9405
NM_001098905	1022	41.8148	NM_001192365	1089	55.3637
NM_001034434	1021	418.913	NM_001035287	1089	171.845
NM_001038179	1020	116.759	NM_001206589	1087	20.3802
NM_001007818	1019	147.562	NM_001083412	1087	102.256
NM_001075354	1018	121.145	NM_001017937	1086	91.1221
NM_001130751	1018	115.303	NM_001243300	1085	25.8402
NM_176610	1014	105.439	NM_001144101	1085	50.2613
NM_001206898	1009	36.3674	NM_001128497	1084	158.15
NM_001104998	1009	145.29	NM_001192823	1084	36.2068
NM_001014951	1009	119.103	NM_001192261	1082	43.3186
NM_001034484	1007	108.066	NM_001076487	1081	94.6142
NM_001206072	1007	31.5242	NM_001101197	1081	75.2416
NM_001192756	1006	40.2179	NM_001206133	1079	38.1339
NM_001101040	1005	94.0676	NM_001038144	1079	63.6113
NM_001035456	1004	144.164	NM_001205515	1078	49.357
NM_001192743	1002	18.1778	NM_174628	1077	123.471
NM_001105370	1001	192.049	NM_001034224	1072	143.528
NM_001205985	1000	107.034	NM_174769	1071	190.736
NM_174769	998	177.167	NM_176647	1071	88.4159
NM_001103230	998	82.1593	NM_001045980	1071	86.9796
NM_001083412	998	93.5839	NM_001242585	1070	66.1434
NM_001101173	997	46.1625	NM_001034050	1068	260.002
NM_001099717	996	72.7083	NM_001102146	1068	97.3851
NM_176647	995	81.8793	NM_001078126	1067	114.451
NM_001077486	995	79.1075	NM_001192754	1067	58.9533
NM_001206245	994	72.5883	NM_001034636	1063	151.107
NM_001078097	991	51.7345	NM_001114192	1062	44.9869
NM_001038144	990	58.1779	NM_174442	1062	123.408
NM_001035293	989	76.3432	NM_001205720	1060	67.3116
NM_001076143	989	114.818	NM_001127243	1060	180.617
NM_174590	988	23.9303	NM_001076287	1057	75.7312
NM_175832	981	103.75	NM_001083387	1056	49.4092
NM_001075710	978	100.469	NM_174216	1055	140.792
NM_001102100	977	39.4835	NM_001082428	1052	41.2949
NM_001193206	977	47.2605	NM_001101040	1052	98.7824
NM_001077928	976	62.9694	NM_001075883	1052	86.499
NM_174504	975	47.6147	NM_001075287	1051	79.263
NM_001003901	973	291.94	NM_001035289	1050	98.3693
NM_001206634	973	29.6026	NM_001034051	1050	393.477
NM_173925	973	133.88	NM_001205462	1050	76.6496
NM_001205646	971	32.6535	NM_001034315	1049	100.48
NM_001075987	971	47.7963	NM_001034292	1049	137.135
NM_001110088	970	88.4418	NM_001075430	1048	203.045
NM_001046310	970	69.2516	NM_001101149	1048	53.6251
NM_174399	969	55.3984	NM_001192542	1046	79.6479
NM_174152	966	231.125	NM_001075318	1046	85.5253
NM_001035447	966	96.0958	NM_001206031	1045	37.8591
NM_001081530	966	90.9589	NM_001102217	1045	72.2208
NM_174370	966	23.798	NM_001034663	1043	134.803
NM_001013590	964	169.95	NM_001206189	1043	77.801
NM_001081602	963	55.5057	NM_001103282	1043	47.7972
NM_001076883	960	66.8102	NM_001206405	1043	68.284
NM_001102199	959	40.4105	NM_001102307	1041	40.5063
NM_001199026	958	57.3867	NM_001076220	1041	99.1576
NM_001206348	957	76.3239	NM_001075752	1041	210.027
NM_174628	956	109.249	NM_001206005	1040	33.7848
NM_001034240	956	78.7969	NM_174485	1037	114.591
NM_001017934	955	99.7613	NM_001192423	1035	40.1737
NM_001192417	954	18.625	NM_174070	1034	60.0091
NM_001105417	953	59.0611	NM_001192345	1031	31.4303
NM_001024488	949	93.8564	NM_001045920	1031	115.045
NM_174708	948	64.1613	NM_001192950	1030	85.9659
NM_174037	947	147.147	NM_001101173	1030	47.8433
NM_001031768	947	47.2639	NM_174452	1029	41.743
NM_001045950	945	82.2359	NM_001024488	1027	101.896
NM_001046520	944	60.1827	NM_001012671	1025	47.5034
NM_174258	944	101.733	NM_001192030	1019	87.1412
NM_001046196	944	72.6226	NM_001101920	1014	106.156
NM_001101080	944	45.2889	NM_001046087	1014	51.6661
NM_174485	944	103.981	NM_001105631	1011	131.413
NM_001038205	943	84.3613	NM_205784	1011	59.16
NM_001046184	940	53.0136	NM_001102170	1010	82.6808
NM_001113309	940	447.712	NM_174037	1009	157.283
NM_001034636	939	133.054	NM_001046063	1005	96.2653
NM_001192181	938	18.0828	NM_001098464	1005	69.1069
NM_001205650	937	16.6064	NM_001110018	1003	96.2987
NM_001100371	935	60.9983	NM_001034684	1001	108.45
NM_001103271	934	66.0354	NM_174766	1001	28.6415
NM_001205792	934	11.9284	NM_001075987	1001	49.4309
NM_174315	932	104.519	NM_001206221	1000	321.794
NM_001192542	929	70.5129	NM_001075912	999	148.713
NM_001076931	927	87.9759	NM_001083529	997	59.8442
NM_001001854	927	154.244	NM_001077035	996	167.484
NM_001082605	923	84.8379	NM_001206348	995	79.6089
NM_001035081	923	146.424	NM_001103221	995	91.8729
NM_001205869	923	36.3241	NM_001007818	993	144.258
NM_001075218	921	174.732	NM_001102100	993	40.2587
NM_001206400	921	26.8569	NM_001192756	991	39.7452
NM_001105359	921	112.686	NM_001035283	991	162.121
NM_174162	920	69.9337	NM_001206046	990	52.1813
NM_001035112	919	64.2413	NM_001192453	989	58.3054
NM_001098924	918	56.4299	NM_001102080	988	57.3232
NM_001102271	914	104.684	NM_001102271	982	112.832
NM_001097989	913	43.5563	NM_174032	981	144.876
NM_174101	913	96.4589	NM_001076894	981	52.028
NM_001033120	912	365.386	NM_001040491	979	114.022
NM_001101841	910	99.0615	NM_001193205	979	34.2221
NM_001109793	910	49.6896	NM_001128506	978	122.24
NM_001192030	910	77.5713	NM_001193207	978	49.1959
NM_001076047	909	48.4187	NM_001205575	978	65.7936
NM_001143863	908	49.3299	NM_001102555	977	64.7907
NM_001206307	907	70.3589	NM_001191402	977	17.589
NM_001034318	904	59.2977	NM_001045950	975	85.1185
NM_001206908	904	28.059	NM_001192737	975	47.9967
NM_001206450	900	56.0827	NM_001192095	975	136.236
NM_001034677	900	80.1985	NM_001101061	973	46.918
NM_174352	900	20.2639	NM_174064	969	87.0795
NM_001035272	899	53.2592	NM_001191181	969	62.9367
NM_001075334	899	77.5721	NM_001192992	968	13.2805
NM_001192839	897	44.037	NM_001034395	967	144.896
NM_001205524	897	48.3594	NM_001098924	966	59.5708
NM_001193034	894	27.5727	NM_001102346	965	45.6832
NM_001075750	894	61.567	NM_001076030	963	47.9705
NM_001102146	892	81.0767	NM_175806	962	93.4566
NM_001046572	889	64.5055	NM_001099018	962	99.7438
NM_001205565	888	41.2465	NM_203322	961	82.0785
NM_001025322	888	149.091	NM_001034709	961	98.3958
NM_001033609	888	96.2053	NM_174590	960	23.3266
NM_001075265	888	55.4025	NM_001077013	960	88.9618
NM_001098982	885	47.7503	NM_001038535	959	87.2519
NM_001195013	884	80.2069	NM_174022	958	176.913
NM_001035421	882	65.3198	NM_001206680	958	26.5549
NM_001035484	882	98.1575	NM_001206288	958	75.6738
NM_001192857	882	77.3465	NM_001081614	957	61.1689
NM_001076826	878	49.9443	NM_001035334	955	290.443
NM_001035066	878	60.2822	NM_001034615	955	88.0209
NM_001191430	876	42.3347	NM_001012669	954	23.7755
NM_001075991	874	95.2441	NM_001098087	953	57.0028
NM_001046370	874	66.3629	NM_174348	952	57.429
NM_001098035	874	85.7746	NM_001034282	951	92.0825
NM_001034530	873	199.528	NM_001172375	951	75.0053
NM_001077013	873	80.6412	NM_001076047	951	50.8182
NM_001103107	873	52.295	NM_001101841	950	103.747
NM_001075499	873	100.382	NM_001046572	950	69.1526
NM_001193230	870	20.9901	NM_001114856	950	109.401
NM_001076894	870	45.9936	NM_001012680	949	161.167
NM_001075986	869	17.1424	NM_174400	948	88.4898
NM_001206579	869	74.6055	NM_001046370	948	72.2124
NM_001102181	866	35.9577	NM_001102204	947	43.6614
NM_001076222	866	105.578	NM_001034231	947	162.442
NM_001075318	866	70.5816	NM_174443	946	221.363
NM_178574	865	142.535	NM_182657	946	63.5158
NM_182657	864	57.8249	NM_001034524	946	83.4756
NM_001205567	863	32.8615	NM_001046605	946	66.4316
NM_001206260	862	40.7804	NM_001192392	945	50.8422
NM_001098926	860	22.5342	NM_001077851	945	45.101
NM_001034654	860	78.3075	NM_001035503	944	369.988
NM_001193204	860	77.891	NM_001206579	943	81.218
NM_001035388	859	90.66	NM_001076847	943	55.0082
NM_001103349	858	91.5953	NM_001192815	939	57.0984
NM_001205520	856	47.464	NM_001014963	938	36.6585
NM_001206133	855	30.1208	NM_001101102	936	52.0379
NM_001076358	855	117.802	NM_001205939	935	30.8878
NM_001205515	853	38.9305	NM_176612	934	154.898
NM_001105342	853	36.5162	NM_001205520	933	51.8993
NM_001206313	849	27.3576	NM_174399	928	53.2244
NM_001101219	847	45.5676	NM_001040525	927	86.1764
NM_001012999	847	35.8834	NM_001102122	925	58.0377
NM_001013364	847	74.7262	NM_001034530	923	211.632
NM_174390	846	95.7681	NM_174726	923	53.8875
NM_001102509	846	54.6511	NM_001075505	922	65.0358
NM_001172594	846	47.1269	NM_001097570	922	41.7298
NM_001098139	846	52.6856	NM_174036	922	41.739
NM_001205831	843	48.5617	NM_001046005	922	90.2551
NM_001099100	843	45.0794	NM_001206487	921	50.6953
NM_001078007	841	52.2786	NM_001024541	920	384.866
NM_174409	839	137.475	NM_001192510	920	43.9693
NM_001008663	837	91.3582	NM_001078116	917	93.4705
NM_001193007	836	44.1277	NM_001076887	917	88.7485
NM_001040519	836	138.764	NM_174083	916	60.3162
NM_001034524	836	73.5334	NM_001035272	916	54.4402
NM_001083368	835	77.5165	NM_001205915	915	16.028
NM_001205530	835	49.6115	NM_001206034	915	38.4974
NM_001206589	835	15.6054	NM_001191223	914	74.0531
NM_001035076	833	148.521	NM_174654	913	53.4102
NM_001035079	832	79.7377	NM_001014947	913	133.487
NM_001205600	831	32.6909	NM_001077885	912	39.8177
NM_174185	831	30.4022	NM_001205818	911	101.324
NM_001193062	830	57.4499	NM_174504	910	44.5828
NM_001206014	830	33.3122	NM_001193126	909	32.2369
NM_001206448	829	51.7057	NM_001075557	908	44.7092
NM_001101299	829	47.3812	NM_001083656	907	50.4257
NM_001102217	829	57.1099	NM_001035076	906	162.054
NM_001083386	828	48.1593	NM_001076356	906	74.0193
NM_001038109	828	139.246	NM_001192048	904	26.5251
NM_174129	825	46.9425	NM_001013364	904	80.0106
NM_001192858	825	71.0369	NM_001077953	903	74.9694
NM_001192815	824	49.9455	NM_001034370	903	65.7313
NM_001079779	822	92.8969	NM_001077928	901	58.3169
NM_001205416	822	26.8089	NM_001113745	899	24.2314
NM_001081526	821	46.3023	NM_001191162	898	56.534
NM_001192265	821	61.5608	NM_001075689	896	39.7027
NM_001192786	821	33.8964	NM_001024494	895	55.8647
NM_001075883	820	67.2077	NM_001035066	894	61.5775
NM_001075436	817	50.8796	NM_001034602	893	94.8444
NM_001037477	817	70.1117	NM_001191476	892	62.5324
NM_001038194	816	83.9535	NM_001034749	890	68.0219
NM_001038162	815	165.534	NM_001075991	888	97.0799
NM_001098081	814	81.0146	NM_001206930	888	32.6209
NM_001103260	812	77.2773	NM_001075428	888	170.755
NM_001101073	812	101.601	NM_001046535	888	172.863
NM_001082602	811	75.1178	NM_001034271	887	215.938
NM_001076889	811	76.5404	NM_001083724	887	74.7
NM_001099369	810	47.6412	NM_001244135	887	81.7903
NM_001046258	810	51.4152	NM_001034220	885	212.175
NM_001098381	810	94.8456	NM_001098022	884	86.7839
NM_001045879	810	69.2782	NM_001046604	883	76.5327
NM_173990	808	81.0093	NM_001046320	883	78.1182
NM_001144096	808	17.2895	NM_001033629	882	108.066
NM_001192950	807	67.1387	NM_001076450	879	51.1439
NM_001034239	805	83.7495	NM_001101046	878	43.0562
NM_001046374	805	52.5844	NM_001077834	878	83.7872
NM_001003906	804	79.6701	NM_001102504	878	36.3219
NM_001076000	803	41.0599	NM_001077486	878	70.0291
NM_001034289	802	114.917	NM_001205894	877	50.3839
NM_001083527	802	49.8391	NM_001038162	876	178.494
NM_001242585	802	49.4183	NM_174409	876	143.998
NM_001128497	799	116.198	NM_001205486	876	58.8159
NM_001076523	799	87.1174	NM_001098122	875	61.0068
NM_174770	799	178.815	NM_001035393	873	117.421
NM_001105320	798	99.5444	NM_001076432	873	44.3714
NM_001102241	797	40.8042	NM_175779	873	73.3101
NM_001034699	796	98.0971	NM_001075499	873	100.703
NM_001103342	796	72.3832	NM_001103222	870	65.4441
NM_001205748	795	36.5693	NM_178320	870	342.294
NM_174331	795	63.9782	NM_176872	866	38.0934
NM_001038065	794	56.4301	NM_001105496	866	134.89
NM_001130752	794	67.458	NM_001035490	864	134.476
NM_001130754	792	53.9246	NM_001035043	864	76.3055
NM_001205754	792	32.9857	NM_001082471	864	71.041
NM_001206353	792	38.7611	NM_001103260	862	82.2986
NM_174077	791	101.971	NM_001034677	861	76.9691
NM_001205575	791	53.0435	NM_001075750	860	59.4153
NM_001076275	790	97.8891	NM_001192513	859	34.607
NM_001099060	789	86.6746	NM_176662	858	83.79
NM_001205939	789	25.9814	NM_176648	856	127.149
NM_001206490	788	28.2822	NM_001206311	856	51.2008
NM_001046541	788	84.1665	NM_001206450	854	53.3868
NM_001080264	788	109.83	NM_001015648	853	127.349
NM_001164022	788	18.909	NM_001191434	852	48.5261
NM_001012519	787	118.764	NM_001034464	852	85.9898
NM_001105358	786	48.142	NM_001075334	851	73.6657
NM_001077893	786	191.42	NM_001045879	850	72.9323
NM_001193205	786	27.3878	NM_001105372	850	40.3229
NM_001046435	786	54.9254	NM_001191436	849	43.3127
NM_001076925	785	37.2757	NM_001101179	849	69.6958
NM_001035414	785	73.1406	NM_001003901	849	255.551
NM_001128499	784	102.952	NM_001205423	849	30.9387
NM_174711	783	111.959	NM_001037467	848	253.76
NM_001075250	782	35.1871	NM_001192087	848	25.1447
NM_001098462	780	34.5943	NM_001192183	847	27.8238
NM_001046236	780	48.2518	NM_001075830	846	76.3945
NM_001192034	780	62.6724	NM_001038670	846	80.8464
NM_001038086	779	84.0842	NM_001205608	845	61.2051
NM_001098122	778	54.0705	NM_001207046	844	371.256
NM_001098022	778	76.1337	NM_001083439	843	48.1338
NM_174443	776	181.003	NM_001206014	843	33.9423
NM_001076550	776	56.1269	NM_001078139	842	334.487
NM_001037815	774	54.9895	NM_001192740	842	169.211
NM_001191331	773	36.1266	NM_001192190	841	16.6997
NM_001166068	773	94.0152	NM_001191544	840	27.8933
NM_001102265	773	90.7733	NM_001035081	840	133.684
NM_001033628	772	116.932	NM_001192790	839	32.7395
NM_001040491	772	89.6257	NM_001077864	839	78.3511
NM_001206042	772	27.3192	NM_001100317	838	49.0227
NM_174804	771	416.764	NM_001080218	838	106.034
NM_175712	770	37.1067	NM_001046283	836	77.6816
NM_001097561	770	101.049	NM_001081510	836	58.6266
NM_001102080	769	44.4744	NM_001102533	832	52.5727
NM_001034604	769	69.8348	NM_001034484	831	89.4647
NM_001102300	769	137.711	NM_001035296	831	84.5783
NM_001206034	768	32.2093	NM_001191409	831	38.6523
NM_001076887	767	73.9941	NM_001205721	831	98.691
NM_001034271	764	185.4	NM_001075194	830	59.488
NM_001078157	763	50.1293	NM_001205948	829	48.3995
NM_001205948	762	44.3457	NM_001105651	829	118.007
NM_174550	762	65.723	NM_001035484	826	92.2199
NM_001075680	762	45.6726	NM_001075986	825	16.3266
NM_001099082	761	40.0963	NM_001101041	825	62.9601
NM_001046605	760	53.1995	NM_001035085	825	86.9018
NM_001075733	759	98.6545	NM_174008	823	127.13
NM_001101052	759	38.636	NM_001205972	823	33.579
NM_001191183	758	39.7333	NM_174237	822	46.4048
NM_001040604	757	116.298	NM_001192199	822	28.6314
NM_001035470	756	73.5231	NM_001034728	822	51.9568
NM_001034316	754	354.168	NM_001099032	822	61.005
NM_001102308	753	63.2904	NM_205815	821	98.0716
NM_001076254	752	66.8936	NM_001098081	821	81.9732
NM_001206031	752	27.1571	NM_001033609	819	89.0143
NM_001045980	751	60.7965	NM_001083655	818	43.2043
NM_001075752	751	151.034	NM_001079649	818	149.045
NM_001040511	750	90.5709	NM_001192903	817	34.3178
NM_001101231	750	63.6933	NM_001206307	817	63.5805
NM_001192571	750	21.651	NM_001101906	817	46.5585
NM_174834	750	24.4217	NM_001034751	817	122.96
NM_001077885	749	32.5967	NM_001076495	817	107.353
NM_001205785	748	18.5753	NM_001082602	815	75.7303
NM_001143867	748	25.0143	NM_001192976	815	85.7603
NM_001205423	748	27.1711	NM_001076219	814	111.909
NM_001192987	747	66.5938	NM_001205501	813	58.1882
NM_001205703	747	71.4574	NM_001102194	811	32.8735
NM_001024562	746	158.945	NM_001105620	811	32.3112
NM_001076111	746	46.5289	NM_001075224	810	52.3938
NM_001046496	745	82.239	NM_174754	810	52.6931
NM_001034665	745	75.9602	NM_001035304	808	80.1287
NM_001206137	745	38.5573	NM_001097989	808	38.6706
NM_001103282	744	33.9861	NM_174198	808	44.2969
NM_001035280	744	154.335	NM_001102317	807	59.227
NM_001206212	742	47.6615	NM_001025322	806	135.757
NM_001046503	741	116.646	NM_001205524	806	43.5926
NM_001101306	741	146.428	NM_001098051	806	46.292
NM_001098087	740	44.121	NM_001205429	806	136.655
NM_183363	739	158.779	NM_001205511	804	32.5833
NM_001205500	736	48.5271	NM_001078041	804	80.3149
NM_001191533	735	71.2096	NM_001109800	803	74.3792
NM_175776	735	182.925	NM_001001440	802	79.9982
NM_001034650	735	66.0717	NM_001205748	801	36.9634
NM_001078028	734	76.6752	NM_001079779	801	90.8137
NM_001083388	732	31.0178	NM_001046367	801	63.1262
NM_001078158	732	98.8553	NM_001038532	800	52.6948
NM_001035409	731	45.5655	NM_174175	800	91.8176
NM_001083470	731	46.955	NM_174152	799	191.781
NM_001191544	728	24.097	NM_001046236	799	49.5856
NM_001034546	728	126.812	NM_173980	798	88.8519
NM_001040526	728	60.3451	NM_174033	797	74.3272
NM_001079778	728	111.34	NM_001083414	797	36.8951
NM_001098464	728	49.8996	NM_001099116	796	67.4241
NM_001081538	727	70.973	NM_001192134	796	21.8517
NM_181013	726	27.7275	NM_001205912	796	86.1946
NM_001103091	726	29.8956	NM_001113252	795	68.8181
NM_001034729	726	65.4932	NM_001098958	794	66.3499
NM_175806	723	70.0138	NM_001083526	794	61.6035
NM_174346	722	305.434	NM_174800	792	57.7334
NM_001075133	722	75.6537	NM_001098926	791	20.7927
NM_001035319	721	92.4219	NM_001193028	791	54.3551
NM_001206697	721	30.711	NM_174561	791	51.5225
NM_001098064	721	97.113	NM_001075254	790	78.6481
NM_001206405	721	47.0522	NM_001040493	789	83.7119
NM_001192334	721	41.174	NM_174505	789	105.157
NM_001191129	720	38.2617	NM_001034365	788	98.4317
NM_174237	720	40.5167	NM_001037477	786	67.6676
NM_001167809	720	57.3105	NM_001206697	785	33.5442
NM_001101072	719	23.6955	NM_001128197	784	75.9842
NM_001015533	719	135.653	NM_001075484	784	79.0879
NM_001205511	719	29.0454	NM_001205774	783	23.0374
NM_001076259	717	78.8075	NM_001102551	783	47.3316
NM_001102101	716	45.0983	NM_001017934	781	81.8464
NM_001082611	716	35.2442	NM_001110440	780	61.1187
NM_001046047	715	76.0513	NM_001015618	780	52.0126
NM_001205751	715	47.681	NM_001075234	780	123.179
NM_001081590	714	61.4533	NM_001082611	779	38.4682
NM_173932	713	71.7311	NM_174331	778	62.8108
NM_001098080	712	97.9673	NM_001102308	778	65.6012
NM_001075749	710	33.2279	NM_001080318	778	77.5287
NM_001205501	710	50.6539	NM_001075218	777	147.885
NM_001014914	709	60.8691	NM_001033628	776	117.914
NM_001191163	708	23.0541	NM_001038214	776	42.0255
NM_001075557	707	34.7009	NM_001100327	776	41.9258
NM_001034365	706	87.9071	NM_001075510	776	48.6145
NM_001192096	705	22.7713	NM_174489	775	51.0317
NM_174281	705	46.4981	NM_176665	775	64.6568
NM_001046314	705	58.4623	NM_001075468	775	63.2411
NM_001015590	704	47.7104	NM_174219	774	86.4143
NM_001045874	703	46.2766	NM_001077952	774	47.8458
NM_174749	703	163.045	NM_001034759	774	103.901
NM_001207046	703	308.246	NM_001046430	772	33.691
NM_174741	701	59.7306	NM_001078157	772	50.8832
NM_001075922	700	86.1105	NM_001098050	769	26.5239
NM_174509	696	52.7103	NM_001206058	769	40.4391
NM_001075611	696	68.6684	NM_001101859	766	38.8271
NM_001034679	696	60.7226	NM_001038509	765	122.99
NM_001105441	696	67.9466	NM_001205789	764	16.2962
NM_001109998	696	34.0139	NM_001099100	764	40.9858
NM_001100374	695	97.3991	NM_001038205	763	68.4772
NM_001205721	694	82.1574	NM_001076116	763	56.8321
NM_001192510	693	33.0145	NM_001192265	763	57.3952
NM_205789	693	54.1075	NM_001205534	762	38.0875
NM_205784	693	40.4223	NM_001075324	761	230.757
NM_001099152	692	63.349	NM_001040476	761	115.208
NM_001098129	691	36.7301	NM_001205752	761	34.1264
NM_174532	691	91.4447	NM_001034368	760	65.8997
NM_001014891	691	105.603	NM_001205517	760	59.3474
NM_001024554	690	54.9226	NM_001097565	759	34.3069
NM_001102247	689	42.2896	NM_001101877	758	26.3932
NM_001046138	689	128.921	NM_001192759	758	42.8272
NM_001103234	689	55.7994	NM_001191129	757	40.3568
NM_001034725	688	54.0268	NM_174369	756	18.7271
NM_177516	687	173.515	NM_001082608	756	59.5569
NM_001034356	687	62.0572	NM_001034375	755	86.6529
NM_001080242	685	52.4409	NM_174725	755	53.588
NM_173902	685	84.9816	NM_001103092	754	42.2865
NM_001205789	684	14.5432	NM_174053	751	17.2002
NM_001103109	683	38.1196	NM_001034546	750	131.063
NM_174654	682	39.7693	NM_001046404	750	70.2638
NM_001206291	682	49.8932	NM_001038519	749	74.6389
NM_001192261	681	27.1772	NM_001206260	748	35.5006
NM_001099010	680	82.9016	NM_001075122	748	52.1876
NM_001192976	680	71.326	NM_001046170	748	58.2329
NM_001192823	680	22.6402	NM_001206081	748	10.1013
NM_001192527	680	26.7919	NM_001191183	747	39.2822
NM_001080217	679	92.3078	NM_001105637	746	81.5124
NM_001046470	679	68.8871	NM_001034434	745	306.651
NM_176665	679	56.4667	NM_001034385	745	107.848
NM_001101156	678	75.9092	NM_001099098	745	43.3472
NM_001045920	677	75.3021	NM_001034699	745	92.1063
NM_001205429	675	114.079	NM_001102520	744	31.9387
NM_001105040	675	71.6103	NM_173902	744	92.597
NM_001099379	675	52.6618	NM_001205357	743	58.1528
NM_176648	674	99.795	NM_174537	743	239.469
NM_001076126	673	33.7786	NM_001192334	742	42.509
NM_174115	673	66.4955	NM_001046470	741	75.4182
NM_001014935	673	78.7136	NM_001046118	741	65.3862
NM_001101906	671	38.1162	NM_001192485	740	54.6031
NM_001075607	671	102.393	NM_001205767	740	35.2515
NM_001076030	671	33.3181	NM_001123033	739	18.1112
NM_001172224	668	25.6369	NM_001099082	739	39.062
NM_001100366	668	47.1472	NM_001098381	739	86.8093
NM_001038052	668	85.4137	NM_001037457	737	35.5047
NM_176662	668	65.0267	NM_173972	736	31.9702
NM_001035032	668	82.772	NM_001033121	736	19.8693
NM_174811	668	195.266	NM_001193141	734	35.2194
NM_001075948	666	50.2149	NM_001205656	734	32.8438
NM_001191476	666	46.5398	NM_001075948	734	55.5193
NM_001046195	666	66.2202	NM_001206320	734	47.9316
NM_001102356	662	36.988	NM_001099183	734	88.0383
NM_001191243	661	27.3347	NM_001075459	732	85.5458
NM_001105496	661	102.63	NM_173912	732	85.3027
NM_001083526	661	51.1207	NM_001075733	732	95.45
NM_001038670	661	62.9654	NM_001101874	732	37.3252
NM_174277	660	130.548	NM_001046125	731	54.4683
NM_001034538	660	66.9595	NM_001035268	730	69.7285
NM_001034705	660	125.215	NM_001105617	730	72.6395
NM_001105372	659	31.1623	NM_001038109	729	122.99
NM_001034474	658	105.367	NM_001163727	729	121.096
NM_001098929	658	89.453	NM_001205372	728	45.2616
NM_001081624	658	35.5025	NM_001046442	727	68.8962
NM_001191181	657	42.536	NM_001014936	727	181.513
NM_001017954	656	118.305	NM_001098078	727	45.8954
NM_001205915	656	11.4544	NM_001242311	727	46.1656
NM_001034282	655	63.2191	NM_001102241	724	37.1856
NM_001045935	654	54.3655	NM_001206137	724	37.5906
NM_001077999	654	56.1001	NM_001098071	723	48.3059
NM_001075240	653	70.3353	NM_001037463	723	42.796
NM_001101060	653	26.7013	NM_001103300	721	69.8453
NM_001079634	653	126.831	NM_001035391	721	101.576
NM_001101894	653	48.9099	NM_174496	721	61.9675
NM_001034776	651	89.8767	NM_001191533	721	70.0771
NM_001192087	651	19.2416	NM_001105647	720	53.5126
NM_001076495	651	85.2676	NM_001076186	720	74.0902
NM_001101046	650	31.7735	NM_001166068	720	87.8498
NM_001034050	650	157.735	NM_001014847	719	111.148
NM_174845	650	32.1582	NM_001035112	719	50.4217
NM_001077834	650	61.8311	NM_001038179	719	82.5673
NM_001110440	649	50.6915	NM_001076818	718	41.8118
NM_001098078	649	40.8404	NM_001081535	718	32.2475
NM_001014912	648	84.8747	NM_001206791	718	38.1982
NM_001076934	646	60.8556	NM_001034239	717	74.8333
NM_001077933	646	62.5573	NM_001076889	717	67.8858
NM_001192423	646	24.9945	NM_001040519	717	119.393
NM_174766	646	18.4249	NM_001082433	716	63.7013
NM_001035486	644	76.5487	NM_175712	716	34.615
NM_001035483	644	57.0135	NM_001034474	715	114.861
NM_001035277	643	35.4323	NM_001035456	714	102.852
NM_001046380	643	74.8194	NM_001076279	714	78.5181
NM_001046204	643	24.3122	NM_001035441	714	107.695
NM_001081616	643	30.1268	NM_001192034	714	57.5532
NM_174492	642	71.254	NM_001205426	713	22.5788
NM_001109980	642	55.2563	NM_001034638	712	73.2302
NM_001101178	639	32.7396	NM_001034240	711	58.791
NM_176612	638	105.47	NM_001172039	711	97.1618
NM_001034309	636	54.6249	NM_001098934	710	35.1117
NM_001046367	636	49.9625	NM_001034322	709	69.3713
NM_001100376	636	46.8298	NM_001098999	707	42.6118
NM_001076856	636	66.745	NM_001101850	707	56.4122
NM_001102013	635	49.9801	NM_174787	707	62.2788
NM_001101877	635	22.0398	NM_001045902	707	100.362
NM_001192199	635	22.0473	NM_175832	707	75.0118
NM_001034376	635	102.325	NM_001078003	707	31.4913
NM_001100319	635	41.9626	NM_001046496	705	78.0729
NM_174502	634	56.0554	NM_174185	705	25.8752
NM_174494	634	60.5345	NM_001101178	705	36.2369
NM_001205517	634	49.3501	NM_001102556	705	46.557
NM_173948	633	34.7314	NM_174275	705	91.3482
NM_001040476	632	95.3732	NM_001015533	704	133.248
NM_001191138	632	32.3	NM_001102001	704	40.119
NM_001001440	632	62.8395	NM_001079646	704	140.788
NM_001099045	632	43.9535	NM_001098015	704	44.0366
NM_001083771	629	78.5589	NM_001101201	703	33.8349
NM_001035334	628	190.383	NM_001109767	702	19.5301
NM_001206809	628	43.0308	NM_001191424	702	20.2502
NM_001075242	627	32.6987	NM_001099045	702	48.9782
NM_001076534	627	32.8076	NM_001038110	701	61.6973
NM_173968	627	194.112	NM_001191523	701	16.0246
NM_173893	627	111.403	NM_001103183	700	42.017
NM_001193126	626	22.1296	NM_001035409	700	43.773
NM_001102170	625	51.0004	NM_001075431	700	37.3278
NM_001083439	625	35.5724	NM_001083409	700	56.5358
NM_001035463	625	55.1403	NM_001077919	699	40.6938
NM_001035085	625	65.6243	NM_174479	698	53.0508
NM_001109767	624	17.3046	NM_001078034	698	37.9417
NM_001075247	624	56.1677	NM_001038171	698	53.6475
NM_001206357	624	59.6634	NM_001205685	698	54.5475
NM_001105459	624	33.3248	NM_001075250	696	31.4178
NM_001035268	623	59.3179	NM_001206677	696	38.5381
NM_001035393	623	83.5278	NM_001078158	695	94.1593
NM_001243290	623	21.6454	NM_001075247	694	62.6688
NM_001205638	622	62.3305	NM_001110774	693	79.537
NM_001034370	622	45.1321	NM_001114154	693	32.4322
NM_001097985	622	97.0909	NM_001075240	692	74.775
NM_001192790	622	24.1942	NM_001113309	692	330.648
NM_001046170	622	48.2689	NM_001205703	692	66.4083
NM_174489	621	40.7606	NM_001206291	691	50.7136
NM_001034241	620	47.3937	NM_001191536	691	46.9328
NM_001191246	619	40.1648	NM_174233	691	46.7623
NM_001082428	619	24.2204	NM_001191138	690	35.3772
NM_001076847	619	35.9929	NM_001046541	690	73.9353
NM_174810	619	103.756	NM_001075495	690	66.6218
NM_001191501	617	22.7564	NM_001205638	688	69.1654
NM_001098117	617	36.9383	NM_001206476	688	40.537
NM_001098018	617	42.0655	NM_001045940	686	36.5907
NM_001080367	616	77.6471	NM_001103109	685	38.3538
NM_001040493	616	65.148	NM_001034772	684	115.113
NM_001205393	613	16.3026	NM_001076542	684	46.4112
NM_001206732	613	45.1851	NM_001040522	684	85.0778
NM_001077014	613	56.1421	NM_001075748	684	38.3817
NM_001076122	613	79.9317	NM_001046423	683	60.2943
NM_001076181	613	64.5634	NM_001075974	683	51.8531
NM_001014947	613	89.3388	NM_001192746	683	22.0269
NM_001097570	611	27.5656	NM_174575	683	64.3693
NM_001192485	611	44.9404	NM_001206122	682	50.3234
NM_001077853	610	34.6704	NM_001105473	682	83.3124
NM_001205608	609	43.9702	NM_001046074	682	63.2285
NM_001015624	609	95.1343	NM_001038194	682	70.3919
NM_001192957	609	60.5527	NM_001159818	682	230.69
NM_174800	609	44.2517	NM_001034356	681	61.7123
NM_175779	609	50.9774	NM_001102265	680	80.1082
NM_001172039	609	82.9571	NM_001205627	679	24.2733
NM_001034561	608	43.3617	NM_174751	679	38.7805
NM_001101201	608	29.1691	NM_001206732	679	50.2104
NM_001191413	608	13.8342	NM_001038539	679	152.949
NM_174022	608	111.92	NM_001205754	679	28.37
NM_001083529	608	36.3782	NM_174711	679	97.3991
NM_001192908	607	28.0731	NM_001035421	678	50.3727
NM_001102270	607	36.2546	NM_001206859	678	11.6009
NM_001100367	607	38.6739	NM_001193047	677	79.0281
NM_001205178	606	47.1526	NM_001083791	677	39.4242
NM_001038519	606	60.1958	NM_001104986	676	70.4824
NM_001078126	605	64.6878	NM_001046380	676	78.9114
NM_182652	605	73.1903	NM_001192472	676	39.6817
NM_174591	605	83.5824	NM_001192772	676	41.5
NM_001104995	604	60.114	NM_001046195	676	67.4299
NM_001206620	604	106.117	NM_001191152	675	22.5715
NM_001038171	603	46.1979	NM_001081604	675	29.4265
NM_001101264	602	37.3196	NM_001083647	675	61.2498
NM_001099183	601	71.8555	NM_001037444	675	68.3276
NM_001102505	601	38.2677	NM_201527	672	95.7917
NM_001207054	601	48.692	NM_174100	672	107.616
NM_001243300	600	14.2438	NM_001192083	672	28.7335
NM_001081523	600	45.1886	NM_001035474	671	47.5271
NM_001078003	600	26.6399	NM_001013590	670	118.497
NM_174679	599	42.9447	NM_001034318	670	44.0894
NM_001192245	598	44.3192	NM_001205655	669	29.8701
NM_001076376	597	185.386	NM_001206072	668	20.9788
NM_001191319	597	21.6168	NM_001080242	668	51.3033
NM_001130756	596	42.7146	NM_001098075	668	54.3367
NM_001075868	596	34.5572	NM_001038098	668	60.2148
NM_001098042	595	29.6887	NM_001046526	668	66.2771
NM_173923	595	109.725	NM_001075367	667	66.1139
NM_001035499	593	75.3523	NM_001024554	667	53.262
NM_001034703	593	78.8331	NM_001192839	666	32.8012
NM_001192079	593	57.8084	NM_001102174	665	31.8192
NM_001079623	592	106.387	NM_174615	665	157.224
NM_001191426	592	41.6106	NM_001102283	665	53.6034
NM_001076394	591	43.3601	NM_001076856	665	70.0121
NM_001035296	591	59.9592	NM_001205540	664	47.0313
NM_001205851	590	38.2224	NM_001097561	664	87.4172
NM_001034542	589	47.4938	NM_001101999	663	30.8102
NM_001014876	589	67.8023	NM_001083683	662	52.2119
NM_001205978	589	68.9285	NM_001192372	662	51.5964
NM_001105473	589	71.7218	NM_001206991	661	30.829
NM_001080228	589	43.0896	NM_001076911	661	37.8157
NM_174036	589	26.5789	NM_001076311	660	65.3253
NM_001075495	589	56.6883	NM_001193029	659	55.2942
NM_001205947	588	39.4564	NM_001080919	659	104.96
NM_001075142	588	34.1224	NM_001102181	659	27.4505
NM_001206785	586	13.5602	NM_001035497	659	72.9788
NM_001046095	585	119.412	NM_001100319	659	43.6881
NM_001100362	585	177.61	NM_001206575	658	24.51
NM_001083409	585	47.0969	NM_001017954	657	118.865
NM_001045888	584	75.3806	NM_001102294	656	46.1933
NM_001114515	584	202.25	NM_001033608	656	229.078
NM_001075510	584	36.4693	NM_001083638	655	24.1091
NM_001109791	583	24.3407	NM_001034705	655	124.665
NM_001034465	583	78.9942	NM_001079778	653	100.19
NM_001037817	582	58.5519	NM_001255972	653	29.6596
NM_001075359	582	82.468	NM_001075576	652	47.0098
NM_001099032	582	43.0553	NM_001034475	652	56.5829
NM_174386	581	130.887	NM_001035458	652	116.015
NM_001035471	581	70.2453	NM_001098077	651	33.2944
NM_001205993	581	65.9525	NM_001014844	651	88.4319
NM_001192670	580	21.2536	NM_001083689	651	40.3275
NM_001080278	579	40.2401	NM_175776	651	162.538
NM_001192150	579	33.8017	NM_001076358	650	89.8441
NM_174787	579	50.8405	NM_001206868	650	30.3505
NM_174754	579	37.5455	NM_001102502	650	18.9125
NM_001206407	578	57.0815	NM_001034361	649	42.7624
NM_001205573	578	42.713	NM_174035	649	42.126
NM_001101138	576	43.0321	NM_001113538	649	90.8081
NM_001076186	576	59.0828	NM_001034812	649	93.3571
NM_001099106	575	52.5206	NM_001035499	648	82.605
NM_001038535	574	52.0569	NM_001075368	648	64.2617
NM_001083375	574	51.7811	NM_001076905	648	60.2125
NM_001099038	574	30.4793	NM_001102035	648	54.6846
NM_001083655	574	30.2201	NM_001034561	647	46.2911
NM_001193018	574	68.6274	NM_001034470	647	61.6568
NM_001046538	573	35.7714	NM_001098955	647	40.7948
NM_001034759	572	76.5394	NM_001034316	647	304.882
NM_001105647	571	42.3029	NM_001014942	646	40.7819
NM_001076944	571	28.0325	NM_001075507	646	87.7527
NM_001206044	571	15.6249	NM_001105320	646	80.8418
NM_174245	570	110.921	NM_001035063	646	57.0279
NM_001045974	570	32.9096	NM_174804	645	349.772
NM_001046247	570	20.8014	NM_001080246	645	43.2213
NM_174561	570	37.0089	NM_001034241	644	49.3861
NM_001046320	570	50.2663	NM_001105431	643	33.6235
NM_001099098	569	33.001	NM_001100306	642	48.2755
NM_001034469	569	70.3343	NM_001045974	642	37.1854
NM_001038539	569	127.761	NM_001192641	642	28.9993
NM_174674	568	47.5649	NM_001098042	641	32.0864
NM_001034464	567	57.0428	NM_001083432	641	44.8444
NM_174400	567	52.7568	NM_174770	641	143.915
NM_001191171	566	22.3694	NM_001206076	639	36.4858
NM_001035282	566	22.8421	NM_001098971	639	57.6514
NM_001205372	565	35.0153	NM_001113746	638	22.8675
NM_174343	565	70.7385	NM_001083375	638	57.7391
NM_174295	565	31.5683	NM_001034639	638	56.3946
NM_001206119	565	9.87471	NM_001098970	637	58.0071
NM_001192513	564	22.6496	NM_176613	637	212.316
NM_001075336	564	54.4103	NM_001102509	637	41.2817
NM_001101883	564	30.2867	NM_001046204	637	24.1625
NM_001192083	564	24.0386	NM_001102356	636	35.6492
NM_001206433	564	70.6133	NM_001076156	636	44.785
NM_001045985	563	35.7257	NM_001075142	636	37.0261
NM_001205662	562	40.7207	NM_001102039	636	33.9326
NM_001075357	561	54.8722	NM_001244141	636	25.8259
NM_001037457	561	26.9396	NM_001075242	635	33.2221
NM_001014942	560	35.2398	NM_001076233	634	64.2726
NM_001035391	560	78.6417	NM_001076925	634	30.202
NM_001046316	560	47.6765	NM_001193007	633	33.5195
NM_001110018	559	53.4985	NM_001102145	633	44.3907
NM_001035361	559	64.7502	NM_174721	633	68.4357
NM_001105614	558	20.8095	NM_001075892	632	63.8173
NM_001102194	558	22.546	NM_001076394	632	46.5167
NM_001034678	557	77.9525	NM_174532	632	83.9049
NM_001101082	557	44.5617	NM_001101849	632	20.1288
NM_001192818	555	28.042	NM_001199026	632	37.9798
NM_174093	555	65.3237	NM_001076922	632	55.7201
NM_001034052	555	48.4624	NM_001037817	629	63.4831
NM_001075122	555	38.5984	NM_001034607	629	73.4668
NM_001101093	554	24.3803	NM_174811	629	184.455
NM_001102520	554	23.7063	NM_001102227	628	36.3129
NM_174079	554	38.4242	NM_001100356	628	52.564
NM_001078116	553	56.1876	NM_001205275	628	85.934
NM_001035481	553	52.4088	NM_001075302	627	35.3283
NM_001102065	553	24.0719	NM_001101060	627	25.7203
NM_001075827	552	32.5603	NM_001081602	627	36.2551
NM_001045970	552	41.9602	NM_001192036	627	15.3206
NM_001167896	551	31.2215	NM_001191492	626	16.6843
NM_001034638	551	56.4901	NM_001038501	625	109.875
NM_001038532	551	36.1776	NM_001098129	625	33.3284
NM_001076258	551	50.7596	NM_001038562	625	59.6435
NM_001034460	551	80.3029	NM_001034679	624	54.6154
NM_174782	551	27.4196	NM_001105430	624	33.7402
NM_001045925	550	43.7959	NM_001034727	624	71.9805
NM_001109807	550	41.1952	NM_001205991	623	31.2388
NM_001206154	550	62.1573	NM_001113764	623	22.0903
NM_001077840	549	36.5156	NM_001206309	621	39.2884
NM_001083663	548	23.6527	NM_001099372	621	113.859
NM_001102168	548	30.108	NM_001083376	621	32.2918
NM_001102307	548	21.2551	NM_001192988	621	62.4298
NM_001206590	547	21.0763	NM_001075749	620	29.1089
NM_001035476	546	78.0707	NM_001206776	620	25.685
NM_001192204	546	55.5316	NM_001079623	620	111.776
NM_001192392	546	29.2816	NM_001034743	619	76.8065
NM_001206110	546	46.0624	NM_001035388	619	65.5394
NM_174581	546	45.4432	NM_001035108	619	63.158
NM_001037444	545	54.992	NM_001078144	619	171.697
NM_001075576	545	39.1694	NM_001046390	619	82.7687
NM_001034470	545	51.7707	NM_205802	619	92.2795
NM_001098881	544	24.4726	NM_001076540	618	41.2234
NM_001083693	544	49.7781	NM_001035051	617	32.2474
NM_001038183	544	123.368	NM_001192084	617	68.0702
NM_001046444	543	47.8027	NM_001081737	617	38.8913
NM_001191150	542	40.0382	NM_001192574	617	20.4321
NM_001098065	542	24.5556	NM_001014895	616	103.755
NM_001099063	542	20.4403	NM_001206795	616	36.568
NM_174429	540	52.8434	NM_001038176	615	58.3362
NM_001102294	540	37.9035	NM_001083507	615	40.3665
NM_001102174	540	25.7556	NM_001205407	615	38.8129
NM_001045890	540	85.9323	NM_001205853	615	19.5297
NM_001114154	540	25.1911	NM_001076275	615	76.449
NM_001034416	540	65.7551	NM_001034258	614	70.47
NM_174631	539	24.0465	NM_001081547	614	78.125
NM_001075431	539	28.6506	NM_001205838	614	26.1989
NM_001014904	537	59.8604	NM_001034052	614	53.7861
NM_001098061	537	50.9634	NM_001081576	614	47.7283
NM_001037611	537	58.6133	NM_001109998	614	30.1027
NM_001098134	537	36.6725	NM_001206526	614	24.6493
NM_001206582	536	6.76006	NM_001103234	613	49.8036
NM_001014844	536	72.5777	NM_001192408	613	17.3221
NM_001076279	536	58.7552	NM_001192383	613	52.4434
NM_001205462	536	39.0028	NM_205789	612	47.9364
NM_001191436	535	27.2064	NM_001192806	612	41.8165
NM_001101999	534	24.7361	NM_001192221	612	48.9463
NM_001192190	534	10.5697	NM_174154	612	62.1037
NM_001034595	534	51.8343	NM_174449	612	28.0459
NM_001205774	533	15.6318	NM_001075707	612	47.5728
NM_001030303	533	48.3171	NM_001191363	611	18.797
NM_001192754	533	29.3549	NM_001014914	610	52.5376
NM_001076846	532	44.1163	NM_001206433	610	76.6173
NM_001015621	532	76.551	NM_001098069	609	31.7969
NM_001035472	530	44.0577	NM_001046314	609	50.6634
NM_001205465	529	61.5193	NM_001035101	608	102.915
NM_001191144	529	30.9446	NM_001034665	608	62.1904
NM_001015555	529	72.8366	NM_001098070	608	28.9701
NM_001046604	528	45.6174	NM_001098018	608	41.5848
NM_001076371	528	51.1062	NM_001102007	606	26.7024
NM_001014847	528	81.3614	NM_001191319	606	22.013
NM_001046046	528	84.8154	NM_001192711	605	29.8758
NM_001076955	528	42.1426	NM_001080278	604	42.1121
NM_001206264	527	50.6495	NM_001076867	604	42.7224
NM_001205952	527	15.2371	NM_001101966	604	37.3258
NM_001046394	527	53.0971	NM_001014382	604	48.0255
NM_001100381	526	28.343	NM_001034278	604	39.6318
NM_001102497	526	35.2151	NM_001081605	604	16.7197
NM_001192137	526	8.81678	NM_001076254	603	53.8113
NM_001192711	526	25.8917	NM_001033617	603	61.5255
NM_001206853	526	16.4463	NM_001101262	603	42.0853
NM_001244141	526	21.2909	NM_001205695	603	49.4616
NM_001024494	525	32.6651	NM_001101094	602	62.1661
NM_001191534	525	33.5016	NM_001105614	602	22.5223
NM_001076331	525	30.9142	NM_001075611	602	59.5846
NM_001082433	523	46.3817	NM_174282	602	65.0499
NM_001206124	523	46.4422	NM_001114976	601	27.4131
NM_001035063	523	46.0222	NM_001075702	601	37.6857
NM_001192372	523	40.6325	NM_001206409	601	20.7748
NM_001007815	523	147.398	NM_001144096	601	12.9013
NM_001046471	523	39.9042	NM_001076111	600	37.5426
NM_174363	522	63.9444	NM_001102268	598	79.391
NM_001077886	522	88.4405	NM_001076524	598	30.1031
NM_177498	522	64.6028	NM_001044721	598	41.3562
NM_001075324	521	157.478	NM_001101231	597	50.8623
NM_001206680	521	14.3955	NM_001075336	595	57.5849
NM_001110087	521	53.3876	NM_001109814	595	40.5738
NM_001102556	520	34.2302	NM_001102532	595	26.6881
NM_001034602	519	54.9462	NM_001045925	595	47.5311
NM_001080281	519	42.3846	NM_001076142	594	53.5443
NM_001191424	519	14.9235	NM_001206577	594	46.8667
NM_174644	519	60.3221	NM_001046462	593	59.4982
NM_174569	519	27.0664	NM_001192132	593	113.285
NM_001206526	518	20.7289	NM_001046394	593	59.9383
NM_001255972	518	23.4527	NM_175714	592	97.3134
NM_175782	518	209.174	NM_001079771	592	57.7856
NM_001101970	517	21.1571	NM_001076376	592	184.422
NM_001101083	517	39.9386	NM_001046471	591	45.2371
NM_001192132	517	98.4507	NM_174581	591	49.3462
NM_001205877	517	69.8661	NM_001205878	590	17.872
NM_001193056	516	65.8958	NM_001083515	590	41.2201
NM_001038647	516	34.2205	NM_001205784	590	54.2331
NM_001163413	516	31.1012	NM_001205896	589	43.697
NM_001035474	515	36.3611	NM_001083527	588	36.6575
NM_001205965	515	16.8124	NM_001206264	588	56.6933
NM_001046613	515	42.3116	NM_001192288	588	28.247
NM_001076147	515	54.8353	NM_001206870	587	39.9751
NM_001243311	515	14.8628	NM_174509	587	44.5978
NM_001102529	514	18.8182	NM_001080241	586	62.5951
NM_001102227	514	29.6261	NM_001105385	586	50.0917
NM_001102283	514	41.2995	NM_001075136	583	97.7946
NM_001192036	514	12.5193	NM_001206690	583	61.2532
NM_174130	513	59.557	NM_001102492	583	30.8241
NM_001101309	513	63.8369	NM_175772	583	36.8615
NM_001083376	513	26.5906	NM_001206339	582	31.771
NM_001206690	512	53.6217	NM_173918	581	94.1463
NM_001102269	512	33.4878	NM_001206809	581	39.938
NM_001143748	511	106.109	NM_181012	581	51.2457
NM_001034312	511	37.7482	NM_174774	580	30.4846
NM_001206475	511	22.6735	NM_001101077	580	36.6605
NM_001081510	511	35.7207	NM_001205952	580	16.8233
NM_001034743	510	63.0795	NM_001080264	580	81.0982
NM_001077864	510	47.4748	NM_001038573	579	59.5211
NM_001029845	510	66.5861	NM_001035472	579	48.2852
NM_001101850	509	40.4838	NM_177512	579	68.6835
NM_001206282	509	23.9417	NM_001101264	578	35.9466
NM_001166562	508	40.6575	NM_001192293	578	22.0141
NM_001046535	508	98.5742	NM_001103277	577	50.287
NM_174357	508	55.3888	NM_001192767	577	7.37238
NM_001038138	508	83.6411	NM_001102537	577	35.4329
NM_001046372	507	45.8991	NM_001038183	577	131.271
NM_001075980	507	66.4066	NM_001046312	577	23.9375
NM_001193220	507	39.9207	NM_001076331	577	34.085
NM_001075608	507	41.6543	NM_001075591	577	33.6487
NM_001206476	506	29.7183	NM_001206830	577	43.7085
NM_001035043	506	44.5454	NM_001191144	576	33.8019
NM_001046428	506	56.282	NM_001109791	575	24.0836
NM_001044721	506	34.8819	NM_174429	575	56.4488
NM_001206058	505	26.4714	NM_001192818	575	29.1457
NM_001033622	505	52.5118	NM_001075998	575	45.5078
NM_001035087	505	57.7424	NM_001076815	574	45.7643
NM_001034772	504	84.5495	NM_001099003	574	50.6501
NM_001015648	504	75.0046	NM_001038065	574	40.9253
NM_001101041	504	38.34	NM_001037818	574	51.3127
NM_174438	504	43.2331	NM_001206104	572	33.1777
NM_176613	503	167.117	NM_173977	572	42.7141
NM_001034693	503	57.5137	NM_001099081	572	55.1247
NM_001075974	503	38.0655	NM_001098091	572	24.3359
NM_001040499	503	58.4292	NM_174494	572	54.7898
NM_001101943	503	25.98	NM_001101892	572	29.5787
NM_001079508	502	160.02	NM_001083381	571	43.8207
NM_001123033	502	12.2636	NM_001206134	570	24.902
NM_001193029	502	41.9863	NM_001109789	570	36.8465
NM_001045915	501	46.8505	NM_001034766	569	90.9791
NM_001102502	501	14.5306	NM_001206192	569	44.4155
NM_001103256	500	39.2938	NM_001101894	569	42.7548
NM_001012669	500	12.4212	NM_001035032	569	70.7309
NM_001038562	500	47.5624	NM_001102259	568	20.4407
NM_001046218	500	49.5461	NM_001206025	567	24.2692
NM_001034398	499	46.0522	NM_001206091	567	27.4375
NM_001014883	499	49.6637	NM_001206620	566	99.7595
NM_001113305	499	100.85	NM_001110772	566	26.6346
NM_001078040	499	34.0547	NM_001101978	566	33.3392
NM_174721	499	53.7762	NM_001103090	566	37.0317
NM_001025330	499	26.0967	NM_001191246	565	36.7784
NM_001034353	498	77.7946	NM_001077911	565	23.2374
NM_001191276	498	23.4784	NM_174259	565	39.2861
NM_001081737	498	31.2901	NM_001083388	564	23.9756
NM_001191176	498	21.4041	NM_001038094	564	51.9597
NM_174657	498	76.3929	NM_001205951	563	17.491
NM_001077911	497	20.3754	NM_001195042	563	89.0473
NM_001015568	497	66.8099	NM_001024521	563	48.2262
NM_001102187	496	38.4763	NM_001099038	563	29.991
NM_001038190	496	90.2464	NM_001205469	563	40.2249
NM_001099116	495	41.7944	NM_001103305	563	57.5301
NM_001038048	495	47.5964	NM_001205709	562	31.7094
NM_001079793	494	77.3471	NM_001077999	562	48.3629
NM_001079579	494	63.3237	NM_001101085	561	31.4883
NM_001101068	494	36.3086	NM_001010991	561	41.2613
NM_001001439	493	99.245	NM_001034376	560	90.5287
NM_001099092	493	67.6519	NM_001100314	560	22.9857
NM_001206288	493	38.8184	NM_001075145	559	61.6382
NM_001206135	493	26.0025	NM_001206179	558	25.5484
NM_001076219	492	67.4241	NM_001166617	558	47.758
NM_001038509	491	78.6863	NM_001034776	558	77.2841
NM_001077044	491	118.029	NM_001083483	558	31.5881
NM_001192627	491	25.9037	NM_001102481	558	34.6397
NM_174448	491	73.0699	NM_001099063	557	21.0734
NM_001104986	490	50.9261	NM_001099177	557	34.2458
NM_001098971	490	44.0672	NM_001045935	556	46.3671
NM_001102177	490	24.974	NM_001113221	556	50.2515
NM_001193141	489	23.3887	NM_001046340	556	60.8167
NM_001076233	489	49.4146	NM_001205652	555	12.8273
NM_001101045	489	44.5856	NM_001192166	555	17.9299
NM_001205426	488	15.4043	NM_001192499	555	29.6033
NM_001105403	488	62.2422	NM_174719	555	58.1623
NM_001102191	488	23.4341	NM_001100340	554	41.7655
NM_001110772	487	22.8438	NM_001034312	554	41.0558
NM_001192574	487	16.0756	NM_001101961	554	49.7636
NM_001099177	487	29.8463	NM_001205647	553	31.8683
NM_001098077	486	24.7763	NM_001035280	553	115.082
NM_001244199	486	79.8901	NM_001192242	552	30.689
NM_001038688	485	108.542	NM_001015639	552	78.5767
NM_001105051	485	55.4555	NM_174810	552	92.8224
NM_001083708	484	31.5554	NM_001205876	550	21.7352
NM_001034055	484	48.7647	NM_001083662	549	34.1846
NM_001205927	483	24.8841	NM_001035319	548	70.4709
NM_001037459	483	143.03	NM_001015637	548	77.5228
NM_001046455	483	37.2557	NM_001076227	548	25.1693
NM_001034558	483	56.4914	NM_001046084	547	25.5179
NM_001206578	483	19.7381	NM_001193087	547	23.8312
NM_001076209	482	37.0248	NM_174625	547	31.7456
NM_001191250	482	31.6269	NM_001192821	547	26.1182
NM_001205409	482	99.5815	NM_001046089	546	37.76
NM_001206735	482	26.7045	NM_001078027	545	26.1384
NM_001075153	481	41.4516	NM_001205780	545	17.7948
NM_001081521	481	33.6927	NM_001034558	545	63.9471
NM_174195	481	43.449	NM_001098121	545	31.6117
NM_001102131	481	27.3842	NM_001029845	545	71.3838
NM_174175	480	54.9146	NM_001205397	545	25.7825
NM_001045912	480	32.0305	NM_001034774	544	106.505
NM_001076542	479	32.3976	NM_001082445	544	47.1903
NM_001083394	478	52.0345	NM_001191163	543	17.738
NM_001081604	478	20.7717	NM_001206044	543	14.9063
NM_001192763	478	30.6172	NM_001103256	542	42.731
NM_175793	478	76.7836	NM_001192957	542	54.0636
NM_001098915	478	40.5938	NM_001193181	542	31.5448
NM_174505	477	63.3709	NM_001101943	542	28.0841
NM_001035381	477	46.8579	NM_174227	541	25.0442
NM_001038501	476	83.4135	NM_001206724	541	62.301
NM_001099108	476	71.5148	NM_001102270	541	32.4162
NM_001081722	476	68.6865	NM_001083663	540	23.3821
NM_001113221	476	42.8836	NM_001192940	540	20.6128
NM_001045873	475	31.6452	NM_001101984	540	36.1262
NM_177512	475	56.1665	NM_001192137	540	9.08045
NM_001102039	475	25.2618	NM_001077835	539	76.5137
NM_001075707	475	36.8054	NM_001191331	539	25.2712
NM_001130748	474	82.5673	NM_001076143	539	62.776
NM_001034456	474	64.9574	NM_001075692	539	58.2731
NM_001192053	474	44.1036	NM_001014904	539	60.2759
NM_001192988	474	47.4995	NM_001192097	538	22.7759
NM_001034744	474	90.5154	NM_001143738	538	55.7255
NM_001244135	474	43.5679	NM_001101880	538	18.717
NM_174574	473	30.1363	NM_001078156	537	31.13
NM_001098975	473	59.6956	NM_001206719	536	28.2953
NM_001191223	473	38.2004	NM_001076826	535	30.5306
NM_001206575	473	17.5626	NM_001078028	535	56.0664
NM_001034812	473	67.8225	NM_001172594	535	29.898
NM_001191402	472	8.4703	NM_001130930	534	53.6573
NM_001083381	471	36.0309	NM_001046613	534	44.0132
NM_001192233	471	66.601	NM_001205716	534	16.0406
NM_175785	471	29.9808	NM_174346	533	226.203
NM_001206677	471	25.9963	NM_001045969	533	26.5765
NM_001076454	469	39.9791	NM_001244318	533	33.4627
NM_001205655	469	20.8734	NM_001081618	533	31.5131
NM_001077993	469	56.4037	NM_001076523	531	58.0821
NM_001114976	468	21.2785	NM_001130749	531	114.094
NM_001076116	468	34.7476	NM_001076259	531	58.5508
NM_001078078	468	86.3825	NM_001105384	530	34.566
NM_174496	468	40.0945	NM_001205999	530	42.8226
NM_001206436	468	44.3738	NM_001101309	530	66.1638
NM_001206444	468	36.2355	NM_001191445	530	27.3586
NM_001205627	467	16.6413	NM_174245	529	103.272
NM_001035467	467	45.1164	NM_001193206	529	25.6714
NM_001083780	466	58.9578	NM_001081587	529	27.3966
NM_174774	466	24.4146	NM_001083368	528	49.1735
NM_001159818	466	157.123	NM_001192114	528	35.8262
NM_001206791	466	24.7124	NM_175808	528	28.4668
NM_001100356	465	38.7964	NM_001081577	527	24.2428
NM_001035497	465	51.3304	NM_001102246	527	35.245
NM_001102099	464	24.943	NM_001034468	527	44.0024
NM_001075367	464	45.8453	NM_001078067	526	23.9762
NM_001099056	464	42.2308	NM_001101141	526	27.1111
NM_001077950	464	43.2914	NM_001034035	526	78.7014
NM_001193255	464	32.8397	NM_001038086	525	56.8494
NM_001076036	463	36.4422	NM_001102155	525	37.9063
NM_001192965	463	22.4606	NM_001046208	524	56.982
NM_001046454	463	92.7489	NM_001001439	524	105.824
NM_001101236	463	25.1606	NM_001167896	524	29.7867
NM_001192166	462	14.8778	NM_001144082	524	21.2948
NM_174732	462	98.6411	NM_001098093	524	24.6922
NM_001144082	462	18.7152	NM_001077075	524	72.7717
NM_001098051	462	26.4498	NM_001102505	524	33.4718
NM_001192806	462	31.4665	NM_001098978	524	52.5494
NM_001046548	462	53.1828	NM_001191316	524	40.6706
NM_001040564	462	79.0616	NM_001101093	523	23.0898
NM_001082458	461	47.3105	NM_001083729	522	35.1284
NM_001206930	461	16.8809	NM_001077001	522	69.0775
NM_001205716	461	13.8035	NM_001046014	522	48.7921
NM_001192084	460	50.5871	NM_001099151	522	22.3431
NM_001206122	459	33.7604	NM_001206477	522	24.5022
NM_001103183	459	27.4631	NM_001035381	520	51.2457
NM_001034749	459	34.9689	NM_001143748	519	108.116
NM_174310	459	51.8444	NM_001144081	519	20.1374
NM_001040595	458	48.438	NM_001206693	519	32.4348
NM_001080301	458	59.3419	NM_001046428	518	57.8014
NM_001076974	458	48.0648	NM_001015555	518	71.5506
NM_001191272	458	41.0268	NM_174793	518	73.5836
NM_001097565	458	20.6355	NM_001046017	517	132.969
NM_001035458	458	81.2346	NM_001205500	517	34.1969
NM_001014898	457	28.6611	NM_001191176	517	22.292
NM_001083662	457	28.3651	NM_001081592	517	43.4863
NM_001191360	457	34.5077	NM_001035375	517	66.2351
NM_001046333	456	30.9547	NM_001192778	516	24.3208
NM_001083432	456	31.7998	NM_174390	516	58.599
NM_001080246	456	30.4588	NM_001102234	516	38.5604
NM_175813	456	55.3945	NM_174692	516	20.6383
NM_001102551	455	27.4165	NM_001007811	514	36.1321
NM_001075702	455	28.4397	NM_001076158	514	30.0174
NM_001076156	455	31.9372	NM_176654	514	40.9488
NM_001077073	455	43.6066	NM_001014935	513	60.1924
NM_001205656	455	20.2945	NM_001045942	513	46.9657
NM_001192341	455	52.7335	NM_001046589	513	36.3736
NM_001014933	455	25.3529	NM_001205418	512	15.4454
NM_001076807	454	27.6168	NM_001024479	512	29.5138
NM_001075118	453	71.0365	NM_001110000	512	17.4977
NM_001206141	453	38.5669	NM_001114520	512	66.7628
NM_001075857	452	58.0857	NM_001206353	512	25.138
NM_001101077	452	28.4786	NM_173932	511	51.5737
NM_174092	452	45.7889	NM_001191450	511	21.8951
NM_001191536	452	30.6018	NM_001034393	510	51.6508
NM_001101053	451	42.117	NM_001101951	510	34.8123
NM_001035101	451	76.0957	NM_176608	510	51.9073
NM_001077919	451	26.1721	NM_001205651	510	22.8856
NM_001099710	451	26.2168	NM_001076941	510	33.4532
NM_001034666	451	66.1536	NM_001102488	510	31.1135
NM_001076815	450	35.7634	NM_001192254	509	90.7272
NM_001102149	450	19.1597	NM_174178	508	46.9694
NM_001101849	450	14.2864	NM_001076807	508	31.0007
NM_174719	450	47.008	NM_001191272	508	45.6516
NM_001082608	450	35.3373	NM_001206502	508	10.1275
NM_001035283	450	73.3819	NM_001206083	508	50.8453
NM_001192183	449	14.7024	NM_001077833	507	46.3957
NM_001046171	449	51.1389	NM_001100374	507	71.28
NM_001012998	449	57.5554	NM_001017936	507	96.4961
NM_001075505	445	31.289	NM_001102253	507	35.0628
NM_001193237	445	29.0777	NM_001081546	507	34.8162
NM_174830	445	87.261	NM_001099384	506	42.7188
NM_001037710	445	164.423	NM_001206282	506	23.8769
NM_001034626	445	36.8868	NM_001076846	505	42.0115
NM_001034673	444	24.1795	NM_001046372	505	45.8646
NM_001076913	444	20.9712	NM_001193056	505	64.6977
NM_001046211	444	31.6544	NM_001102215	505	24.1184
NM_001097991	444	47.2017	NM_001012998	505	64.9412
NM_001076257	444	39.4099	NM_001168426	505	21.4987
NM_001081547	443	56.187	NM_174674	504	42.3407
NM_001205876	443	17.4508	NM_175785	504	32.1842
NM_001193066	443	21.2832	NM_174177	504	35.2839
NM_001193248	442	31.046	NM_001035045	503	37.7679
NM_001034468	442	36.7874	NM_001243331	503	48.475
NM_001206830	442	33.3751	NM_001206522	502	37.0949
NM_001101966	441	27.1657	NM_001076209	502	38.6847
NM_001035099	441	61.0079	NM_001193096	502	13.5272
NM_173972	441	19.0949	NM_001046138	501	94.0443
NM_001034348	441	44.4761	NM_001102131	501	28.6142
NM_001103092	440	24.5976	NM_001105459	501	26.8417
NM_001193096	440	11.8186	NM_001192625	500	14.4415
NM_001102246	439	29.2659	NM_001076877	500	39.787
NM_001100327	439	23.6426	NM_001035481	500	47.5378
NM_001205752	439	19.6237	NM_001035361	500	58.1017
NM_001206693	439	27.3476	NM_205806	499	61.2861
NM_001076089	439	25.0279	NM_001081523	498	37.6268
NM_001101179	438	35.8413	NM_001205570	498	13.089
NM_001163939	438	26.153	NM_001082423	498	44.7137
NM_001192412	438	13.8089	NM_001001169	498	54.4434
NM_001014941	438	75.4601	NM_001034469	497	61.6312
NM_001037586	438	67.7484	NM_001075282	497	45.8696
NM_001102533	438	27.5881	NM_001034404	497	124.088
NM_001097997	437	36.9583	NM_001110207	497	29.9637
NM_001130930	437	43.7703	NM_001034693	496	56.8951
NM_001192787	436	35.3941	NM_001075563	496	60.7356
NM_001046462	435	43.506	NM_001166562	496	39.8243
NM_001075575	435	108.13	NM_001013582	496	122.644
NM_001191525	435	17.9018	NM_001035471	496	60.1606
NM_001100315	434	49.1838	NM_001035299	496	46.5742
NM_001102555	434	28.6892	NM_001192204	495	50.506
NM_001099003	434	38.1741	NM_001033990	495	38.4197
NM_001045902	433	61.2701	NM_001191430	494	23.9502
NM_001101859	433	21.8778	NM_001077933	494	47.9912
NM_001192221	433	34.5197	NM_001100325	494	49.037
NM_001102492	433	22.8202	NM_001102542	493	21.9402
NM_001192767	432	5.50207	NM_174594	493	102.909
NM_001046430	432	18.7928	NM_175821	493	18.9599
NM_001038573	432	44.2676	NM_001075396	493	45.6443
NM_001193233	432	28.6869	NM_001046173	492	41.2144
NM_001076418	432	74.4264	NM_174569	492	25.7406
NM_001034449	432	42.663	NM_001098939	491	23.992
NM_001099170	432	24.4109	NM_001101083	491	38.0516
NM_001099107	432	32.8996	NM_001206475	490	21.8114
NM_001206795	432	25.5632	NM_001035338	489	62.5306
NM_001102077	432	41.3054	NM_001206216	489	80.2535
NM_001045923	431	27.4604	NM_174635	489	43.057
NM_001205998	431	16.3417	NM_001192763	489	31.4221
NM_001102276	431	90.6955	NM_001035467	489	47.3932
NM_001034779	431	33.1821	NM_001081717	488	48.1384
NM_174743	431	21.6856	NM_001102203	488	27.6866
NM_001034354	430	54.0683	NM_001102136	488	35.1729
NM_174209	430	18.6225	NM_001014876	487	56.2404
NM_001075140	430	208.696	NM_001206601	487	32.6124
NM_001098050	429	14.7496	NM_001083415	487	40.9629
NM_001075811	429	27.7746	NM_001076196	487	35.7417
NM_001040581	429	193.076	NM_001102321	487	26.9438
NM_001191143	428	15.4183	NM_001034348	487	49.2728
NM_001205878	428	12.9234	NM_001045890	486	77.5869
NM_001034233	428	82.1921	NM_001167932	486	70.5536
NM_001206909	426	24.8271	NM_001075303	486	68.0941
NM_001075259	426	67.4235	NM_001046297	485	23.5529
NM_001113745	426	11.4456	NM_001015572	485	111.08
NM_001075405	426	58.1843	NM_001105346	485	35.2792
NM_001100354	426	30.7575	NM_001015567	485	32.7352
NM_001038503	425	141.432	NM_001040568	485	26.5536
NM_001007811	425	29.7803	NM_001025330	485	25.4458
NM_001035428	425	41.1756	NM_001038190	484	88.3452
NM_001102330	425	15.2832	NM_001243311	484	14.0129
NM_001206859	425	7.2487	NM_001034542	483	39.0713
NM_001105497	425	68.5394	NM_001077044	482	116.237
NM_001034809	424	70.2067	NM_001102151	481	20.2374
NM_001034765	424	44.3373	NM_001046455	481	37.2204
NM_174801	424	40.146	NM_001192969	480	34.6328
NM_001206811	424	24.6613	NM_001045962	480	99.9916
NM_001081733	424	32.1347	NM_001034289	479	68.8547
NM_001083483	424	23.9257	NM_001076824	479	37.1216
NM_001076940	424	45.0286	NM_001076418	478	82.6153
NM_001205397	424	19.9942	NM_001076018	478	27.8041
NM_001193020	423	28.6764	NM_001167809	478	38.1698
NM_001046388	423	50.6331	NM_001034307	477	48.8396
NM_001078034	423	22.9198	NM_001102247	477	29.3712
NM_001195042	423	66.6904	NM_001075278	477	36.12
NM_001046589	423	29.8965	NM_001083691	477	56.0968
NM_001101294	422	29.9709	NM_175788	477	38.7082
NM_001015569	422	26.4012	NM_001192231	476	38.6883
NM_001102504	421	17.3607	NM_174502	476	42.2206
NM_001192453	421	24.7403	NM_001038102	476	75.0552
NM_001076409	420	22.3658	NM_177498	476	59.0986
NM_001102038	420	33.1343	NM_001191229	476	29.7747
NM_001099147	420	26.3245	NM_001206028	475	32.6078
NM_001077008	419	62.4004	NM_001034435	475	57.3083
NM_001205755	419	16.2393	NM_174472	474	84.1957
NM_001206091	418	20.1627	NM_001205443	474	13.5967
NM_001075712	418	30.9341	NM_001035504	474	88.6513
NM_001034550	418	91.3466	NM_001109980	474	40.9275
NM_174214	417	81.7704	NM_001075811	473	30.7214
NM_001046252	416	43.2792	NM_001077900	473	42.247
NM_001075251	416	55.995	NM_001191537	473	16.1299
NM_001038214	416	22.4572	NM_001076551	473	35.9899
NM_001077852	416	42.142	NM_001192549	472	37.3704
NM_001076830	416	26.5295	NM_001046519	472	22.8081
NM_001046045	415	49.9682	NM_001040475	472	93.2099
NM_001101874	415	21.0936	NM_001206419	471	14.9732
NM_001035299	415	38.8438	NM_001100376	471	34.7917
NM_001034423	415	74.7102	NM_001100315	470	53.4342
NM_001206477	414	19.3707	NM_001076897	470	26.5624
NM_001102182	414	32.2009	NM_001080281	470	38.506
NM_001075748	413	23.1009	NM_001100346	470	38.614
NM_001192608	413	20.6984	NM_001040504	470	58.9608
NM_181009	413	29.2099	NM_001101927	470	34.8308
NM_001076911	413	23.5522	NM_001014891	470	72.0583
NM_174841	413	8.60043	NM_001014933	470	26.2727
NM_001192472	412	24.1074	NM_001075700	470	30.0505
NM_001105617	411	40.7664	NM_001045999	469	20.3378
NM_001075136	411	68.7224	NM_001205660	469	16.9464
NM_001191434	411	23.3339	NM_001130748	469	81.9582
NM_001076018	411	23.8305	NM_001035110	469	108.384
NM_174100	411	65.6084	NM_001077831	469	163.498
NM_001034639	411	36.2134	NM_001206110	469	39.6932
NM_001075596	411	59.6017	NM_001206135	469	24.8159
NM_001102253	411	28.3329	NM_001205947	468	31.5047
NM_001098001	411	28.021	NM_001206030	468	25.1922
NM_001100340	410	30.8108	NM_174445	468	27.4955
NM_001081588	410	17.0516	NM_001206141	468	39.9716
NM_178572	410	56.5661	NM_001206508	467	29.5271
NM_001191492	409	10.866	NM_001097995	467	65.5664
NM_001075194	409	29.2203	NM_001046252	466	48.6364
NM_001192376	409	31.2529	NM_001014941	466	80.5413
NM_001098939	408	19.8727	NM_174020	466	7.88135
NM_001083683	408	32.0761	NM_001076338	465	49.4639
NM_001205468	407	28.9358	NM_001075251	464	62.6561
NM_001205622	407	23.8695	NM_001101091	464	16.8728
NM_001083371	407	92.9179	NM_001130756	464	33.3609
NM_001101262	407	28.3151	NM_001102006	464	35.1876
NM_001083649	407	27.6284	NM_182652	464	56.3126
NM_001097995	407	56.9599	NM_001078161	464	25.3025
NM_001034541	406	57.2908	NM_181667	463	25.5126
NM_174615	406	95.683	NM_001098095	463	33.1727
NM_001192601	406	31.0236	NM_001098029	463	38.5175
NM_001099372	406	74.2014	NM_001102497	462	31.0295
NM_174147	406	35.226	NM_001077011	462	46.4453
NM_205806	406	49.7047	NM_001075837	462	37.4761
NM_001101085	404	22.6036	NM_001099175	462	33.0664
NM_001034475	404	34.9486	NM_001206166	462	15.0082
NM_001113299	404	40.2872	NM_001205897	461	15.7732
NM_001035289	403	37.6344	NM_001099108	460	69.3324
NM_001102145	403	28.1711	NM_001076940	460	49.0084
NM_001101925	403	32.8588	NM_001192211	460	48.9321
NM_001081592	403	33.7892	NM_001034353	460	72.0888
NM_001075555	402	36.7187	NM_175793	460	74.129
NM_001076144	402	115.365	NM_001076955	460	36.8328
NM_001031761	402	57.1606	NM_001034673	459	25.0765
NM_001035100	401	58.0691	NM_001105050	459	50.9681
NM_001103329	401	32.4883	NM_203359	459	16.144
NM_001075163	400	76.6709	NM_001035015	459	40.801
NM_001192063	400	80.4441	NM_001080367	458	57.9162
NM_001077831	400	138.999	NM_001098127	457	33.6484
NM_001191152	399	13.2996	NM_001098945	457	73.0141
NM_001077004	399	56.6946	NM_182651	457	18.0114
NM_001191242	399	17.8944	NM_001102052	457	27.1449
NM_001193028	399	27.3305	NM_001015621	457	65.9698
NM_001098978	398	39.786	NM_001075527	457	47.2639
NM_001046592	397	119.291	NM_001046218	457	45.4302
NM_001191537	397	13.495	NM_001081624	457	24.7365
NM_001159316	397	51.7996	NM_001159316	457	59.8194
NM_001101843	396	21.1098	NM_001024509	456	83.7564
NM_001011674	396	73.159	NM_001083722	455	29.543
NM_001100314	396	16.2022	NM_001102038	455	36.0105
NM_175802	395	73.9776	NM_001192029	455	38.8451
NM_174145	395	31.0302	NM_001098150	455	33.5252
NM_001034802	395	63.8525	NM_183363	455	98.0727
NM_001191316	395	30.5602	NM_174144	454	33.8039
NM_001076450	394	22.8513	NM_001192831	454	25.5175
NM_001101124	394	25.803	NM_001100381	454	24.5417
NM_001102007	394	17.3055	NM_001014966	454	52.0773
NM_001081714	394	29.4783	NM_001114513	454	232.075
NM_001192772	394	24.1106	NM_001034423	454	81.9931
NM_001109790	394	15.3314	NM_001205573	454	33.6572
NM_001098055	394	23.9813	NM_001045873	453	30.2762
NM_001205906	394	11.5968	NM_001105478	453	59.1447
NM_001205991	392	19.5931	NM_001193242	453	30.5552
NM_001105492	392	59.8182	NM_001075174	453	48.7439
NM_001033623	392	54.266	NM_001035486	453	54.0182
NM_001113284	391	30.1708	NM_001035431	453	60.5722
NM_174449	391	17.861	NM_001206444	453	35.1865
NM_001205771	391	21.1299	NM_001035428	452	43.9318
NM_205782	390	58.294	NM_001046333	452	30.7815
NM_001034307	390	39.8041	NM_174195	452	40.9603
NM_001101203	390	38.7587	NM_174384	452	25.6797
NM_001034709	390	39.8041	NM_173976	452	21.9763
NM_001205695	390	31.8879	NM_001033936	452	23.2211
NM_001193172	390	22.4726	NM_001083495	451	42.7205
NM_001206216	389	63.6378	NM_001034557	451	66.7008
NM_001075289	389	31.8955	NM_001102149	451	19.2639
NM_001101144	389	26.0175	NM_001206598	451	40.5648
NM_001192134	388	10.6173	NM_174772	451	38.4556
NM_001206028	388	26.5503	NM_001205811	450	10.9124
NM_001206144	388	72.072	NM_001098929	450	61.3721
NM_001101961	388	34.7411	NM_001040483	450	88.7798
NM_001102259	387	13.8825	NM_001076000	450	23.0836
NM_001046114	387	61.9224	NM_001076011	450	27.7587
NM_174233	387	26.1059	NM_001034626	450	37.4208
NM_001206088	387	10.6844	NM_001083731	450	20.794
NM_001046416	386	59.1234	NM_001206078	449	19.8656
NM_001205970	386	19.8917	NM_001046081	449	58.9605
NM_001034766	386	61.5215	NM_174749	449	104.469
NM_174577	386	12.0967	NM_001034055	449	45.3833
NM_001099140	385	23.0288	NM_001192736	448	47.2875
NM_001098999	385	23.1303	NM_001080217	448	61.0993
NM_001045962	385	79.9454	NM_174129	448	25.5729
NM_001191261	385	26.0916	NM_001205533	448	25.0839
NM_001034244	385	35.8552	NM_001101931	448	24.7526
NM_001103305	385	39.2155	NM_001014908	447	34.826
NM_001075591	385	22.3802	NM_001077004	447	63.7186
NM_001046081	384	50.2639	NM_001046188	447	57.3029
NM_001075298	384	20.1805	NM_001079607	447	32.515
NM_001076524	384	19.2686	NM_001193011	447	33.637
NM_001101310	384	42.1612	NM_001075712	447	33.1863
NM_174178	383	35.2989	NM_001077860	446	34.6822
NM_001080305	383	61.5717	NM_001098900	445	42.3872
NM_001075892	383	38.5505	NM_001075665	445	42.5058
NM_001034393	383	38.6648	NM_001130752	445	37.9282
NM_001075507	383	51.8606	NM_001076800	444	22.4224
NM_001078027	383	18.3102	NM_174657	443	68.1737
NM_001083456	383	26.4742	NM_001207054	443	36.0061
NM_001038094	383	35.172	NM_001100295	443	54.3106
NM_001034248	383	41.1665	NM_001037586	443	68.7414
NM_001083685	382	32.2268	NM_001075359	442	62.8311
NM_001001169	382	41.6284	NM_001205581	442	29.7838
NM_001075223	381	45.6324	NM_001192627	442	23.3933
NM_001076858	381	27.5085	NM_001206088	442	12.2419
NM_001205896	381	28.1755	NM_001206015	441	39.7351
NM_001083485	381	25.0157	NM_001075163	441	84.8006
NM_001015567	381	25.6335	NM_001076454	441	37.7127
NM_001081618	381	22.4543	NM_001075605	441	46.3814
NM_001034615	381	35.004	NM_001015578	441	48.9164
NM_001015653	380	29.9093	NM_001035483	441	39.167
NM_001205853	380	12.0286	NM_001206753	440	12.3585
NM_001101920	379	39.5507	NM_001192996	440	40.9966
NM_174369	379	9.35834	NM_001102091	440	36.5299
NM_205802	379	56.3202	NM_001037616	439	75.3664
NM_001078046	378	19.4794	NM_001080305	439	70.8005
NM_001191523	378	8.61336	NM_174732	439	94.0308
NM_001205275	378	51.5594	NM_001192908	439	20.3684
NM_001076142	377	33.875	NM_001013587	439	69.4884
NM_001035338	377	48.0547	NM_001077886	439	74.6165
NM_001083660	377	35.4168	NM_001078046	438	22.6437
NM_174219	377	41.9562	NM_001105407	438	26.5315
NM_176671	377	26.7936	NM_001080906	438	45.8776
[truncated: 8,956 more rows]
