# Supplementary material for: Genome-wide analysis of DNA methylation in bovine placentas
Source: BMC Genomics. 2014 Jan 8;15:12. doi: 10.1186/1471-2164-15-12 (PMC3893433; doi:10.1186/1471-2164-15-12)
Supplement: Additional file 15 — Gene list at various expression levels. [file 1471-2164-15-12-S15.xls]

## Sheet: Sheet1
Additional file 15 Gene list at various expression level
SCNT					control
Silent	Low	Middle	High	Highest	Silent	Low	Middle	High	Highest		Total gene number at various expression level
NM_001001135	NM_001001134	NM_001001133	NM_001001137	NM_001012682	NM_001001135	NM_001001134	NM_001001133	NM_001001137	NM_001014388		expression level	control	SNCT
NM_001001136	NM_001001140	NM_001001138	NM_001001156	NM_001014388	NM_001001136	NM_001001139	NM_001001147	NM_001001138	NM_001015600		Silent	2819	3065
NM_001001139	NM_001001141	NM_001001147	NM_001001161	NM_001014391	NM_001001141	NM_001001140	NM_001001150	NM_001001151	NM_001024568		Low	1611	1853
NM_001001142	NM_001001158	NM_001001150	NM_001001162	NM_001015512	NM_001001142	NM_001001153	NM_001001156	NM_001001161	NM_001025317		Middle	5640	5733
NM_001001143	NM_001001159	NM_001001151	NM_001001164	NM_001015600	NM_001001143	NM_001001157	NM_001001158	NM_001001162	NM_001025339		High	3619	3006
NM_001001145	NM_001001442	NM_001001157	NM_001001168	NM_001024471	NM_001001145	NM_001001526	NM_001001159	NM_001001164	NM_001025340		Highest	46	78
NM_001001148	NM_001001554	NM_001001163	NM_001001169	NM_001024568	NM_001001148	NM_001001600	NM_001001163	NM_001001168	NM_001033610
NM_001001149	NM_001002889	NM_001001166	NM_001001439	NM_001025315	NM_001001149	NM_001001855	NM_001001166	NM_001001169	NM_001033613
NM_001001153	NM_001007076	NM_001001170	NM_001001440	NM_001025317	NM_001001154	NM_001002889	NM_001001170	NM_001001439	NM_001033618
NM_001001154	NM_001008413	NM_001001171	NM_001001441	NM_001025339	NM_001001175	NM_001002892	NM_001001171	NM_001001440	NM_001034034
NM_001001174	NM_001008666	NM_001001172	NM_001001854	NM_001025340	NM_001001442	NM_001008413	NM_001001172	NM_001001854	NM_001034459
NM_001001175	NM_001008668	NM_001001173	NM_001002763	NM_001025349	NM_001001443	NM_001008665	NM_001001173	NM_001002763	NM_001034763
NM_001001443	NM_001009572	NM_001001597	NM_001002885	NM_001033610	NM_001001525	NM_001008668	NM_001001174	NM_001002885	NM_001035093
NM_001001525	NM_001010994	NM_001001598	NM_001002891	NM_001033613	NM_001001554	NM_001010992	NM_001001441	NM_001002891	NM_001040495
NM_001001526	NM_001011672	NM_001001601	NM_001003657	NM_001033618	NM_001001599	NM_001010994	NM_001001597	NM_001003658	NM_001045958
NM_001001599	NM_001012282	NM_001001855	NM_001003658	NM_001034034	NM_001001601	NM_001011676	NM_001001598	NM_001003901	NM_001046411
NM_001001600	NM_001012283	NM_001002882	NM_001003900	NM_001034038	NM_001001853	NM_001011683	NM_001002882	NM_001003903	NM_001076798
NM_001001853	NM_001012399	NM_001002883	NM_001003901	NM_001034039	NM_001001856	NM_001012678	NM_001002883	NM_001003906	NM_001076831
NM_001001856	NM_001012674	NM_001002886	NM_001003903	NM_001034367	NM_001002237	NM_001012685	NM_001002886	NM_001004024	NM_001077856
NM_001002237	NM_001012681	NM_001002892	NM_001003906	NM_001034459	NM_001002884	NM_001012686	NM_001002893	NM_001007806	NM_001078026
NM_001002884	NM_001013001	NM_001002893	NM_001004024	NM_001034783	NM_001002888	NM_001013003	NM_001003657	NM_001007807	NM_001078133
NM_001002888	NM_001013003	NM_001003902	NM_001007806	NM_001035014	NM_001002890	NM_001013402	NM_001003900	NM_001007808	NM_001080306
NM_001002890	NM_001013591	NM_001003904	NM_001007808	NM_001035093	NM_001003907	NM_001013585	NM_001003902	NM_001007809	NM_001098856
NM_001003907	NM_001013606	NM_001003905	NM_001007809	NM_001035306	NM_001007076	NM_001013591	NM_001003904	NM_001007811	NM_001099210
NM_001007805	NM_001014393	NM_001007807	NM_001007811	NM_001037443	NM_001007805	NM_001013597	NM_001003905	NM_001007815	NM_001101915
NM_001007814	NM_001014859	NM_001007810	NM_001007813	NM_001038155	NM_001007814	NM_001014386	NM_001007810	NM_001007817	NM_001102382
NM_001007819	NM_001014907	NM_001007812	NM_001007815	NM_001039953	NM_001007819	NM_001014846	NM_001007812	NM_001007818	NM_001105455
NM_001007820	NM_001014918	NM_001007816	NM_001007817	NM_001040495	NM_001007820	NM_001014918	NM_001007813	NM_001008663	NM_001130747
NM_001008412	NM_001014919	NM_001008664	NM_001007818	NM_001045875	NM_001008412	NM_001014923	NM_001007816	NM_001008669	NM_001163778
NM_001008414	NM_001014923	NM_001008667	NM_001008416	NM_001045958	NM_001008414	NM_001014940	NM_001008416	NM_001008670	NM_173979
NM_001008415	NM_001014938	NM_001010991	NM_001008663	NM_001046452	NM_001008415	NM_001014949	NM_001008664	NM_001010991	NM_174029
NM_001008417	NM_001014940	NM_001010993	NM_001008669	NM_001075656	NM_001008417	NM_001014953	NM_001008666	NM_001011674	NM_174049
NM_001008665	NM_001014953	NM_001010995	NM_001008670	NM_001076490	NM_001011673	NM_001014955	NM_001008667	NM_001011678	NM_174062
NM_001010992	NM_001014959	NM_001010996	NM_001011674	NM_001076831	NM_001011675	NM_001014959	NM_001009572	NM_001012281	NM_174087
NM_001011673	NM_001015520	NM_001011682	NM_001011678	NM_001077856	NM_001011677	NM_001015537	NM_001010993	NM_001012519	NM_174137
NM_001011675	NM_001015537	NM_001011685	NM_001012519	NM_001078026	NM_001011679	NM_001015544	NM_001010995	NM_001012668	NM_174187
NM_001011676	NM_001015541	NM_001012281	NM_001012668	NM_001078127	NM_001011680	NM_001015553	NM_001010996	NM_001012669	NM_174196
NM_001011677	NM_001015544	NM_001012284	NM_001012670	NM_001078132	NM_001011681	NM_001015570	NM_001011672	NM_001012670	NM_174257
NM_001011679	NM_001015546	NM_001012669	NM_001012671	NM_001080306	NM_001012283	NM_001015580	NM_001011682	NM_001012671	NM_174464
NM_001011680	NM_001015550	NM_001012672	NM_001012764	NM_001081520	NM_001012285	NM_001015581	NM_001011685	NM_001012673	NM_174482
NM_001011681	NM_001015551	NM_001012673	NM_001012998	NM_001098856	NM_001012286	NM_001015595	NM_001012282	NM_001012677	NM_174535
NM_001011683	NM_001015553	NM_001012677	NM_001012999	NM_001099210	NM_001012287	NM_001015598	NM_001012284	NM_001012680	NM_174650
NM_001012285	NM_001015557	NM_001012680	NM_001013364	NM_001101915	NM_001012666	NM_001015604	NM_001012399	NM_001012681	NM_174716
NM_001012286	NM_001015570	NM_001012684	NM_001013582	NM_001102033	NM_001012679	NM_001015610	NM_001012672	NM_001012682	NM_174778
NM_001012287	NM_001015581	NM_001013004	NM_001013587	NM_001102248	NM_001012683	NM_001015669	NM_001012674	NM_001012998	NM_175784
NM_001012666	NM_001015588	NM_001013402	NM_001013589	NM_001102341	NM_001013400	NM_001015674	NM_001012675	NM_001012999	NR_003958
NM_001012675	NM_001015595	NM_001013584	NM_001013590	NM_001102382	NM_001013401	NM_001015676	NM_001012676	NM_001013364
NM_001012676	NM_001015599	NM_001013585	NM_001013592	NM_001105455	NM_001013583	NM_001015678	NM_001012684	NM_001013582
NM_001012678	NM_001015604	NM_001013586	NM_001013598	NM_001163778	NM_001013594	NM_001015888	NM_001012687	NM_001013584
NM_001012679	NM_001015607	NM_001013588	NM_001013599	NM_001166521	NM_001013595	NM_001017935	NM_001012764	NM_001013587
NM_001012683	NM_001015610	NM_001013593	NM_001013603	NM_001192095	NM_001013596	NM_001017943	NM_001013001	NM_001013588
NM_001012685	NM_001015629	NM_001013602	NM_001014387	NM_173906	NM_001013604	NM_001017948	NM_001013004	NM_001013589
NM_001012686	NM_001015678	NM_001014382	NM_001014389	NM_173934	NM_001013605	NM_001024477	NM_001013586	NM_001013590
NM_001012687	NM_001015888	NM_001014848	NM_001014844	NM_173969	NM_001013606	NM_001024487	NM_001013592	NM_001013598
NM_001013400	NM_001017943	NM_001014850	NM_001014847	NM_173979	NM_001014383	NM_001024491	NM_001013593	NM_001013599
NM_001013401	NM_001017948	NM_001014851	NM_001014852	NM_174029	NM_001014384	NM_001024502	NM_001013600	NM_001014382
NM_001013583	NM_001024491	NM_001014853	NM_001014855	NM_174049	NM_001014385	NM_001024522	NM_001013602	NM_001014387
NM_001013594	NM_001024492	NM_001014854	NM_001014856	NM_174062	NM_001014392	NM_001024548	NM_001013603	NM_001014389
NM_001013595	NM_001024515	NM_001014858	NM_001014860	NM_174087	NM_001014393	NM_001024563	NM_001014848	NM_001014391
NM_001013596	NM_001024522	NM_001014861	NM_001014862	NM_174137	NM_001014845	NM_001024930	NM_001014850	NM_001014844
NM_001013597	NM_001024524	NM_001014863	NM_001014875	NM_174187	NM_001014849	NM_001025332	NM_001014851	NM_001014847
NM_001013600	NM_001024533	NM_001014864	NM_001014876	NM_174196	NM_001014857	NM_001025335	NM_001014853	NM_001014852
NM_001013604	NM_001024536	NM_001014865	NM_001014883	NM_174257	NM_001014859	NM_001025344	NM_001014854	NM_001014855
NM_001013605	NM_001024545	NM_001014866	NM_001014884	NM_174345	NM_001014868	NM_001025346	NM_001014858	NM_001014856
NM_001014383	NM_001024553	NM_001014867	NM_001014889	NM_174464	NM_001014878	NM_001030298	NM_001014861	NM_001014860
NM_001014384	NM_001024557	NM_001014869	NM_001014891	NM_174471	NM_001014890	NM_001030320	NM_001014863	NM_001014862
NM_001014385	NM_001024563	NM_001014870	NM_001014894	NM_174493	NM_001014902	NM_001032299	NM_001014864	NM_001014869
NM_001014386	NM_001024564	NM_001014871	NM_001014898	NM_174535	NM_001014909	NM_001033119	NM_001014865	NM_001014873
NM_001014392	NM_001024569	NM_001014872	NM_001014901	NM_174556	NM_001014910	NM_001033626	NM_001014866	NM_001014875
NM_001014845	NM_001024689	NM_001014873	NM_001014904	NM_174603	NM_001014913	NM_001034017	NM_001014867	NM_001014876
NM_001014846	NM_001025082	NM_001014874	NM_001014906	NM_174623	NM_001014922	NM_001034033	NM_001014870	NM_001014883
NM_001014849	NM_001025324	NM_001014877	NM_001014908	NM_174650	NM_001014984	NM_001034213	NM_001014871	NM_001014884
NM_001014857	NM_001025332	NM_001014880	NM_001014912	NM_174716	NM_001015511	NM_001034215	NM_001014872	NM_001014889
NM_001014868	NM_001025333	NM_001014881	NM_001014914	NM_174760	NM_001015520	NM_001034221	NM_001014874	NM_001014891
NM_001014878	NM_001025335	NM_001014886	NM_001014916	NM_174778	NM_001015542	NM_001034230	NM_001014877	NM_001014894
NM_001014879	NM_001025336	NM_001014887	NM_001014926	NM_175784	NM_001015546	NM_001034234	NM_001014879	NM_001014895
NM_001014890	NM_001025348	NM_001014888	NM_001014928	NM_182786	NM_001015552	NM_001034262	NM_001014880	NM_001014898
NM_001014902	NM_001029846	NM_001014892	NM_001014930	NR_003958	NM_001015557	NM_001034270	NM_001014881	NM_001014904
NM_001014909	NM_001030298	NM_001014893	NM_001014931		NM_001015587	NM_001034273	NM_001014886	NM_001014906
NM_001014910	NM_001031750	NM_001014895	NM_001014933		NM_001015599	NM_001034275	NM_001014887	NM_001014908
NM_001014913	NM_001031757	NM_001014896	NM_001014935		NM_001015605	NM_001034284	NM_001014888	NM_001014912
NM_001014922	NM_001031763	NM_001014897	NM_001014936		NM_001015607	NM_001034291	NM_001014892	NM_001014914
NM_001014949	NM_001031766	NM_001014899	NM_001014939		NM_001015611	NM_001034310	NM_001014893	NM_001014916
NM_001014984	NM_001032300	NM_001014903	NM_001014941		NM_001015617	NM_001034313	NM_001014896	NM_001014920
NM_001015511	NM_001033119	NM_001014905	NM_001014942		NM_001015622	NM_001034328	NM_001014897	NM_001014921
NM_001015542	NM_001033936	NM_001014911	NM_001014946		NM_001015634	NM_001034331	NM_001014899	NM_001014928
NM_001015552	NM_001034017	NM_001014915	NM_001014947		NM_001015662	NM_001034334	NM_001014901	NM_001014930
NM_001015576	NM_001034036	NM_001014920	NM_001014948		NM_001017411	NM_001034349	NM_001014903	NM_001014931
NM_001015587	NM_001034043	NM_001014921	NM_001014951		NM_001017949	NM_001034351	NM_001014905	NM_001014932
NM_001015605	NM_001034056	NM_001014924	NM_001014963		NM_001017951	NM_001034406	NM_001014907	NM_001014933
NM_001015611	NM_001034205	NM_001014925	NM_001014964		NM_001024476	NM_001034410	NM_001014911	NM_001014935
NM_001015617	NM_001034215	NM_001014927	NM_001014966		NM_001024505	NM_001034431	NM_001014915	NM_001014936
NM_001015622	NM_001034230	NM_001014929	NM_001015515		NM_001024515	NM_001034447	NM_001014919	NM_001014939
NM_001015662	NM_001034236	NM_001014932	NM_001015531		NM_001024534	NM_001034472	NM_001014924	NM_001014941
NM_001015669	NM_001034242	NM_001014934	NM_001015533		NM_001024544	NM_001034479	NM_001014925	NM_001014942
NM_001015676	NM_001034252	NM_001014937	NM_001015536		NM_001024547	NM_001034490	NM_001014926	NM_001014944
NM_001017411	NM_001034270	NM_001014943	NM_001015540		NM_001024551	NM_001034513	NM_001014927	NM_001014945
NM_001017935	NM_001034273	NM_001014944	NM_001015543		NM_001024559	NM_001034520	NM_001014929	NM_001014947
NM_001017949	NM_001034291	NM_001014945	NM_001015548		NM_001024663	NM_001034528	NM_001014934	NM_001014948
NM_001017951	NM_001034301	NM_001014950	NM_001015549		NM_001024664	NM_001034536	NM_001014937	NM_001014960
NM_001024476	NM_001034304	NM_001014952	NM_001015555		NM_001024689	NM_001034537	NM_001014938	NM_001014963
NM_001024487	NM_001034334	NM_001014954	NM_001015556		NM_001024690	NM_001034585	NM_001014943	NM_001014964
NM_001024502	NM_001034349	NM_001014955	NM_001015558		NM_001025324	NM_001034599	NM_001014946	NM_001014966
NM_001024505	NM_001034355	NM_001014956	NM_001015561		NM_001025333	NM_001034600	NM_001014950	NM_001015512
NM_001024534	NM_001034380	NM_001014957	NM_001015565		NM_001025338	NM_001034620	NM_001014951	NM_001015514
NM_001024544	NM_001034386	NM_001014958	NM_001015566		NM_001025348	NM_001034631	NM_001014952	NM_001015515
NM_001024547	NM_001034388	NM_001014960	NM_001015567		NM_001030300	NM_001034642	NM_001014954	NM_001015525
NM_001024548	NM_001034389	NM_001014961	NM_001015568		NM_001030302	NM_001034646	NM_001014956	NM_001015527
NM_001024551	NM_001034391	NM_001014962	NM_001015569		NM_001030304	NM_001034656	NM_001014957	NM_001015531
NM_001024559	NM_001034402	NM_001014965	NM_001015571		NM_001030319	NM_001034659	NM_001014958	NM_001015533
NM_001024663	NM_001034406	NM_001014967	NM_001015572		NM_001030321	NM_001034664	NM_001014961	NM_001015536
NM_001024664	NM_001034411	NM_001014982	NM_001015578		NM_001031750	NM_001034672	NM_001014962	NM_001015538
NM_001024690	NM_001034418	NM_001015513	NM_001015583		NM_001031752	NM_001034689	NM_001014965	NM_001015540
NM_001024930	NM_001034437	NM_001015514	NM_001015586		NM_001031759	NM_001034697	NM_001014967	NM_001015543
NM_001025338	NM_001034447	NM_001015516	NM_001015590		NM_001031760	NM_001034736	NM_001014982	NM_001015548
NM_001025344	NM_001034461	NM_001015517	NM_001015592		NM_001031763	NM_001034771	NM_001015513	NM_001015555
NM_001025346	NM_001034483	NM_001015518	NM_001015608		NM_001031765	NM_001035017	NM_001015516	NM_001015556
NM_001030300	NM_001034485	NM_001015519	NM_001015615		NM_001032301	NM_001035021	NM_001015517	NM_001015558
NM_001030302	NM_001034490	NM_001015521	NM_001015618		NM_001034018	NM_001035025	NM_001015518	NM_001015560
NM_001030304	NM_001034513	NM_001015522	NM_001015621		NM_001034041	NM_001035040	NM_001015519	NM_001015561
NM_001030319	NM_001034520	NM_001015524	NM_001015624		NM_001034043	NM_001035070	NM_001015521	NM_001015562
NM_001030320	NM_001034531	NM_001015525	NM_001015628		NM_001034205	NM_001035072	NM_001015522	NM_001015565
NM_001030321	NM_001034532	NM_001015526	NM_001015637		NM_001034207	NM_001035084	NM_001015524	NM_001015566
NM_001031752	NM_001034585	NM_001015527	NM_001015639		NM_001034218	NM_001035286	NM_001015526	NM_001015567
NM_001031759	NM_001034590	NM_001015528	NM_001015640		NM_001034227	NM_001035288	NM_001015528	NM_001015568
NM_001031760	NM_001034599	NM_001015529	NM_001015644		NM_001034287	NM_001035322	NM_001015529	NM_001015569
NM_001031765	NM_001034600	NM_001015532	NM_001015646		NM_001034300	NM_001035336	NM_001015532	NM_001015571
NM_001031852	NM_001034601	NM_001015534	NM_001015647		NM_001034306	NM_001035339	NM_001015534	NM_001015572
NM_001032299	NM_001034620	NM_001015535	NM_001015648		NM_001034345	NM_001035345	NM_001015535	NM_001015578
NM_001032301	NM_001034623	NM_001015538	NM_001015653		NM_001034355	NM_001035350	NM_001015539	NM_001015579
NM_001033626	NM_001034631	NM_001015539	NM_001015655		NM_001034392	NM_001035364	NM_001015541	NM_001015583
NM_001033937	NM_001034642	NM_001015545	NM_001015656		NM_001034394	NM_001035376	NM_001015545	NM_001015585
NM_001034018	NM_001034657	NM_001015547	NM_001015657		NM_001034422	NM_001035380	NM_001015547	NM_001015586
NM_001034033	NM_001034664	NM_001015554	NM_001015658		NM_001034432	NM_001035385	NM_001015549	NM_001015592
NM_001034041	NM_001034689	NM_001015559	NM_001015663		NM_001034437	NM_001035422	NM_001015550	NM_001015594
NM_001034045	NM_001034736	NM_001015560	NM_001015666		NM_001034440	NM_001035425	NM_001015551	NM_001015596
NM_001034207	NM_001034738	NM_001015562	NM_001015667		NM_001034466	NM_001035457	NM_001015554	NM_001015608
NM_001034218	NM_001034771	NM_001015563	NM_001015672		NM_001034471	NM_001035479	NM_001015559	NM_001015609
NM_001034221	NM_001034773	NM_001015564	NM_001015673		NM_001034485	NM_001035498	NM_001015563	NM_001015614
NM_001034227	NM_001034798	NM_001015573	NM_001017934		NM_001034499	NM_001037141	NM_001015564	NM_001015615
NM_001034234	NM_001035017	NM_001015574	NM_001017936		NM_001034534	NM_001037458	NM_001015573	NM_001015618
NM_001034262	NM_001035021	NM_001015575	NM_001017937		NM_001034552	NM_001037472	NM_001015574	NM_001015621
NM_001034263	NM_001035026	NM_001015577	NM_001017950		NM_001034612	NM_001037480	NM_001015575	NM_001015624
NM_001034275	NM_001035035	NM_001015579	NM_001017954		NM_001034622	NM_001037488	NM_001015576	NM_001015628
NM_001034284	NM_001035040	NM_001015580	NM_001024469		NM_001034635	NM_001037591	NM_001015577	NM_001015637
NM_001034287	NM_001035094	NM_001015582	NM_001024488		NM_001034640	NM_001037621	NM_001015582	NM_001015638
NM_001034300	NM_001035113	NM_001015584	NM_001024494		NM_001034660	NM_001038027	NM_001015584	NM_001015639
NM_001034306	NM_001035286	NM_001015585	NM_001024509		NM_001034676	NM_001038033	NM_001015588	NM_001015640
NM_001034313	NM_001035288	NM_001015589	NM_001024511		NM_001034708	NM_001038039	NM_001015589	NM_001015644
NM_001034331	NM_001035297	NM_001015591	NM_001024514		NM_001034733	NM_001038058	NM_001015590	NM_001015646
NM_001034345	NM_001035327	NM_001015593	NM_001024521		NM_001034762	NM_001038060	NM_001015591	NM_001015647
NM_001034361	NM_001035350	NM_001015594	NM_001024523		NM_001034785	NM_001038067	NM_001015593	NM_001015648
NM_001034392	NM_001035364	NM_001015596	NM_001024529		NM_001034799	NM_001038089	NM_001015597	NM_001015651
NM_001034394	NM_001035370	NM_001015597	NM_001024531		NM_001034806	NM_001038099	NM_001015601	NM_001015653
NM_001034410	NM_001035374	NM_001015598	NM_001024532		NM_001034807	NM_001038105	NM_001015602	NM_001015655
NM_001034431	NM_001035376	NM_001015601	NM_001024540		NM_001035026	NM_001038129	NM_001015603	NM_001015656
NM_001034432	NM_001035434	NM_001015602	NM_001024541		NM_001035036	NM_001038163	NM_001015606	NM_001015657
NM_001034440	NM_001035457	NM_001015603	NM_001024549		NM_001035042	NM_001038166	NM_001015612	NM_001015658
NM_001034466	NM_001035464	NM_001015606	NM_001024550		NM_001035048	NM_001038177	NM_001015613	NM_001015659
NM_001034471	NM_001035480	NM_001015609	NM_001024554		NM_001035050	NM_001038193	NM_001015616	NM_001015663
NM_001034472	NM_001035495	NM_001015612	NM_001024562		NM_001035054	NM_001038203	NM_001015619	NM_001015666
NM_001034479	NM_001035498	NM_001015613	NM_001024570		NM_001035055	NM_001038204	NM_001015620	NM_001015667
NM_001034499	NM_001037460	NM_001015614	NM_001024929		NM_001035071	NM_001038208	NM_001015623	NM_001015672
NM_001034534	NM_001037472	NM_001015616	NM_001025314		NM_001035086	NM_001038219	NM_001015625	NM_001015673
NM_001034536	NM_001037480	NM_001015619	NM_001025316		NM_001035103	NM_001038221	NM_001015626	NM_001017428
NM_001034545	NM_001037481	NM_001015620	NM_001025318		NM_001035107	NM_001038223	NM_001015627	NM_001017934
NM_001034552	NM_001037488	NM_001015623	NM_001025319		NM_001035275	NM_001038510	NM_001015629	NM_001017936
NM_001034612	NM_001037590	NM_001015625	NM_001025320		NM_001035309	NM_001038514	NM_001015630	NM_001017937
NM_001034622	NM_001037591	NM_001015626	NM_001025321		NM_001035311	NM_001038517	NM_001015631	NM_001017946
NM_001034635	NM_001037606	NM_001015627	NM_001025322		NM_001035353	NM_001038552	NM_001015633	NM_001017950
NM_001034640	NM_001037610	NM_001015630	NM_001025326		NM_001035357	NM_001038584	NM_001015635	NM_001017953
NM_001034656	NM_001037627	NM_001015631	NM_001025329		NM_001035360	NM_001038674	NM_001015636	NM_001017954
NM_001034659	NM_001038024	NM_001015633	NM_001025330		NM_001035372	NM_001039177	NM_001015641	NM_001024469
NM_001034660	NM_001038026	NM_001015634	NM_001025341		NM_001035374	NM_001040472	NM_001015642	NM_001024471
NM_001034669	NM_001038027	NM_001015635	NM_001025342		NM_001035378	NM_001040482	NM_001015643	NM_001024479
NM_001034672	NM_001038061	NM_001015636	NM_001025345		NM_001035395	NM_001040486	NM_001015645	NM_001024488
NM_001034676	NM_001038067	NM_001015638	NM_001025350		NM_001035410	NM_001040496	NM_001015649	NM_001024494
NM_001034708	NM_001038069	NM_001015641	NM_001025569		NM_001035416	NM_001040497	NM_001015650	NM_001024509
NM_001034733	NM_001038103	NM_001015642	NM_001029845		NM_001035449	NM_001040502	NM_001015652	NM_001024511
NM_001034762	NM_001038105	NM_001015643	NM_001030303		NM_001035464	NM_001040507	NM_001015654	NM_001024521
NM_001034785	NM_001038111	NM_001015645	NM_001031756		NM_001035488	NM_001040513	NM_001015660	NM_001024523
NM_001034799	NM_001038118	NM_001015649	NM_001031761		NM_001035495	NM_001040515	NM_001015661	NM_001024529
NM_001034806	NM_001038129	NM_001015650	NM_001031764		NM_001035501	NM_001040517	NM_001015664	NM_001024531
NM_001034807	NM_001038135	NM_001015651	NM_001031768		NM_001037464	NM_001040524	NM_001015665	NM_001024532
NM_001035025	NM_001038151	NM_001015652	NM_001033120		NM_001037484	NM_001040542	NM_001015668	NM_001024537
NM_001035036	NM_001038161	NM_001015654	NM_001033608		NM_001037486	NM_001040545	NM_001015670	NM_001024540
NM_001035042	NM_001038163	NM_001015659	NM_001033609		NM_001037490	NM_001040552	NM_001015671	NM_001024541
NM_001035048	NM_001038189	NM_001015660	NM_001033612		NM_001037585	NM_001040567	NM_001015675	NM_001024550
NM_001035050	NM_001038195	NM_001015661	NM_001033614		NM_001037613	NM_001040576	NM_001015677	NM_001024554
NM_001035054	NM_001038199	NM_001015664	NM_001033615		NM_001037626	NM_001040587	NM_001015679	NM_001024562
NM_001035055	NM_001038223	NM_001015665	NM_001033616		NM_001037627	NM_001040594	NM_001015680	NM_001024574
NM_001035071	NM_001038502	NM_001015668	NM_001033617		NM_001037821	NM_001045871	NM_001017933	NM_001024929
NM_001035072	NM_001038513	NM_001015670	NM_001033619		NM_001038026	NM_001045872	NM_001017938	NM_001025206
NM_001035084	NM_001038517	NM_001015671	NM_001033620		NM_001038031	NM_001045886	NM_001017939	NM_001025314
NM_001035086	NM_001038537	NM_001015674	NM_001033622		NM_001038041	NM_001045898	NM_001017940	NM_001025315
NM_001035103	NM_001038552	NM_001015675	NM_001033623		NM_001038044	NM_001045904	NM_001017941	NM_001025316
NM_001035107	NM_001038553	NM_001015677	NM_001033624		NM_001038061	NM_001045913	NM_001017942	NM_001025318
NM_001035275	NM_001038554	NM_001015679	NM_001033627		NM_001038069	NM_001045930	NM_001017944	NM_001025320
NM_001035309	NM_001038560	NM_001015680	NM_001033628		NM_001038076	NM_001045933	NM_001017945	NM_001025321
NM_001035311	NM_001038673	NM_001017428	NM_001033629		NM_001038083	NM_001045941	NM_001017947	NM_001025322
NM_001035336	NM_001038687	NM_001017933	NM_001033762		NM_001038103	NM_001045949	NM_001017952	NM_001025326
NM_001035339	NM_001039177	NM_001017938	NM_001033763		NM_001038111	NM_001045972	NM_001024472	NM_001025329
NM_001035345	NM_001040480	NM_001017939	NM_001034035		NM_001038113	NM_001045992	NM_001024473	NM_001025330
NM_001035357	NM_001040481	NM_001017940	NM_001034042		NM_001038115	NM_001045997	NM_001024475	NM_001025334
NM_001035360	NM_001040482	NM_001017941	NM_001034044		NM_001038116	NM_001046001	NM_001024480	NM_001025341
NM_001035372	NM_001040486	NM_001017942	NM_001034046		NM_001038118	NM_001046031	NM_001024481	NM_001025342
NM_001035378	NM_001040500	NM_001017944	NM_001034047		NM_001038121	NM_001046037	NM_001024482	NM_001025345
NM_001035380	NM_001040501	NM_001017945	NM_001034048		NM_001038122	NM_001046058	NM_001024483	NM_001025349
NM_001035395	NM_001040507	NM_001017946	NM_001034050		NM_001038128	NM_001046060	NM_001024484	NM_001025350
NM_001035410	NM_001040508	NM_001017947	NM_001034051		NM_001038131	NM_001046064	NM_001024485	NM_001025569
NM_001035416	NM_001040517	NM_001017952	NM_001034052		NM_001038132	NM_001046101	NM_001024486	NM_001029845
NM_001035422	NM_001040528	NM_001017953	NM_001034053		NM_001038140	NM_001046102	NM_001024490	NM_001031756
NM_001035425	NM_001040529	NM_001024472	NM_001034054		NM_001038141	NM_001046121	NM_001024492	NM_001031761
NM_001035479	NM_001040542	NM_001024473	NM_001034055		NM_001038142	NM_001046126	NM_001024493	NM_001031764
NM_001035488	NM_001040545	NM_001024475	NM_001034204		NM_001038149	NM_001046141	NM_001024495	NM_001033120
NM_001035501	NM_001040548	NM_001024477	NM_001034209		NM_001038150	NM_001046145	NM_001024496	NM_001033608
NM_001037141	NM_001040550	NM_001024479	NM_001034211		NM_001038182	NM_001046154	NM_001024497	NM_001033609
NM_001037320	NM_001040567	NM_001024480	NM_001034212		NM_001038185	NM_001046156	NM_001024499	NM_001033612
NM_001037458	NM_001040593	NM_001024481	NM_001034220		NM_001038186	NM_001046186	NM_001024500	NM_001033614
NM_001037464	NM_001045871	NM_001024482	NM_001034222		NM_001038191	NM_001046194	NM_001024501	NM_001033615
NM_001037469	NM_001045886	NM_001024483	NM_001034224		NM_001038198	NM_001046199	NM_001024503	NM_001033616
NM_001037484	NM_001045898	NM_001024484	NM_001034225		NM_001038199	NM_001046209	NM_001024506	NM_001033617
NM_001037486	NM_001045904	NM_001024485	NM_001034226		NM_001038200	NM_001046210	NM_001024507	NM_001033619
NM_001037490	NM_001045907	NM_001024486	NM_001034228		NM_001038207	NM_001046219	NM_001024513	NM_001033620
NM_001037585	NM_001045931	NM_001024490	NM_001034231		NM_001038216	NM_001046221	NM_001024514	NM_001033622
NM_001037613	NM_001045941	NM_001024493	NM_001034233		NM_001038218	NM_001046227	NM_001024516	NM_001033623
NM_001037621	NM_001045949	NM_001024495	NM_001034235		NM_001038222	NM_001046232	NM_001024517	NM_001033624
NM_001037626	NM_001045966	NM_001024496	NM_001034238		NM_001038502	NM_001046237	NM_001024518	NM_001033627
NM_001037821	NM_001045972	NM_001024497	NM_001034239		NM_001038513	NM_001046242	NM_001024519	NM_001033628
NM_001038031	NM_001045978	NM_001024499	NM_001034240		NM_001038529	NM_001046248	NM_001024520	NM_001033629
NM_001038033	NM_001045991	NM_001024500	NM_001034241		NM_001038553	NM_001046250	NM_001024524	NM_001033762
NM_001038041	NM_001045992	NM_001024501	NM_001034244		NM_001038555	NM_001046253	NM_001024525	NM_001033763
NM_001038044	NM_001046004	NM_001024503	NM_001034245		NM_001038568	NM_001046265	NM_001024527	NM_001033936
NM_001038058	NM_001046025	NM_001024506	NM_001034246		NM_001038569	NM_001046270	NM_001024528	NM_001033990
NM_001038060	NM_001046027	NM_001024507	NM_001034248		NM_001038570	NM_001046285	NM_001024530	NM_001034035
NM_001038076	NM_001046033	NM_001024513	NM_001034251		NM_001038571	NM_001046288	NM_001024533	NM_001034038
NM_001038083	NM_001046048	NM_001024516	NM_001034264		NM_001038578	NM_001046305	NM_001024535	NM_001034039
NM_001038089	NM_001046054	NM_001024517	NM_001034266		NM_001038583	NM_001046307	NM_001024536	NM_001034042
NM_001038096	NM_001046064	NM_001024518	NM_001034267		NM_001038611	NM_001046308	NM_001024538	NM_001034044
NM_001038113	NM_001046086	NM_001024519	NM_001034268		NM_001038620	NM_001046309	NM_001024542	NM_001034046
NM_001038115	NM_001046102	NM_001024520	NM_001034269		NM_001038677	NM_001046325	NM_001024543	NM_001034047
NM_001038116	NM_001046113	NM_001024525	NM_001034271		NM_001038682	NM_001046328	NM_001024545	NM_001034048
NM_001038121	NM_001046121	NM_001024527	NM_001034272		NM_001038687	NM_001046339	NM_001024546	NM_001034050
NM_001038122	NM_001046126	NM_001024528	NM_001034274		NM_001038690	NM_001046342	NM_001024549	NM_001034051
NM_001038128	NM_001046145	NM_001024530	NM_001034277		NM_001039726	NM_001046348	NM_001024552	NM_001034052
NM_001038131	NM_001046154	NM_001024535	NM_001034280		NM_001040478	NM_001046355	NM_001024553	NM_001034053
NM_001038132	NM_001046160	NM_001024537	NM_001034282		NM_001040484	NM_001046415	NM_001024555	NM_001034054
NM_001038140	NM_001046179	NM_001024538	NM_001034289		NM_001040485	NM_001046424	NM_001024556	NM_001034055
NM_001038141	NM_001046186	NM_001024542	NM_001034290		NM_001040500	NM_001046440	NM_001024557	NM_001034057
NM_001038142	NM_001046190	NM_001024543	NM_001034292		NM_001040505	NM_001046451	NM_001024558	NM_001034203
NM_001038149	NM_001046199	NM_001024546	NM_001034294		NM_001040509	NM_001046457	NM_001024561	NM_001034204
NM_001038150	NM_001046209	NM_001024552	NM_001034296		NM_001040533	NM_001046460	NM_001024564	NM_001034208
NM_001038166	NM_001046210	NM_001024555	NM_001034298		NM_001040535	NM_001046473	NM_001024565	NM_001034212
NM_001038177	NM_001046221	NM_001024556	NM_001034299		NM_001040536	NM_001046474	NM_001024566	NM_001034217
NM_001038182	NM_001046227	NM_001024558	NM_001034307		NM_001040539	NM_001046486	NM_001024567	NM_001034220
NM_001038185	NM_001046237	NM_001024561	NM_001034308		NM_001040540	NM_001046489	NM_001024569	NM_001034222
NM_001038186	NM_001046248	NM_001024565	NM_001034309		NM_001040548	NM_001046492	NM_001024570	NM_001034224
NM_001038191	NM_001046253	NM_001024566	NM_001034312		NM_001040550	NM_001046497	NM_001024571	NM_001034225
NM_001038193	NM_001046257	NM_001024567	NM_001034315		NM_001040551	NM_001046500	NM_001024572	NM_001034226
NM_001038198	NM_001046265	NM_001024571	NM_001034316		NM_001040559	NM_001046507	NM_001024573	NM_001034228
NM_001038200	NM_001046270	NM_001024572	NM_001034317		NM_001040561	NM_001046510	NM_001024692	NM_001034231
NM_001038203	NM_001046274	NM_001024573	NM_001034318		NM_001040562	NM_001046571	NM_001024693	NM_001034232
NM_001038204	NM_001046281	NM_001024574	NM_001034321		NM_001040569	NM_001046575	NM_001024824	NM_001034233
NM_001038207	NM_001046285	NM_001024692	NM_001034322		NM_001040570	NM_001046591	NM_001025082	NM_001034235
NM_001038208	NM_001046305	NM_001024693	NM_001034325		NM_001040571	NM_001046607	NM_001025207	NM_001034238
NM_001038216	NM_001046306	NM_001024824	NM_001034333		NM_001040577	NM_001046609	NM_001025319	NM_001034239
NM_001038218	NM_001046308	NM_001025206	NM_001034335		NM_001040582	NM_001046616	NM_001025325	NM_001034240
NM_001038221	NM_001046309	NM_001025207	NM_001034336		NM_001040605	NM_001046621	NM_001025327	NM_001034241
NM_001038222	NM_001046325	NM_001025325	NM_001034338		NM_001040645	NM_001046624	NM_001025328	NM_001034243
NM_001038510	NM_001046338	NM_001025327	NM_001034340		NM_001042477	NM_001075119	NM_001025331	NM_001034244
NM_001038514	NM_001046339	NM_001025328	NM_001034342		NM_001043342	NM_001075123	NM_001025336	NM_001034245
NM_001038529	NM_001046342	NM_001025331	NM_001034344		NM_001043343	NM_001075131	NM_001025337	NM_001034246
NM_001038555	NM_001046345	NM_001025334	NM_001034348		NM_001043344	NM_001075143	NM_001025343	NM_001034247
NM_001038569	NM_001046355	NM_001025337	NM_001034350		NM_001043345	NM_001075144	NM_001025347	NM_001034248
NM_001038570	NM_001046359	NM_001025343	NM_001034353		NM_001045883	NM_001075147	NM_001029846	NM_001034250
NM_001038571	NM_001046360	NM_001025347	NM_001034354		NM_001045907	NM_001075167	NM_001030299	NM_001034251
NM_001038578	NM_001046392	NM_001030299	NM_001034356		NM_001045914	NM_001075169	NM_001030301	NM_001034256
NM_001038583	NM_001046419	NM_001030301	NM_001034365		NM_001045916	NM_001075192	NM_001030303	NM_001034258
NM_001038584	NM_001046424	NM_001030318	NM_001034368		NM_001045927	NM_001075197	NM_001030318	NM_001034266
NM_001038611	NM_001046440	NM_001031751	NM_001034369		NM_001045943	NM_001075225	NM_001031751	NM_001034267
NM_001038620	NM_001046441	NM_001031753	NM_001034370		NM_001045966	NM_001075238	NM_001031753	NM_001034269
NM_001038674	NM_001046451	NM_001031754	NM_001034375		NM_001045979	NM_001075253	NM_001031754	NM_001034271
NM_001038677	NM_001046457	NM_001031755	NM_001034376		NM_001045990	NM_001075305	NM_001031755	NM_001034272
NM_001038682	NM_001046461	NM_001031758	NM_001034377		NM_001046004	NM_001075309	NM_001031757	NM_001034274
NM_001038690	NM_001046467	NM_001031762	NM_001034378		NM_001046006	NM_001075322	NM_001031758	NM_001034277
NM_001039726	NM_001046473	NM_001031767	NM_001034381		NM_001046018	NM_001075327	NM_001031762	NM_001034278
NM_001040470	NM_001046474	NM_001031769	NM_001034383		NM_001046021	NM_001075339	NM_001031766	NM_001034280
NM_001040472	NM_001046486	NM_001031771	NM_001034384		NM_001046025	NM_001075348	NM_001031767	NM_001034282
NM_001040478	NM_001046489	NM_001032294	NM_001034385		NM_001046029	NM_001075349	NM_001031768	NM_001034288
NM_001040484	NM_001046492	NM_001033121	NM_001034390		NM_001046057	NM_001075394	NM_001031769	NM_001034289
NM_001040485	NM_001046495	NM_001033611	NM_001034393		NM_001046079	NM_001075434	NM_001031771	NM_001034290
NM_001040496	NM_001046501	NM_001033625	NM_001034395		NM_001046080	NM_001075435	NM_001031852	NM_001034292
NM_001040497	NM_001046507	NM_001033761	NM_001034396		NM_001046090	NM_001075443	NM_001032294	NM_001034294
NM_001040502	NM_001046537	NM_001033989	NM_001034397		NM_001046099	NM_001075448	NM_001032300	NM_001034296
NM_001040505	NM_001046551	NM_001033990	NM_001034398		NM_001046103	NM_001075458	NM_001033121	NM_001034297
NM_001040509	NM_001046565	NM_001033991	NM_001034400		NM_001046104	NM_001075465	NM_001033611	NM_001034298
NM_001040513	NM_001046573	NM_001034016	NM_001034404		NM_001046116	NM_001075479	NM_001033625	NM_001034299
NM_001040515	NM_001046575	NM_001034040	NM_001034407		NM_001046120	NM_001075480	NM_001033761	NM_001034307
NM_001040524	NM_001046596	NM_001034049	NM_001034414		NM_001046137	NM_001075509	NM_001033937	NM_001034308
NM_001040533	NM_001046598	NM_001034057	NM_001034415		NM_001046163	NM_001075520	NM_001033989	NM_001034312
NM_001040535	NM_001046609	NM_001034203	NM_001034416		NM_001046165	NM_001075524	NM_001033991	NM_001034314
NM_001040536	NM_001046616	NM_001034206	NM_001034417		NM_001046177	NM_001075528	NM_001034016	NM_001034315
NM_001040539	NM_001046621	NM_001034208	NM_001034423		NM_001046213	NM_001075536	NM_001034036	NM_001034316
NM_001040540	NM_001046622	NM_001034210	NM_001034424		NM_001046235	NM_001075541	NM_001034040	NM_001034318
NM_001040551	NM_001048182	NM_001034213	NM_001034426		NM_001046238	NM_001075568	NM_001034045	NM_001034319
NM_001040552	NM_001075119	NM_001034214	NM_001034429		NM_001046243	NM_001075569	NM_001034049	NM_001034321
NM_001040559	NM_001075131	NM_001034216	NM_001034430		NM_001046259	NM_001075580	NM_001034056	NM_001034322
NM_001040561	NM_001075134	NM_001034217	NM_001034434		NM_001046269	NM_001075583	NM_001034206	NM_001034330
NM_001040562	NM_001075143	NM_001034219	NM_001034435		NM_001046290	NM_001075585	NM_001034209	NM_001034333
NM_001040569	NM_001075144	NM_001034223	NM_001034438		NM_001046292	NM_001075606	NM_001034210	NM_001034335
NM_001040570	NM_001075173	NM_001034229	NM_001034439		NM_001046295	NM_001075626	NM_001034211	NM_001034336
NM_001040571	NM_001075183	NM_001034232	NM_001034442		NM_001046313	NM_001075630	NM_001034214	NM_001034337
NM_001040576	NM_001075185	NM_001034237	NM_001034445		NM_001046337	NM_001075641	NM_001034216	NM_001034338
NM_001040577	NM_001075188	NM_001034243	NM_001034449		NM_001046352	NM_001075663	NM_001034219	NM_001034340
NM_001040587	NM_001075201	NM_001034247	NM_001034451		NM_001046353	NM_001075664	NM_001034223	NM_001034342
NM_001040605	NM_001075215	NM_001034249	NM_001034453		NM_001046354	NM_001075667	NM_001034229	NM_001034347
NM_001040645	NM_001075225	NM_001034250	NM_001034455		NM_001046356	NM_001075671	NM_001034236	NM_001034348
NM_001042477	NM_001075237	NM_001034253	NM_001034456		NM_001046422	NM_001075725	NM_001034237	NM_001034350
NM_001043342	NM_001075238	NM_001034254	NM_001034457		NM_001046429	NM_001075726	NM_001034242	NM_001034353
NM_001043343	NM_001075245	NM_001034255	NM_001034460		NM_001046432	NM_001075730	NM_001034249	NM_001034354
NM_001043344	NM_001075260	NM_001034256	NM_001034464		NM_001046436	NM_001075744	NM_001034252	NM_001034356
NM_001043345	NM_001075270	NM_001034257	NM_001034465		NM_001046437	NM_001075746	NM_001034253	NM_001034361
NM_001045883	NM_001075275	NM_001034258	NM_001034468		NM_001046443	NM_001075747	NM_001034254	NM_001034365
NM_001045905	NM_001075290	NM_001034259	NM_001034469		NM_001046466	NM_001075757	NM_001034255	NM_001034367
NM_001045914	NM_001075297	NM_001034260	NM_001034470		NM_001046467	NM_001075767	NM_001034257	NM_001034368
NM_001045916	NM_001075301	NM_001034261	NM_001034474		NM_001046479	NM_001075775	NM_001034259	NM_001034369
NM_001045927	NM_001075305	NM_001034265	NM_001034475		NM_001046480	NM_001075783	NM_001034260	NM_001034370
NM_001045930	NM_001075322	NM_001034276	NM_001034476		NM_001046495	NM_001075796	NM_001034261	NM_001034375
NM_001045933	NM_001075339	NM_001034278	NM_001034478		NM_001046506	NM_001075801	NM_001034263	NM_001034376
NM_001045943	NM_001075344	NM_001034279	NM_001034481		NM_001046516	NM_001075806	NM_001034264	NM_001034377
NM_001045979	NM_001075349	NM_001034281	NM_001034484		NM_001046523	NM_001075825	NM_001034265	NM_001034378
NM_001045990	NM_001075355	NM_001034283	NM_001034486		NM_001046545	NM_001075826	NM_001034268	NM_001034379
NM_001045997	NM_001075360	NM_001034285	NM_001034489		NM_001046555	NM_001075835	NM_001034276	NM_001034381
NM_001046002	NM_001075414	NM_001034286	NM_001034491		NM_001046558	NM_001075848	NM_001034279	NM_001034382
NM_001046006	NM_001075418	NM_001034288	NM_001034495		NM_001046570	NM_001075854	NM_001034281	NM_001034383
NM_001046018	NM_001075419	NM_001034293	NM_001034502		NM_001046578	NM_001075855	NM_001034283	NM_001034384
NM_001046021	NM_001075423	NM_001034295	NM_001034504		NM_001046584	NM_001075865	NM_001034285	NM_001034385
NM_001046029	NM_001075426	NM_001034297	NM_001034506		NM_001046598	NM_001075876	NM_001034286	NM_001034390
NM_001046031	NM_001075435	NM_001034302	NM_001034507		NM_001046602	NM_001075894	NM_001034293	NM_001034393
NM_001046037	NM_001075441	NM_001034303	NM_001034510		NM_001046603	NM_001075895	NM_001034295	NM_001034395
NM_001046057	NM_001075443	NM_001034305	NM_001034515		NM_001046606	NM_001075897	NM_001034301	NM_001034396
NM_001046058	NM_001075465	NM_001034310	NM_001034517		NM_001046610	NM_001075899	NM_001034302	NM_001034397
NM_001046060	NM_001075479	NM_001034311	NM_001034521		NM_001046611	NM_001075908	NM_001034303	NM_001034400
NM_001046079	NM_001075486	NM_001034314	NM_001034523		NM_001046625	NM_001075913	NM_001034304	NM_001034404
NM_001046080	NM_001075504	NM_001034319	NM_001034524		NM_001046626	NM_001075933	NM_001034305	NM_001034412
NM_001046090	NM_001075520	NM_001034320	NM_001034527		NM_001046627	NM_001075938	NM_001034309	NM_001034413
NM_001046099	NM_001075524	NM_001034323	NM_001034529		NM_001046628	NM_001075939	NM_001034311	NM_001034414
NM_001046101	NM_001075528	NM_001034324	NM_001034530		NM_001046629	NM_001075969	NM_001034317	NM_001034415
NM_001046103	NM_001075537	NM_001034326	NM_001034538		NM_001046630	NM_001075977	NM_001034320	NM_001034416
NM_001046104	NM_001075569	NM_001034327	NM_001034540		NM_001046631	NM_001076004	NM_001034323	NM_001034417
NM_001046116	NM_001075570	NM_001034328	NM_001034541		NM_001046632	NM_001076019	NM_001034324	NM_001034421
NM_001046120	NM_001075583	NM_001034329	NM_001034542		NM_001046633	NM_001076073	NM_001034325	NM_001034423
NM_001046137	NM_001075585	NM_001034330	NM_001034543		NM_001046635	NM_001076084	NM_001034326	NM_001034424
NM_001046141	NM_001075624	NM_001034332	NM_001034546		NM_001046636	NM_001076094	NM_001034327	NM_001034425
NM_001046156	NM_001075626	NM_001034337	NM_001034547		NM_001075130	NM_001076097	NM_001034329	NM_001034426
NM_001046163	NM_001075630	NM_001034339	NM_001034548		NM_001075149	NM_001076103	NM_001034332	NM_001034429
NM_001046165	NM_001075633	NM_001034341	NM_001034550		NM_001075150	NM_001076114	NM_001034339	NM_001034430
NM_001046177	NM_001075635	NM_001034343	NM_001034557		NM_001075162	NM_001076130	NM_001034341	NM_001034434
NM_001046213	NM_001075641	NM_001034346	NM_001034558		NM_001075173	NM_001076145	NM_001034343	NM_001034435
NM_001046235	NM_001075647	NM_001034347	NM_001034561		NM_001075193	NM_001076167	NM_001034344	NM_001034436
NM_001046238	NM_001075663	NM_001034351	NM_001034562		NM_001075198	NM_001076174	NM_001034346	NM_001034438
NM_001046239	NM_001075664	NM_001034352	NM_001034572		NM_001075215	NM_001076176	NM_001034352	NM_001034439
NM_001046242	NM_001075667	NM_001034357	NM_001034579		NM_001075220	NM_001076188	NM_001034357	NM_001034442
NM_001046243	NM_001075677	NM_001034358	NM_001034586		NM_001075222	NM_001076191	NM_001034358	NM_001034445
NM_001046250	NM_001075686	NM_001034359	NM_001034595		NM_001075237	NM_001076194	NM_001034359	NM_001034448
NM_001046259	NM_001075711	NM_001034360	NM_001034596		NM_001075239	NM_001076197	NM_001034360	NM_001034453
NM_001046269	NM_001075725	NM_001034362	NM_001034602		NM_001075244	NM_001076198	NM_001034362	NM_001034454
NM_001046290	NM_001075728	NM_001034363	NM_001034603		NM_001075248	NM_001076201	NM_001034363	NM_001034455
NM_001046292	NM_001075730	NM_001034364	NM_001034604		NM_001075256	NM_001076206	NM_001034364	NM_001034456
NM_001046295	NM_001075732	NM_001034366	NM_001034605		NM_001075297	NM_001076236	NM_001034366	NM_001034457
NM_001046313	NM_001075735	NM_001034371	NM_001034610		NM_001075301	NM_001076260	NM_001034371	NM_001034458
NM_001046328	NM_001075738	NM_001034372	NM_001034614		NM_001075311	NM_001076263	NM_001034372	NM_001034460
NM_001046337	NM_001075744	NM_001034373	NM_001034615		NM_001075313	NM_001076266	NM_001034373	NM_001034464
NM_001046348	NM_001075747	NM_001034374	NM_001034616		NM_001075335	NM_001076319	NM_001034374	NM_001034465
NM_001046352	NM_001075757	NM_001034379	NM_001034618		NM_001075353	NM_001076320	NM_001034380	NM_001034468
NM_001046353	NM_001075764	NM_001034382	NM_001034624		NM_001075365	NM_001076322	NM_001034386	NM_001034469
NM_001046354	NM_001075767	NM_001034387	NM_001034625		NM_001075372	NM_001076326	NM_001034387	NM_001034470
NM_001046356	NM_001075771	NM_001034399	NM_001034626		NM_001075373	NM_001076346	NM_001034388	NM_001034474
NM_001046422	NM_001075773	NM_001034401	NM_001034628		NM_001075377	NM_001076354	NM_001034389	NM_001034475
NM_001046429	NM_001075780	NM_001034403	NM_001034630		NM_001075382	NM_001076373	NM_001034391	NM_001034476
NM_001046432	NM_001075781	NM_001034405	NM_001034632		NM_001075408	NM_001076401	NM_001034398	NM_001034478
NM_001046436	NM_001075783	NM_001034408	NM_001034636		NM_001075425	NM_001076403	NM_001034399	NM_001034481
NM_001046437	NM_001075785	NM_001034409	NM_001034638		NM_001075441	NM_001076420	NM_001034401	NM_001034484
NM_001046443	NM_001075789	NM_001034412	NM_001034639		NM_001075450	NM_001076421	NM_001034402	NM_001034486
NM_001046460	NM_001075806	NM_001034413	NM_001034643		NM_001075461	NM_001076439	NM_001034403	NM_001034487
NM_001046466	NM_001075821	NM_001034419	NM_001034644		NM_001075466	NM_001076453	NM_001034405	NM_001034489
NM_001046479	NM_001075823	NM_001034420	NM_001034649		NM_001075469	NM_001076469	NM_001034407	NM_001034492
NM_001046480	NM_001075826	NM_001034421	NM_001034650		NM_001075494	NM_001076475	NM_001034408	NM_001034494
NM_001046497	NM_001075832	NM_001034422	NM_001034652		NM_001075500	NM_001076480	NM_001034409	NM_001034495
NM_001046500	NM_001075833	NM_001034425	NM_001034653		NM_001075516	NM_001076491	NM_001034411	NM_001034496
NM_001046506	NM_001075841	NM_001034427	NM_001034654		NM_001075523	NM_001076497	NM_001034418	NM_001034502
NM_001046510	NM_001075845	NM_001034428	NM_001034655		NM_001075537	NM_001076499	NM_001034419	NM_001034504
NM_001046516	NM_001075847	NM_001034433	NM_001034661		NM_001075542	NM_001076507	NM_001034420	NM_001034506
NM_001046523	NM_001075848	NM_001034436	NM_001034662		NM_001075543	NM_001076541	NM_001034427	NM_001034507
NM_001046545	NM_001075861	NM_001034441	NM_001034663		NM_001075544	NM_001076544	NM_001034428	NM_001034508
NM_001046555	NM_001075863	NM_001034443	NM_001034665		NM_001075545	NM_001076546	NM_001034433	NM_001034510
NM_001046558	NM_001075865	NM_001034444	NM_001034666		NM_001075554	NM_001076799	NM_001034441	NM_001034511
NM_001046578	NM_001075876	NM_001034446	NM_001034667		NM_001075586	NM_001076810	NM_001034443	NM_001034512
NM_001046584	NM_001075895	NM_001034448	NM_001034670		NM_001075590	NM_001076822	NM_001034444	NM_001034514
NM_001046591	NM_001075899	NM_001034450	NM_001034673		NM_001075604	NM_001076837	NM_001034446	NM_001034515
NM_001046602	NM_001075902	NM_001034452	NM_001034674		NM_001075612	NM_001076838	NM_001034449	NM_001034517
NM_001046603	NM_001075908	NM_001034454	NM_001034677		NM_001075615	NM_001076840	NM_001034450	NM_001034518
NM_001046606	NM_001075913	NM_001034458	NM_001034678		NM_001075633	NM_001076855	NM_001034451	NM_001034521
NM_001046607	NM_001075915	NM_001034462	NM_001034679		NM_001075647	NM_001076874	NM_001034452	NM_001034523
NM_001046610	NM_001075927	NM_001034463	NM_001034682		NM_001075648	NM_001076878	NM_001034461	NM_001034524
NM_001046611	NM_001075931	NM_001034467	NM_001034684		NM_001075675	NM_001076882	NM_001034462	NM_001034525
NM_001046624	NM_001075933	NM_001034473	NM_001034687		NM_001075676	NM_001076886	NM_001034463	NM_001034527
NM_001046625	NM_001075937	NM_001034477	NM_001034690		NM_001075684	NM_001076895	NM_001034467	NM_001034529
NM_001046626	NM_001075938	NM_001034480	NM_001034692		NM_001075688	NM_001076906	NM_001034473	NM_001034530
NM_001046627	NM_001075949	NM_001034482	NM_001034693		NM_001075694	NM_001076917	NM_001034477	NM_001034538
NM_001046628	NM_001075958	NM_001034487	NM_001034694		NM_001075697	NM_001076928	NM_001034480	NM_001034539
NM_001046629	NM_001075961	NM_001034488	NM_001034695		NM_001075699	NM_001076933	NM_001034482	NM_001034540
NM_001046630	NM_001075973	NM_001034492	NM_001034699		NM_001075701	NM_001076935	NM_001034483	NM_001034541
NM_001046631	NM_001075977	NM_001034493	NM_001034700		NM_001075713	NM_001076937	NM_001034488	NM_001034542
NM_001046632	NM_001075996	NM_001034494	NM_001034701		NM_001075717	NM_001076946	NM_001034491	NM_001034543
NM_001046633	NM_001076007	NM_001034496	NM_001034703		NM_001075723	NM_001076949	NM_001034493	NM_001034546
NM_001046635	NM_001076022	NM_001034497	NM_001034704		NM_001075724	NM_001076958	NM_001034497	NM_001034547
NM_001046636	NM_001076058	NM_001034498	NM_001034705		NM_001075728	NM_001076962	NM_001034498	NM_001034548
NM_001075130	NM_001076064	NM_001034500	NM_001034709		NM_001075738	NM_001076972	NM_001034500	NM_001034549
NM_001075139	NM_001076068	NM_001034501	NM_001034711		NM_001075756	NM_001076977	NM_001034501	NM_001034550
NM_001075150	NM_001076080	NM_001034503	NM_001034713		NM_001075759	NM_001076981	NM_001034503	NM_001034551
NM_001075162	NM_001076081	NM_001034505	NM_001034715		NM_001075760	NM_001077000	NM_001034505	NM_001034557
NM_001075192	NM_001076086	NM_001034508	NM_001034716		NM_001075762	NM_001077027	NM_001034509	NM_001034558
NM_001075193	NM_001076092	NM_001034509	NM_001034717		NM_001075763	NM_001077040	NM_001034516	NM_001034561
NM_001075198	NM_001076095	NM_001034511	NM_001034719		NM_001075764	NM_001077041	NM_001034519	NM_001034562
NM_001075220	NM_001076097	NM_001034512	NM_001034722		NM_001075765	NM_001077050	NM_001034526	NM_001034570
NM_001075222	NM_001076108	NM_001034514	NM_001034725		NM_001075773	NM_001077055	NM_001034531	NM_001034572
NM_001075239	NM_001076114	NM_001034516	NM_001034726		NM_001075779	NM_001077061	NM_001034532	NM_001034575
NM_001075244	NM_001076127	NM_001034518	NM_001034727		NM_001075787	NM_001077066	NM_001034533	NM_001034579
NM_001075248	NM_001076130	NM_001034519	NM_001034728		NM_001075789	NM_001077072	NM_001034535	NM_001034581
NM_001075253	NM_001076132	NM_001034525	NM_001034729		NM_001075791	NM_001077077	NM_001034544	NM_001034586
NM_001075256	NM_001076145	NM_001034526	NM_001034731		NM_001075793	NM_001077082	NM_001034545	NM_001034595
NM_001075309	NM_001076146	NM_001034528	NM_001034734		NM_001075807	NM_001077089	NM_001034553	NM_001034596
NM_001075311	NM_001076157	NM_001034533	NM_001034740		NM_001075809	NM_001077095	NM_001034554	NM_001034598
NM_001075313	NM_001076167	NM_001034535	NM_001034743		NM_001075815	NM_001077096	NM_001034555	NM_001034602
NM_001075335	NM_001076174	NM_001034537	NM_001034744		NM_001075817	NM_001077112	NM_001034556	NM_001034603
NM_001075348	NM_001076198	NM_001034539	NM_001034745		NM_001075818	NM_001077137	NM_001034559	NM_001034604
NM_001075353	NM_001076206	NM_001034544	NM_001034746		NM_001075820	NM_001077138	NM_001034560	NM_001034605
NM_001075361	NM_001076215	NM_001034549	NM_001034747		NM_001075821	NM_001077139	NM_001034563	NM_001034609
NM_001075365	NM_001076217	NM_001034551	NM_001034748		NM_001075823	NM_001077836	NM_001034564	NM_001034610
NM_001075372	NM_001076242	NM_001034553	NM_001034749		NM_001075833	NM_001077844	NM_001034565	NM_001034613
NM_001075373	NM_001076246	NM_001034554	NM_001034751		NM_001075840	NM_001077850	NM_001034566	NM_001034614
NM_001075377	NM_001076266	NM_001034555	NM_001034752		NM_001075841	NM_001077858	NM_001034567	NM_001034615
NM_001075382	NM_001076270	NM_001034556	NM_001034756		NM_001075843	NM_001077868	NM_001034568	NM_001034616
NM_001075394	NM_001076277	NM_001034559	NM_001034759		NM_001075844	NM_001077872	NM_001034569	NM_001034618
NM_001075408	NM_001076293	NM_001034560	NM_001034760		NM_001075845	NM_001077877	NM_001034571	NM_001034624
NM_001075417	NM_001076315	NM_001034563	NM_001034761		NM_001075846	NM_001077890	NM_001034573	NM_001034625
NM_001075425	NM_001076320	NM_001034564	NM_001034763		NM_001075847	NM_001077892	NM_001034574	NM_001034626
NM_001075434	NM_001076322	NM_001034565	NM_001034765		NM_001075852	NM_001077905	NM_001034576	NM_001034628
NM_001075450	NM_001076326	NM_001034566	NM_001034766		NM_001075853	NM_001077929	NM_001034577	NM_001034630
NM_001075458	NM_001076327	NM_001034567	NM_001034772		NM_001075866	NM_001077932	NM_001034578	NM_001034632
NM_001075461	NM_001076336	NM_001034568	NM_001034774		NM_001075879	NM_001077945	NM_001034580	NM_001034636
NM_001075466	NM_001076351	NM_001034569	NM_001034776		NM_001075882	NM_001077957	NM_001034582	NM_001034638
NM_001075469	NM_001076352	NM_001034570	NM_001034779		NM_001075885	NM_001077961	NM_001034583	NM_001034639
NM_001075494	NM_001076354	NM_001034571	NM_001034781		NM_001075887	NM_001077963	NM_001034584	NM_001034643
NM_001075500	NM_001076379	NM_001034573	NM_001034784		NM_001075888	NM_001077974	NM_001034587	NM_001034644
NM_001075509	NM_001076387	NM_001034574	NM_001034786		NM_001075900	NM_001078018	NM_001034588	NM_001034649
NM_001075516	NM_001076401	NM_001034575	NM_001034788		NM_001075904	NM_001078039	NM_001034589	NM_001034650
NM_001075523	NM_001076415	NM_001034576	NM_001034790		NM_001075905	NM_001078042	NM_001034590	NM_001034652
NM_001075536	NM_001076424	NM_001034577	NM_001034791		NM_001075909	NM_001078066	NM_001034591	NM_001034653
NM_001075541	NM_001076431	NM_001034578	NM_001034797		NM_001075910	NM_001078068	NM_001034592	NM_001034654
NM_001075542	NM_001076434	NM_001034580	NM_001034800		NM_001075916	NM_001078070	NM_001034593	NM_001034655
NM_001075543	NM_001076435	NM_001034581	NM_001034802		NM_001075926	NM_001078075	NM_001034594	NM_001034662
NM_001075544	NM_001076453	NM_001034582	NM_001034803		NM_001075928	NM_001078077	NM_001034597	NM_001034663
NM_001075545	NM_001076457	NM_001034583	NM_001034809		NM_001075929	NM_001078085	NM_001034601	NM_001034665
NM_001075554	NM_001076460	NM_001034584	NM_001034810		NM_001075930	NM_001078095	NM_001034606	NM_001034666
NM_001075580	NM_001076462	NM_001034587	NM_001034812		NM_001075943	NM_001078110	NM_001034608	NM_001034667
NM_001075586	NM_001076464	NM_001034588	NM_001035008		NM_001075944	NM_001078111	NM_001034611	NM_001034668
NM_001075590	NM_001076469	NM_001034589	NM_001035009		NM_001075949	NM_001078118	NM_001034617	NM_001034670
NM_001075604	NM_001076475	NM_001034591	NM_001035010		NM_001075950	NM_001078124	NM_001034619	NM_001034673
NM_001075606	NM_001076483	NM_001034592	NM_001035012		NM_001075951	NM_001078134	NM_001034621	NM_001034674
NM_001075612	NM_001076486	NM_001034593	NM_001035018		NM_001075958	NM_001078137	NM_001034623	NM_001034677
NM_001075615	NM_001076491	NM_001034594	NM_001035024		NM_001075968	NM_001078162	NM_001034627	NM_001034678
NM_001075648	NM_001076494	NM_001034597	NM_001035028		NM_001075970	NM_001079507	NM_001034629	NM_001034679
NM_001075671	NM_001076497	NM_001034598	NM_001035029		NM_001075995	NM_001079586	NM_001034633	NM_001034680
NM_001075675	NM_001076499	NM_001034606	NM_001035032		NM_001075996	NM_001079596	NM_001034634	NM_001034682
NM_001075676	NM_001076500	NM_001034608	NM_001035043		NM_001076007	NM_001079605	NM_001034637	NM_001034683
NM_001075684	NM_001076505	NM_001034609	NM_001035046		NM_001076020	NM_001079609	NM_001034641	NM_001034684
NM_001075688	NM_001076518	NM_001034611	NM_001035047		NM_001076031	NM_001079613	NM_001034645	NM_001034686
NM_001075694	NM_001076530	NM_001034613	NM_001035052		NM_001076034	NM_001079620	NM_001034647	NM_001034690
NM_001075697	NM_001076544	NM_001034617	NM_001035056		NM_001076043	NM_001079645	NM_001034648	NM_001034692
NM_001075699	NM_001076797	NM_001034619	NM_001035059		NM_001076051	NM_001079768	NM_001034651	NM_001034693
NM_001075701	NM_001076816	NM_001034621	NM_001035063		NM_001076055	NM_001079775	NM_001034657	NM_001034694
NM_001075713	NM_001076825	NM_001034627	NM_001035065		NM_001076080	NM_001079785	NM_001034658	NM_001034695
NM_001075717	NM_001076833	NM_001034629	NM_001035066		NM_001076082	NM_001079787	NM_001034661	NM_001034699
NM_001075723	NM_001076836	NM_001034633	NM_001035074		NM_001076095	NM_001079789	NM_001034669	NM_001034700
NM_001075724	NM_001076838	NM_001034634	NM_001035076		NM_001076101	NM_001079795	NM_001034671	NM_001034701
NM_001075726	NM_001076840	NM_001034637	NM_001035079		NM_001076138	NM_001080213	NM_001034675	NM_001034703
NM_001075746	NM_001076853	NM_001034641	NM_001035081		NM_001076139	NM_001080216	NM_001034681	NM_001034704
NM_001075756	NM_001076854	NM_001034645	NM_001035082		NM_001076146	NM_001080220	NM_001034685	NM_001034705
NM_001075759	NM_001076855	NM_001034646	NM_001035083		NM_001076157	NM_001080230	NM_001034687	NM_001034706
NM_001075760	NM_001076862	NM_001034647	NM_001035085		NM_001076170	NM_001080245	NM_001034688	NM_001034709
NM_001075762	NM_001076866	NM_001034648	NM_001035087		NM_001076180	NM_001080256	NM_001034691	NM_001034711
NM_001075763	NM_001076870	NM_001034651	NM_001035091		NM_001076182	NM_001080257	NM_001034696	NM_001034713
NM_001075765	NM_001076874	NM_001034658	NM_001035092		NM_001076190	NM_001080288	NM_001034698	NM_001034715
NM_001075775	NM_001076876	NM_001034668	NM_001035099		NM_001076193	NM_001080302	NM_001034702	NM_001034716
NM_001075787	NM_001076895	NM_001034671	NM_001035100		NM_001076195	NM_001080315	NM_001034707	NM_001034717
NM_001075791	NM_001076899	NM_001034675	NM_001035101		NM_001076202	NM_001080328	NM_001034710	NM_001034719
NM_001075793	NM_001076918	NM_001034680	NM_001035108		NM_001076203	NM_001080333	NM_001034712	NM_001034720
NM_001075796	NM_001076928	NM_001034681	NM_001035110		NM_001076215	NM_001080335	NM_001034714	NM_001034722
NM_001075807	NM_001076929	NM_001034683	NM_001035111		NM_001076217	NM_001080352	NM_001034718	NM_001034723
NM_001075809	NM_001076937	NM_001034685	NM_001035112		NM_001076221	NM_001080358	NM_001034721	NM_001034726
NM_001075815	NM_001076943	NM_001034686	NM_001035268		NM_001076226	NM_001080359	NM_001034725	NM_001034727
NM_001075817	NM_001076945	NM_001034688	NM_001035269		NM_001076240	NM_001080363	NM_001034729	NM_001034728
NM_001075818	NM_001076946	NM_001034691	NM_001035271		NM_001076244	NM_001080364	NM_001034730	NM_001034731
NM_001075820	NM_001076947	NM_001034696	NM_001035272		NM_001076247	NM_001080373	NM_001034732	NM_001034734
NM_001075825	NM_001076949	NM_001034697	NM_001035277		NM_001076261	NM_001080377	NM_001034737	NM_001034735
NM_001075840	NM_001076954	NM_001034698	NM_001035280		NM_001076269	NM_001080729	NM_001034738	NM_001034740
NM_001075843	NM_001076958	NM_001034702	NM_001035282		NM_001076270	NM_001080738	NM_001034739	NM_001034741
NM_001075844	NM_001076959	NM_001034706	NM_001035283		NM_001076277	NM_001080904	NM_001034742	NM_001034743
NM_001075846	NM_001076962	NM_001034707	NM_001035285		NM_001076285	NM_001080920	NM_001034750	NM_001034744
NM_001075852	NM_001076973	NM_001034710	NM_001035287		NM_001076286	NM_001081512	NM_001034752	NM_001034745
NM_001075853	NM_001076981	NM_001034712	NM_001035289		NM_001076296	NM_001081527	NM_001034753	NM_001034746
NM_001075854	NM_001076983	NM_001034714	NM_001035290		NM_001076303	NM_001081537	NM_001034754	NM_001034747
NM_001075855	NM_001076989	NM_001034718	NM_001035292		NM_001076310	NM_001081580	NM_001034755	NM_001034748
NM_001075866	NM_001076991	NM_001034720	NM_001035293		NM_001076321	NM_001081581	NM_001034758	NM_001034749
NM_001075879	NM_001077002	NM_001034721	NM_001035296		NM_001076324	NM_001081594	NM_001034760	NM_001034751
NM_001075882	NM_001077003	NM_001034723	NM_001035299		NM_001076330	NM_001081597	NM_001034764	NM_001034756
NM_001075885	NM_001077027	NM_001034730	NM_001035301		NM_001076340	NM_001081601	NM_001034765	NM_001034757
NM_001075887	NM_001077028	NM_001034732	NM_001035304		NM_001076357	NM_001081610	NM_001034767	NM_001034759
NM_001075888	NM_001077029	NM_001034735	NM_001035307		NM_001076378	NM_001081617	NM_001034768	NM_001034761
NM_001075897	NM_001077049	NM_001034737	NM_001035310		NM_001076379	NM_001081627	NM_001034769	NM_001034766
NM_001075900	NM_001077050	NM_001034739	NM_001035312		NM_001076389	NM_001081724	NM_001034770	NM_001034772
NM_001075904	NM_001077055	NM_001034741	NM_001035314		NM_001076408	NM_001081730	NM_001034773	NM_001034774
NM_001075905	NM_001077062	NM_001034742	NM_001035316		NM_001076415	NM_001081738	NM_001034775	NM_001034776
NM_001075909	NM_001077066	NM_001034750	NM_001035317		NM_001076423	NM_001081743	NM_001034778	NM_001034779
NM_001075910	NM_001077068	NM_001034753	NM_001035320		NM_001076425	NM_001081744	NM_001034780	NM_001034781
NM_001075914	NM_001077072	NM_001034754	NM_001035324		NM_001076426	NM_001082427	NM_001034782	NM_001034783
NM_001075916	NM_001077083	NM_001034755	NM_001035325		NM_001076427	NM_001082435	NM_001034787	NM_001034784
NM_001075921	NM_001077087	NM_001034757	NM_001035326		NM_001076429	NM_001082436	NM_001034789	NM_001034786
NM_001075926	NM_001077096	NM_001034758	NM_001035331		NM_001076430	NM_001082437	NM_001034790	NM_001034788
NM_001075928	NM_001077098	NM_001034764	NM_001035334		NM_001076434	NM_001082457	NM_001034792	NM_001034791
NM_001075929	NM_001077135	NM_001034767	NM_001035335		NM_001076435	NM_001082459	NM_001034795	NM_001034794
NM_001075930	NM_001077137	NM_001034768	NM_001035337		NM_001076441	NM_001082463	NM_001034796	NM_001034797
NM_001075939	NM_001077138	NM_001034769	NM_001035338		NM_001076442	NM_001082469	NM_001034798	NM_001034800
NM_001075943	NM_001077139	NM_001034770	NM_001035342		NM_001076444	NM_001082609	NM_001034801	NM_001034802
NM_001075944	NM_001077402	NM_001034775	NM_001035344		NM_001076446	NM_001082617	NM_001034804	NM_001034803
NM_001075950	NM_001077836	NM_001034778	NM_001035347		NM_001076455	NM_001083377	NM_001034808	NM_001034805
NM_001075951	NM_001077842	NM_001034780	NM_001035351		NM_001076460	NM_001083385	NM_001034811	NM_001034809
NM_001075952	NM_001077850	NM_001034782	NM_001035356		NM_001076461	NM_001083390	NM_001035011	NM_001034810
NM_001075968	NM_001077868	NM_001034787	NM_001035361		NM_001076464	NM_001083393	NM_001035012	NM_001034812
NM_001075969	NM_001077872	NM_001034789	NM_001035362		NM_001076467	NM_001083449	NM_001035013	NM_001035008
NM_001075970	NM_001077877	NM_001034792	NM_001035363		NM_001076476	NM_001083451	NM_001035016	NM_001035009
NM_001075995	NM_001077890	NM_001034794	NM_001035366		NM_001076483	NM_001083460	NM_001035019	NM_001035010
NM_001076019	NM_001077907	NM_001034795	NM_001035375		NM_001076484	NM_001083463	NM_001035022	NM_001035014
NM_001076020	NM_001077921	NM_001034796	NM_001035381		NM_001076486	NM_001083471	NM_001035023	NM_001035015
NM_001076031	NM_001077925	NM_001034801	NM_001035388		NM_001076498	NM_001083473	NM_001035024	NM_001035018
NM_001076034	NM_001077926	NM_001034804	NM_001035391		NM_001076501	NM_001083484	NM_001035027	NM_001035020
NM_001076043	NM_001077927	NM_001034805	NM_001035392		NM_001076503	NM_001083486	NM_001035030	NM_001035028
NM_001076051	NM_001077929	NM_001034808	NM_001035393		NM_001076506	NM_001083490	NM_001035031	NM_001035029
NM_001076055	NM_001077936	NM_001034811	NM_001035394		NM_001076515	NM_001083502	NM_001035033	NM_001035032
NM_001076073	NM_001077946	NM_001035011	NM_001035398		NM_001076518	NM_001083505	NM_001035034	NM_001035043
NM_001076082	NM_001077957	NM_001035013	NM_001035406		NM_001076526	NM_001083506	NM_001035035	NM_001035044
NM_001076084	NM_001077961	NM_001035015	NM_001035409		NM_001076527	NM_001083514	NM_001035037	NM_001035045
NM_001076094	NM_001077974	NM_001035016	NM_001035412		NM_001076528	NM_001083528	NM_001035038	NM_001035046
NM_001076101	NM_001077976	NM_001035019	NM_001035414		NM_001076529	NM_001083530	NM_001035039	NM_001035047
NM_001076138	NM_001077977	NM_001035020	NM_001035417		NM_001076530	NM_001083645	NM_001035041	NM_001035051
NM_001076139	NM_001077982	NM_001035022	NM_001035420		NM_001076536	NM_001083676	NM_001035049	NM_001035052
NM_001076168	NM_001078020	NM_001035023	NM_001035421		NM_001076537	NM_001083677	NM_001035057	NM_001035053
NM_001076170	NM_001078023	NM_001035027	NM_001035426		NM_001076797	NM_001083681	NM_001035058	NM_001035056
NM_001076176	NM_001078029	NM_001035030	NM_001035427		NM_001076813	NM_001083686	NM_001035060	NM_001035059
NM_001076180	NM_001078033	NM_001035031	NM_001035428		NM_001076832	NM_001083688	NM_001035062	NM_001035061
NM_001076182	NM_001078039	NM_001035033	NM_001035431		NM_001076843	NM_001083699	NM_001035068	NM_001035063
NM_001076190	NM_001078042	NM_001035034	NM_001035437		NM_001076845	NM_001083706	NM_001035069	NM_001035064
NM_001076191	NM_001078061	NM_001035037	NM_001035441		NM_001076854	NM_001083709	NM_001035073	NM_001035065
NM_001076193	NM_001078066	NM_001035038	NM_001035442		NM_001076876	NM_001083710	NM_001035075	NM_001035066
NM_001076195	NM_001078068	NM_001035039	NM_001035445		NM_001076885	NM_001083715	NM_001035078	NM_001035074
NM_001076197	NM_001078072	NM_001035041	NM_001035447		NM_001076896	NM_001083733	NM_001035079	NM_001035076
NM_001076202	NM_001078077	NM_001035044	NM_001035448		NM_001076912	NM_001083738	NM_001035080	NM_001035077
NM_001076203	NM_001078091	NM_001035045	NM_001035455		NM_001076930	NM_001083751	NM_001035089	NM_001035081
NM_001076221	NM_001078096	NM_001035049	NM_001035456		NM_001076943	NM_001083757	NM_001035090	NM_001035082
NM_001076226	NM_001078110	NM_001035051	NM_001035458		NM_001076947	NM_001083767	NM_001035094	NM_001035083
NM_001076236	NM_001078111	NM_001035053	NM_001035460		NM_001076948	NM_001083772	NM_001035095	NM_001035085
NM_001076240	NM_001078114	NM_001035057	NM_001035463		NM_001076950	NM_001083776	NM_001035096	NM_001035087
NM_001076244	NM_001078118	NM_001035058	NM_001035467		NM_001076952	NM_001083777	NM_001035097	NM_001035088
NM_001076247	NM_001078119	NM_001035060	NM_001035468		NM_001076954	NM_001083779	NM_001035104	NM_001035091
NM_001076261	NM_001078124	NM_001035061	NM_001035470		NM_001076976	NM_001083784	NM_001035105	NM_001035092
NM_001076263	NM_001078130	NM_001035062	NM_001035471		NM_001076986	NM_001083795	NM_001035106	NM_001035098
NM_001076269	NM_001078137	NM_001035064	NM_001035472		NM_001076991	NM_001083799	NM_001035109	NM_001035099
NM_001076285	NM_001078147	NM_001035068	NM_001035474		NM_001076992	NM_001083800	NM_001035113	NM_001035100
NM_001076286	NM_001078155	NM_001035069	NM_001035475		NM_001076994	NM_001083802	NM_001035270	NM_001035101
NM_001076294	NM_001079585	NM_001035070	NM_001035476		NM_001077006	NM_001097567	NM_001035274	NM_001035108
NM_001076296	NM_001079586	NM_001035073	NM_001035478		NM_001077021	NM_001097573	NM_001035276	NM_001035110
NM_001076301	NM_001079596	NM_001035075	NM_001035481		NM_001077023	NM_001097574	NM_001035277	NM_001035111
NM_001076303	NM_001079608	NM_001035077	NM_001035483		NM_001077024	NM_001097996	NM_001035279	NM_001035112
NM_001076310	NM_001079609	NM_001035078	NM_001035484		NM_001077025	NM_001098010	NM_001035281	NM_001035268
NM_001076319	NM_001079620	NM_001035080	NM_001035486		NM_001077026	NM_001098028	NM_001035282	NM_001035269
NM_001076321	NM_001079626	NM_001035088	NM_001035487		NM_001077028	NM_001098033	NM_001035293	NM_001035271
NM_001076324	NM_001079772	NM_001035089	NM_001035490		NM_001077030	NM_001098037	NM_001035294	NM_001035272
NM_001076330	NM_001079782	NM_001035090	NM_001035492		NM_001077031	NM_001098039	NM_001035295	NM_001035273
NM_001076340	NM_001079785	NM_001035095	NM_001035497		NM_001077032	NM_001098040	NM_001035297	NM_001035280
NM_001076350	NM_001079787	NM_001035096	NM_001035499		NM_001077033	NM_001098047	NM_001035298	NM_001035283
NM_001076357	NM_001079794	NM_001035097	NM_001035500		NM_001077034	NM_001098056	NM_001035300	NM_001035284
NM_001076373	NM_001079795	NM_001035098	NM_001035503		NM_001077037	NM_001098057	NM_001035301	NM_001035285
NM_001076378	NM_001080215	NM_001035104	NM_001035504		NM_001077038	NM_001098067	NM_001035302	NM_001035287
NM_001076389	NM_001080216	NM_001035105	NM_001037319		NM_001077039	NM_001098072	NM_001035303	NM_001035289
NM_001076403	NM_001080220	NM_001035106	NM_001037444		NM_001077048	NM_001098100	NM_001035308	NM_001035290
NM_001076408	NM_001080222	NM_001035109	NM_001037448		NM_001077049	NM_001098105	NM_001035313	NM_001035291
NM_001076421	NM_001080230	NM_001035270	NM_001037452		NM_001077053	NM_001098109	NM_001035315	NM_001035292
NM_001076423	NM_001080231	NM_001035273	NM_001037457		NM_001077054	NM_001098110	NM_001035323	NM_001035296
NM_001076425	NM_001080245	NM_001035274	NM_001037459		NM_001077056	NM_001098111	NM_001035327	NM_001035299
NM_001076426	NM_001080256	NM_001035276	NM_001037461		NM_001077057	NM_001098140	NM_001035328	NM_001035304
NM_001076427	NM_001080257	NM_001035279	NM_001037462		NM_001077058	NM_001098154	NM_001035332	NM_001035305
NM_001076429	NM_001080267	NM_001035281	NM_001037466		NM_001077060	NM_001098166	NM_001035333	NM_001035306
NM_001076430	NM_001080288	NM_001035284	NM_001037467		NM_001077062	NM_001098378	NM_001035340	NM_001035307
NM_001076439	NM_001080292	NM_001035291	NM_001037471		NM_001077068	NM_001098855	NM_001035341	NM_001035310
NM_001076441	NM_001080302	NM_001035294	NM_001037475		NM_001077069	NM_001098858	NM_001035343	NM_001035312
NM_001076442	NM_001080304	NM_001035295	NM_001037477		NM_001077071	NM_001098870	NM_001035346	NM_001035314
NM_001076444	NM_001080311	NM_001035298	NM_001037485		NM_001077076	NM_001098872	NM_001035348	NM_001035316
NM_001076446	NM_001080326	NM_001035300	NM_001037487		NM_001077078	NM_001098880	NM_001035349	NM_001035317
NM_001076455	NM_001080333	NM_001035302	NM_001037489		NM_001077079	NM_001098882	NM_001035352	NM_001035318
NM_001076461	NM_001080335	NM_001035303	NM_001037586		NM_001077080	NM_001098892	NM_001035354	NM_001035320
NM_001076467	NM_001080347	NM_001035305	NM_001037588		NM_001077081	NM_001098899	NM_001035355	NM_001035324
NM_001076476	NM_001080352	NM_001035308	NM_001037593		NM_001077084	NM_001098901	NM_001035358	NM_001035325
NM_001076480	NM_001080363	NM_001035313	NM_001037594		NM_001077085	NM_001098903	NM_001035359	NM_001035326
NM_001076484	NM_001080364	NM_001035315	NM_001037595		NM_001077086	NM_001098913	NM_001035363	NM_001035329
NM_001076498	NM_001080372	NM_001035318	NM_001037598		NM_001077087	NM_001098918	NM_001035365	NM_001035330
NM_001076501	NM_001080373	NM_001035322	NM_001037605		NM_001077088	NM_001098944	NM_001035367	NM_001035331
NM_001076503	NM_001080736	NM_001035323	NM_001037611		NM_001077090	NM_001098947	NM_001035368	NM_001035334
NM_001076506	NM_001080738	NM_001035328	NM_001037612		NM_001077091	NM_001098963	NM_001035370	NM_001035335
NM_001076507	NM_001080911	NM_001035329	NM_001037614		NM_001077100	NM_001098965	NM_001035373	NM_001035337
NM_001076515	NM_001080917	NM_001035330	NM_001037616		NM_001077103	NM_001098977	NM_001035377	NM_001035338
NM_001076526	NM_001080923	NM_001035332	NM_001037619		NM_001077104	NM_001098981	NM_001035379	NM_001035342
NM_001076527	NM_001081518	NM_001035333	NM_001037622		NM_001077106	NM_001098995	NM_001035382	NM_001035344
NM_001076528	NM_001081528	NM_001035340	NM_001037623		NM_001077121	NM_001098997	NM_001035384	NM_001035347
NM_001076529	NM_001081529	NM_001035341	NM_001037624		NM_001077122	NM_001099000	NM_001035387	NM_001035351
NM_001076536	NM_001081589	NM_001035343	NM_001037710		NM_001077123	NM_001099021	NM_001035390	NM_001035356
NM_001076537	NM_001081598	NM_001035346	NM_001037815		NM_001077124	NM_001099025	NM_001035396	NM_001035361
NM_001076541	NM_001081601	NM_001035348	NM_001037817		NM_001077126	NM_001099050	NM_001035397	NM_001035362
NM_001076546	NM_001081613	NM_001035349	NM_001037818		NM_001077134	NM_001099068	NM_001035399	NM_001035366
NM_001076810	NM_001081617	NM_001035352	NM_001038030		NM_001077135	NM_001099086	NM_001035400	NM_001035375
NM_001076813	NM_001081620	NM_001035353	NM_001038035		NM_001077487	NM_001099091	NM_001035401	NM_001035381
NM_001076832	NM_001081621	NM_001035354	NM_001038036		NM_001077517	NM_001099094	NM_001035402	NM_001035383
NM_001076837	NM_001081627	NM_001035355	NM_001038038		NM_001077520	NM_001099095	NM_001035403	NM_001035386
NM_001076843	NM_001081724	NM_001035358	NM_001038043		NM_001077522	NM_001099101	NM_001035407	NM_001035388
NM_001076845	NM_001081730	NM_001035359	NM_001038045		NM_001077524	NM_001099109	NM_001035411	NM_001035389
NM_001076878	NM_001081738	NM_001035365	NM_001038047		NM_001077807	NM_001099118	NM_001035412	NM_001035391
NM_001076882	NM_001082437	NM_001035367	NM_001038048		NM_001077829	NM_001099120	NM_001035417	NM_001035392
NM_001076885	NM_001082449	NM_001035368	NM_001038052		NM_001077832	NM_001099141	NM_001035418	NM_001035393
NM_001076886	NM_001082450	NM_001035373	NM_001038054		NM_001077838	NM_001099145	NM_001035419	NM_001035394
NM_001076896	NM_001082459	NM_001035377	NM_001038065		NM_001077842	NM_001099155	NM_001035423	NM_001035398
NM_001076912	NM_001082469	NM_001035379	NM_001038068		NM_001077854	NM_001099162	NM_001035429	NM_001035404
NM_001076917	NM_001082617	NM_001035382	NM_001038070		NM_001077867	NM_001099187	NM_001035430	NM_001035405
NM_001076930	NM_001083374	NM_001035383	NM_001038071		NM_001077875	NM_001099189	NM_001035432	NM_001035406
NM_001076935	NM_001083377	NM_001035384	NM_001038075		NM_001077876	NM_001099195	NM_001035433	NM_001035408
NM_001076948	NM_001083380	NM_001035385	NM_001038078		NM_001077879	NM_001099197	NM_001035434	NM_001035409
NM_001076950	NM_001083385	NM_001035386	NM_001038080		NM_001077889	NM_001099199	NM_001035436	NM_001035413
NM_001076952	NM_001083390	NM_001035387	NM_001038086		NM_001077896	NM_001099200	NM_001035438	NM_001035414
NM_001076976	NM_001083393	NM_001035389	NM_001038090		NM_001077897	NM_001099201	NM_001035439	NM_001035415
NM_001076977	NM_001083424	NM_001035390	NM_001038093		NM_001077908	NM_001099208	NM_001035440	NM_001035420
NM_001076986	NM_001083448	NM_001035396	NM_001038094		NM_001077910	NM_001099209	NM_001035443	NM_001035421
NM_001076992	NM_001083454	NM_001035397	NM_001038097		NM_001077921	NM_001099212	NM_001035444	NM_001035424
NM_001076994	NM_001083460	NM_001035399	NM_001038102		NM_001077927	NM_001099362	NM_001035446	NM_001035426
NM_001077006	NM_001083463	NM_001035400	NM_001038109		NM_001077938	NM_001099367	NM_001035450	NM_001035427
NM_001077021	NM_001083467	NM_001035401	NM_001038110		NM_001077939	NM_001099368	NM_001035451	NM_001035428
NM_001077023	NM_001083471	NM_001035402	NM_001038112		NM_001077944	NM_001099377	NM_001035452	NM_001035431
NM_001077024	NM_001083473	NM_001035403	NM_001038130		NM_001077946	NM_001099382	NM_001035453	NM_001035435
NM_001077025	NM_001083484	NM_001035404	NM_001038138		NM_001077949	NM_001099385	NM_001035459	NM_001035437
NM_001077026	NM_001083505	NM_001035405	NM_001038144		NM_001077951	NM_001099391	NM_001035461	NM_001035441
NM_001077030	NM_001083506	NM_001035407	NM_001038162		NM_001077958	NM_001099397	NM_001035462	NM_001035442
NM_001077031	NM_001083514	NM_001035408	NM_001038169		NM_001077959	NM_001099705	NM_001035470	NM_001035445
NM_001077032	NM_001083517	NM_001035411	NM_001038171		NM_001077966	NM_001099709	NM_001035473	NM_001035447
NM_001077033	NM_001083519	NM_001035413	NM_001038179		NM_001077967	NM_001099711	NM_001035477	NM_001035448
NM_001077034	NM_001083639	NM_001035415	NM_001038183		NM_001077969	NM_001099726	NM_001035480	NM_001035454
NM_001077037	NM_001083641	NM_001035418	NM_001038184		NM_001077977	NM_001099946	NM_001035482	NM_001035455
NM_001077038	NM_001083646	NM_001035419	NM_001038187		NM_001077979	NM_001100293	NM_001035491	NM_001035456
NM_001077039	NM_001083652	NM_001035423	NM_001038190		NM_001077988	NM_001100304	NM_001035493	NM_001035458
NM_001077040	NM_001083681	NM_001035424	NM_001038194		NM_001077992	NM_001100308	NM_001035494	NM_001035460
NM_001077041	NM_001083690	NM_001035429	NM_001038197		NM_001078008	NM_001100324	NM_001035502	NM_001035463
NM_001077048	NM_001083699	NM_001035430	NM_001038201		NM_001078011	NM_001100343	NM_001037100	NM_001035465
NM_001077053	NM_001083700	NM_001035432	NM_001038205		NM_001078014	NM_001100351	NM_001037142	NM_001035466
NM_001077054	NM_001083709	NM_001035433	NM_001038214		NM_001078017	NM_001100352	NM_001037245	NM_001035467
NM_001077056	NM_001083710	NM_001035435	NM_001038501		NM_001078019	NM_001100359	NM_001037320	NM_001035468
NM_001077057	NM_001083728	NM_001035436	NM_001038503		NM_001078020	NM_001100370	NM_001037445	NM_001035469
NM_001077058	NM_001083733	NM_001035438	NM_001038504		NM_001078025	NM_001100387	NM_001037446	NM_001035471
NM_001077060	NM_001083737	NM_001035439	NM_001038505		NM_001078029	NM_001101065	NM_001037447	NM_001035472
NM_001077061	NM_001083738	NM_001035440	NM_001038506		NM_001078032	NM_001101116	NM_001037449	NM_001035474
NM_001077069	NM_001083742	NM_001035443	NM_001038507		NM_001078033	NM_001101147	NM_001037450	NM_001035475
NM_001077071	NM_001083751	NM_001035444	NM_001038509		NM_001078050	NM_001101160	NM_001037451	NM_001035476
NM_001077076	NM_001083757	NM_001035446	NM_001038515		NM_001078052	NM_001101165	NM_001037453	NM_001035478
NM_001077078	NM_001083761	NM_001035449	NM_001038516		NM_001078053	NM_001101169	NM_001037454	NM_001035481
NM_001077079	NM_001083767	NM_001035450	NM_001038519		NM_001078059	NM_001101170	NM_001037455	NM_001035483
NM_001077080	NM_001083776	NM_001035451	NM_001038522		NM_001078060	NM_001101182	NM_001037460	NM_001035484
NM_001077081	NM_001083777	NM_001035452	NM_001038525		NM_001078090	NM_001101186	NM_001037465	NM_001035485
NM_001077084	NM_001083784	NM_001035453	NM_001038527		NM_001078091	NM_001101208	NM_001037468	NM_001035486
NM_001077085	NM_001083786	NM_001035454	NM_001038532		NM_001078104	NM_001101214	NM_001037469	NM_001035487
NM_001077086	NM_001083790	NM_001035459	NM_001038533		NM_001078107	NM_001101222	NM_001037473	NM_001035489
NM_001077088	NM_001083795	NM_001035461	NM_001038535		NM_001078120	NM_001101223	NM_001037474	NM_001035490
NM_001077089	NM_001083799	NM_001035462	NM_001038538		NM_001078135	NM_001101238	NM_001037476	NM_001035492
NM_001077090	NM_001083800	NM_001035465	NM_001038539		NM_001078136	NM_001101263	NM_001037478	NM_001035497
NM_001077091	NM_001083801	NM_001035466	NM_001038540		NM_001078138	NM_001101285	NM_001037479	NM_001035499
NM_001077095	NM_001083802	NM_001035469	NM_001038543		NM_001078140	NM_001101295	NM_001037481	NM_001035500
NM_001077100	NM_001083805	NM_001035473	NM_001038562		NM_001078143	NM_001101300	NM_001037482	NM_001035503
NM_001077103	NM_001097569	NM_001035477	NM_001038564		NM_001078145	NM_001101834	NM_001037491	NM_001035504
NM_001077104	NM_001097572	NM_001035482	NM_001038565		NM_001078146	NM_001101835	NM_001037589	NM_001037319
NM_001077106	NM_001097574	NM_001035485	NM_001038567		NM_001078152	NM_001101837	NM_001037590	NM_001037443
NM_001077112	NM_001098004	NM_001035489	NM_001038573		NM_001078160	NM_001101855	NM_001037592	NM_001037444
NM_001077121	NM_001098010	NM_001035491	NM_001038582		NM_001079506	NM_001101858	NM_001037596	NM_001037448
NM_001077122	NM_001098023	NM_001035493	NM_001038647		NM_001079578	NM_001101861	NM_001037597	NM_001037452
NM_001077123	NM_001098033	NM_001035494	NM_001038670		NM_001079599	NM_001101866	NM_001037599	NM_001037456
NM_001077124	NM_001098034	NM_001035502	NM_001038688		NM_001079601	NM_001101868	NM_001037601	NM_001037457
NM_001077126	NM_001098037	NM_001037100	NM_001039961		NM_001079602	NM_001101898	NM_001037602	NM_001037459
NM_001077134	NM_001098039	NM_001037142	NM_001040469		NM_001079604	NM_001101904	NM_001037604	NM_001037461
NM_001077487	NM_001098045	NM_001037245	NM_001040471		NM_001079611	NM_001101928	NM_001037606	NM_001037462
NM_001077517	NM_001098048	NM_001037445	NM_001040474		NM_001079622	NM_001101929	NM_001037607	NM_001037463
NM_001077522	NM_001098068	NM_001037446	NM_001040475		NM_001079624	NM_001101936	NM_001037608	NM_001037466
NM_001077524	NM_001098097	NM_001037447	NM_001040476		NM_001079625	NM_001101939	NM_001037609	NM_001037467
NM_001077807	NM_001098100	NM_001037449	NM_001040477		NM_001079628	NM_001101952	NM_001037610	NM_001037471
NM_001077829	NM_001098101	NM_001037450	NM_001040479		NM_001079629	NM_001101955	NM_001037615	NM_001037475
NM_001077832	NM_001098105	NM_001037451	NM_001040483		NM_001079631	NM_001101956	NM_001037617	NM_001037477
NM_001077838	NM_001098109	NM_001037453	NM_001040487		NM_001079633	NM_001101968	NM_001037618	NM_001037483
NM_001077844	NM_001098111	NM_001037454	NM_001040488		NM_001079636	NM_001101969	NM_001037620	NM_001037485
NM_001077854	NM_001098115	NM_001037455	NM_001040490		NM_001079638	NM_001101976	NM_001037625	NM_001037487
NM_001077867	NM_001098135	NM_001037456	NM_001040491		NM_001079639	NM_001102011	NM_001037628	NM_001037489
NM_001077875	NM_001098137	NM_001037463	NM_001040492		NM_001079643	NM_001102016	NM_001037629	NM_001037586
NM_001077876	NM_001098148	NM_001037465	NM_001040493		NM_001079644	NM_001102017	NM_001037816	NM_001037587
NM_001077879	NM_001098152	NM_001037468	NM_001040499		NM_001079648	NM_001102020	NM_001037820	NM_001037588
NM_001077889	NM_001098153	NM_001037473	NM_001040504		NM_001079651	NM_001102023	NM_001038022	NM_001037593
NM_001077892	NM_001098154	NM_001037474	NM_001040511		NM_001079773	NM_001102025	NM_001038023	NM_001037594
NM_001077896	NM_001098164	NM_001037476	NM_001040516		NM_001079781	NM_001102026	NM_001038024	NM_001037595
NM_001077897	NM_001098384	NM_001037478	NM_001040519		NM_001079791	NM_001102032	NM_001038025	NM_001037598
NM_001077908	NM_001098466	NM_001037479	NM_001040520		NM_001079798	NM_001102034	NM_001038028	NM_001037600
NM_001077910	NM_001098473	NM_001037482	NM_001040522		NM_001079799	NM_001102045	NM_001038029	NM_001037603
NM_001077932	NM_001098858	NM_001037483	NM_001040526		NM_001080222	NM_001102047	NM_001038032	NM_001037605
NM_001077938	NM_001098870	NM_001037491	NM_001040531		NM_001080229	NM_001102050	NM_001038034	NM_001037611
NM_001077939	NM_001098872	NM_001037587	NM_001040543		NM_001080232	NM_001102051	NM_001038036	NM_001037612
NM_001077944	NM_001098873	NM_001037589	NM_001040549		NM_001080240	NM_001102066	NM_001038037	NM_001037614
NM_001077945	NM_001098878	NM_001037592	NM_001040554		NM_001080252	NM_001102069	NM_001038040	NM_001037616
NM_001077949	NM_001098882	NM_001037596	NM_001040555		NM_001080260	NM_001102079	NM_001038046	NM_001037619
NM_001077951	NM_001098892	NM_001037597	NM_001040557		NM_001080284	NM_001102087	NM_001038049	NM_001037622
NM_001077958	NM_001098893	NM_001037599	NM_001040564		NM_001080300	NM_001102102	NM_001038050	NM_001037623
NM_001077959	NM_001098894	NM_001037600	NM_001040575		NM_001080304	NM_001102105	NM_001038051	NM_001037624
NM_001077963	NM_001098899	NM_001037601	NM_001040578		NM_001080311	NM_001102110	NM_001038055	NM_001037710
NM_001077966	NM_001098903	NM_001037602	NM_001040581		NM_001080321	NM_001102111	NM_001038056	NM_001037815
NM_001077967	NM_001098913	NM_001037603	NM_001040584		NM_001080323	NM_001102112	NM_001038057	NM_001037817
NM_001077969	NM_001098918	NM_001037604	NM_001040585		NM_001080324	NM_001102124	NM_001038059	NM_001037818
NM_001077979	NM_001098930	NM_001037607	NM_001040586		NM_001080326	NM_001102127	NM_001038063	NM_001037819
NM_001077988	NM_001098941	NM_001037608	NM_001040588		NM_001080336	NM_001102128	NM_001038064	NM_001038017
NM_001077992	NM_001098944	NM_001037609	NM_001040590		NM_001080337	NM_001102150	NM_001038066	NM_001038030
NM_001078008	NM_001098947	NM_001037615	NM_001040592		NM_001080339	NM_001102172	NM_001038073	NM_001038035
NM_001078011	NM_001098953	NM_001037617	NM_001040595		NM_001080345	NM_001102178	NM_001038074	NM_001038038
NM_001078014	NM_001098959	NM_001037618	NM_001040601		NM_001080346	NM_001102196	NM_001038079	NM_001038042
NM_001078017	NM_001098979	NM_001037620	NM_001040604		NM_001080348	NM_001102218	NM_001038081	NM_001038043
NM_001078018	NM_001098989	NM_001037625	NM_001042654		NM_001080350	NM_001102221	NM_001038082	NM_001038045
NM_001078019	NM_001098994	NM_001037628	NM_001044721		NM_001080351	NM_001102225	NM_001038084	NM_001038047
NM_001078025	NM_001099000	NM_001037629	NM_001045866		NM_001080353	NM_001102236	NM_001038085	NM_001038048
NM_001078032	NM_001099019	NM_001037816	NM_001045868		NM_001080369	NM_001102240	NM_001038091	NM_001038052
NM_001078050	NM_001099025	NM_001037819	NM_001045869		NM_001080375	NM_001102250	NM_001038092	NM_001038053
NM_001078052	NM_001099027	NM_001037820	NM_001045873		NM_001080732	NM_001102255	NM_001038095	NM_001038054
NM_001078053	NM_001099046	NM_001038017	NM_001045874		NM_001080733	NM_001102262	NM_001038096	NM_001038062
NM_001078054	NM_001099047	NM_001038022	NM_001045879		NM_001080734	NM_001102275	NM_001038100	NM_001038065
NM_001078059	NM_001099050	NM_001038023	NM_001045885		NM_001080736	NM_001102284	NM_001038101	NM_001038068
NM_001078060	NM_001099059	NM_001038025	NM_001045888		NM_001080740	NM_001102288	NM_001038106	NM_001038070
NM_001078063	NM_001099078	NM_001038028	NM_001045890		NM_001080741	NM_001102296	NM_001038107	NM_001038071
NM_001078070	NM_001099079	NM_001038029	NM_001045899		NM_001080913	NM_001102297	NM_001038108	NM_001038072
NM_001078075	NM_001099086	NM_001038032	NM_001045900		NM_001081518	NM_001102302	NM_001038114	NM_001038075
NM_001078085	NM_001099089	NM_001038034	NM_001045902		NM_001081524	NM_001102304	NM_001038119	NM_001038077
NM_001078090	NM_001099091	NM_001038037	NM_001045903		NM_001081578	NM_001102323	NM_001038120	NM_001038078
NM_001078104	NM_001099094	NM_001038039	NM_001045910		NM_001081589	NM_001102324	NM_001038123	NM_001038080
NM_001078107	NM_001099095	NM_001038040	NM_001045911		NM_001081598	NM_001102336	NM_001038124	NM_001038086
NM_001078120	NM_001099101	NM_001038042	NM_001045912		NM_001081606	NM_001102342	NM_001038125	NM_001038088
NM_001078134	NM_001099102	NM_001038046	NM_001045915		NM_001081607	NM_001102349	NM_001038126	NM_001038090
NM_001078135	NM_001099118	NM_001038049	NM_001045920		NM_001081659	NM_001102354	NM_001038127	NM_001038093
NM_001078136	NM_001099129	NM_001038050	NM_001045923		NM_001081712	NM_001102365	NM_001038133	NM_001038094
NM_001078138	NM_001099155	NM_001038051	NM_001045925		NM_001081715	NM_001102373	NM_001038134	NM_001038097
NM_001078140	NM_001099161	NM_001038053	NM_001045932		NM_001081721	NM_001102378	NM_001038135	NM_001038098
NM_001078143	NM_001099162	NM_001038055	NM_001045935		NM_001081723	NM_001102490	NM_001038136	NM_001038102
NM_001078145	NM_001099163	NM_001038056	NM_001045937		NM_001081725	NM_001102496	NM_001038139	NM_001038104
NM_001078146	NM_001099167	NM_001038057	NM_001045950		NM_001081740	NM_001102499	NM_001038143	NM_001038109
NM_001078152	NM_001099174	NM_001038059	NM_001045957		NM_001081741	NM_001102511	NM_001038145	NM_001038110
NM_001078160	NM_001099187	NM_001038062	NM_001045962		NM_001081745	NM_001102512	NM_001038146	NM_001038112
NM_001079506	NM_001099189	NM_001038063	NM_001045967		NM_001082429	NM_001102513	NM_001038147	NM_001038117
NM_001079507	NM_001099192	NM_001038064	NM_001045970		NM_001082441	NM_001102517	NM_001038148	NM_001038130
NM_001079578	NM_001099195	NM_001038066	NM_001045971		NM_001082450	NM_001102518	NM_001038151	NM_001038137
NM_001079599	NM_001099196	NM_001038072	NM_001045974		NM_001082455	NM_001102524	NM_001038152	NM_001038138
NM_001079601	NM_001099199	NM_001038073	NM_001045975		NM_001082461	NM_001102525	NM_001038154	NM_001038144
NM_001079602	NM_001099201	NM_001038074	NM_001045976		NM_001082462	NM_001102530	NM_001038156	NM_001038155
NM_001079604	NM_001099208	NM_001038077	NM_001045980		NM_001082615	NM_001102535	NM_001038157	NM_001038162
NM_001079605	NM_001099212	NM_001038079	NM_001045985		NM_001082616	NM_001102543	NM_001038158	NM_001038169
NM_001079611	NM_001099362	NM_001038081	NM_001046005		NM_001083369	NM_001103163	NM_001038159	NM_001038171
NM_001079613	NM_001099367	NM_001038082	NM_001046009		NM_001083370	NM_001103227	NM_001038160	NM_001038176
NM_001079622	NM_001099368	NM_001038084	NM_001046010		NM_001083418	NM_001103240	NM_001038161	NM_001038179
NM_001079624	NM_001099371	NM_001038085	NM_001046016		NM_001083447	NM_001103243	NM_001038164	NM_001038180
NM_001079625	NM_001099374	NM_001038088	NM_001046017		NM_001083448	NM_001103248	NM_001038165	NM_001038183
NM_001079628	NM_001099377	NM_001038091	NM_001046020		NM_001083452	NM_001103254	NM_001038167	NM_001038184
NM_001079629	NM_001099382	NM_001038092	NM_001046023		NM_001083458	NM_001103255	NM_001038168	NM_001038187
NM_001079631	NM_001099385	NM_001038095	NM_001046026		NM_001083467	NM_001103274	NM_001038170	NM_001038190
NM_001079633	NM_001099386	NM_001038098	NM_001046035		NM_001083478	NM_001103285	NM_001038172	NM_001038194
NM_001079636	NM_001099704	NM_001038099	NM_001046038		NM_001083492	NM_001103301	NM_001038173	NM_001038197
NM_001079638	NM_001099705	NM_001038100	NM_001046041		NM_001083493	NM_001103308	NM_001038174	NM_001038201
NM_001079639	NM_001099709	NM_001038101	NM_001046045		NM_001083508	NM_001103314	NM_001038175	NM_001038205
NM_001079643	NM_001099711	NM_001038104	NM_001046046		NM_001083517	NM_001103326	NM_001038178	NM_001038214
NM_001079644	NM_001099716	NM_001038106	NM_001046047		NM_001083519	NM_001103333	NM_001038181	NM_001038501
NM_001079645	NM_001099720	NM_001038107	NM_001046051		NM_001083521	NM_001104960	NM_001038188	NM_001038503
NM_001079648	NM_001099723	NM_001038108	NM_001046052		NM_001083524	NM_001104972	NM_001038189	NM_001038504
NM_001079651	NM_001099946	NM_001038114	NM_001046053		NM_001083532	NM_001104978	NM_001038192	NM_001038505
NM_001079768	NM_001100293	NM_001038117	NM_001046061		NM_001083635	NM_001104981	NM_001038195	NM_001038506
NM_001079773	NM_001100302	NM_001038119	NM_001046063		NM_001083641	NM_001104985	NM_001038202	NM_001038507
NM_001079775	NM_001100304	NM_001038120	NM_001046065		NM_001083652	NM_001104989	NM_001038206	NM_001038509
NM_001079781	NM_001100310	NM_001038123	NM_001046069		NM_001083666	NM_001104991	NM_001038209	NM_001038515
NM_001079789	NM_001100312	NM_001038124	NM_001046071		NM_001083667	NM_001104997	NM_001038210	NM_001038516
NM_001079791	NM_001100322	NM_001038125	NM_001046074		NM_001083697	NM_001105010	NM_001038211	NM_001038518
NM_001079798	NM_001100324	NM_001038126	NM_001046081		NM_001083702	NM_001105011	NM_001038212	NM_001038519
NM_001079799	NM_001100334	NM_001038127	NM_001046087		NM_001083707	NM_001105018	NM_001038215	NM_001038522
NM_001080229	NM_001100343	NM_001038133	NM_001046088		NM_001083712	NM_001105019	NM_001038217	NM_001038524
NM_001080232	NM_001100347	NM_001038134	NM_001046089		NM_001083719	NM_001105027	NM_001038220	NM_001038525
NM_001080240	NM_001100349	NM_001038136	NM_001046092		NM_001083728	NM_001105029	NM_001038224	NM_001038527
NM_001080252	NM_001100351	NM_001038137	NM_001046095		NM_001083737	NM_001105031	NM_001038225	NM_001038532
NM_001080260	NM_001100352	NM_001038139	NM_001046106		NM_001083747	NM_001105033	NM_001038508	NM_001038533
NM_001080284	NM_001100355	NM_001038143	NM_001046107		NM_001083768	NM_001105034	NM_001038511	NM_001038535
NM_001080300	NM_001100359	NM_001038145	NM_001046114		NM_001083770	NM_001105037	NM_001038512	NM_001038538
NM_001080315	NM_001100363	NM_001038146	NM_001046115		NM_001083785	NM_001105212	NM_001038520	NM_001038539
NM_001080321	NM_001100365	NM_001038147	NM_001046117		NM_001083787	NM_001105257	NM_001038521	NM_001038540
NM_001080323	NM_001100370	NM_001038148	NM_001046122		NM_001083803	NM_001105328	NM_001038523	NM_001038542
NM_001080324	NM_001101051	NM_001038152	NM_001046124		NM_001097562	NM_001105331	NM_001038526	NM_001038543
NM_001080328	NM_001101066	NM_001038154	NM_001046125		NM_001097987	NM_001105340	NM_001038528	NM_001038547
NM_001080336	NM_001101071	NM_001038156	NM_001046129		NM_001098009	NM_001105343	NM_001038530	NM_001038556
NM_001080337	NM_001101084	NM_001038157	NM_001046130		NM_001098016	NM_001105350	NM_001038531	NM_001038558
NM_001080339	NM_001101087	NM_001038158	NM_001046133		NM_001098034	NM_001105357	NM_001038534	NM_001038561
NM_001080345	NM_001101090	NM_001038159	NM_001046134		NM_001098045	NM_001105388	NM_001038536	NM_001038562
NM_001080346	NM_001101112	NM_001038160	NM_001046138		NM_001098068	NM_001105392	NM_001038537	NM_001038564
NM_001080348	NM_001101119	NM_001038164	NM_001046142		NM_001098089	NM_001105394	NM_001038541	NM_001038565
NM_001080350	NM_001101123	NM_001038165	NM_001046148		NM_001098094	NM_001105397	NM_001038544	NM_001038566
NM_001080351	NM_001101137	NM_001038167	NM_001046149		NM_001098099	NM_001105401	NM_001038545	NM_001038567
NM_001080353	NM_001101143	NM_001038168	NM_001046152		NM_001098101	NM_001105402	NM_001038546	NM_001038573
NM_001080358	NM_001101147	NM_001038170	NM_001046162		NM_001098113	NM_001105411	NM_001038548	NM_001038580
NM_001080359	NM_001101168	NM_001038172	NM_001046167		NM_001098116	NM_001105412	NM_001038549	NM_001038582
NM_001080369	NM_001101170	NM_001038173	NM_001046170		NM_001098123	NM_001105425	NM_001038550	NM_001038585
NM_001080375	NM_001101172	NM_001038174	NM_001046171		NM_001098130	NM_001105432	NM_001038551	NM_001038634
NM_001080377	NM_001101182	NM_001038175	NM_001046173		NM_001098135	NM_001105435	NM_001038554	NM_001038670
NM_001080732	NM_001101190	NM_001038176	NM_001046175		NM_001098137	NM_001105437	NM_001038557	NM_001038685
NM_001080733	NM_001101193	NM_001038178	NM_001046176		NM_001098141	NM_001105446	NM_001038559	NM_001038688
NM_001080734	NM_001101207	NM_001038180	NM_001046178		NM_001098143	NM_001105452	NM_001038560	NM_001039953
NM_001080739	NM_001101208	NM_001038181	NM_001046180		NM_001098153	NM_001105457	NM_001038563	NM_001039961
NM_001080740	NM_001101214	NM_001038188	NM_001046184		NM_001098163	NM_001105482	NM_001038572	NM_001040469
NM_001080741	NM_001101222	NM_001038192	NM_001046188		NM_001098164	NM_001105486	NM_001038574	NM_001040471
NM_001080904	NM_001101223	NM_001038202	NM_001046193		NM_001098379	NM_001105494	NM_001038575	NM_001040474
NM_001080913	NM_001101238	NM_001038206	NM_001046195		NM_001098466	NM_001105498	NM_001038576	NM_001040475
NM_001081524	NM_001101245	NM_001038209	NM_001046196		NM_001098471	NM_001105507	NM_001038577	NM_001040476
NM_001081537	NM_001101247	NM_001038210	NM_001046198		NM_001098472	NM_001105618	NM_001038579	NM_001040477
NM_001081578	NM_001101260	NM_001038211	NM_001046203		NM_001098859	NM_001105619	NM_001038581	NM_001040479
NM_001081580	NM_001101261	NM_001038212	NM_001046204		NM_001098861	NM_001105636	NM_001038647	NM_001040483
NM_001081581	NM_001101265	NM_001038215	NM_001046206		NM_001098865	NM_001105640	NM_001038669	NM_001040487
NM_001081594	NM_001101268	NM_001038217	NM_001046208		NM_001098919	NM_001105650	NM_001038671	NM_001040488
NM_001081606	NM_001101272	NM_001038219	NM_001046211		NM_001098922	NM_001109805	NM_001038672	NM_001040490
NM_001081607	NM_001101279	NM_001038220	NM_001046212		NM_001098930	NM_001109967	NM_001038673	NM_001040491
NM_001081610	NM_001101282	NM_001038224	NM_001046216		NM_001098935	NM_001110062	NM_001038675	NM_001040493
NM_001081625	NM_001101283	NM_001038225	NM_001046217		NM_001098990	NM_001110067	NM_001038678	NM_001040494
NM_001081659	NM_001101285	NM_001038508	NM_001046218		NM_001098993	NM_001110069	NM_001038679	NM_001040499
NM_001081712	NM_001101289	NM_001038511	NM_001046224		NM_001098998	NM_001110070	NM_001038680	NM_001040504
NM_001081715	NM_001101300	NM_001038512	NM_001046229		NM_001099007	NM_001110079	NM_001038681	NM_001040511
NM_001081721	NM_001101304	NM_001038518	NM_001046236		NM_001099009	NM_001110091	NM_001038683	NM_001040514
NM_001081723	NM_001101835	NM_001038520	NM_001046240		NM_001099013	NM_001110093	NM_001038684	NM_001040516
NM_001081725	NM_001101837	NM_001038521	NM_001046241		NM_001099016	NM_001110444	NM_001038686	NM_001040518
NM_001081740	NM_001101842	NM_001038523	NM_001046247		NM_001099017	NM_001110773	NM_001038689	NM_001040519
NM_001081741	NM_001101848	NM_001038524	NM_001046249		NM_001099027	NM_001111104	NM_001039957	NM_001040520
NM_001081743	NM_001101855	NM_001038526	NM_001046252		NM_001099037	NM_001111120	NM_001039962	NM_001040522
NM_001081744	NM_001101858	NM_001038528	NM_001046258		NM_001099044	NM_001111260	NM_001040470	NM_001040525
NM_001081745	NM_001101861	NM_001038530	NM_001046260		NM_001099049	NM_001111261	NM_001040473	NM_001040527
NM_001082429	NM_001101865	NM_001038531	NM_001046273		NM_001099057	NM_001113173	NM_001040480	NM_001040532
NM_001082441	NM_001101879	NM_001038534	NM_001046283		NM_001099073	NM_001113227	NM_001040481	NM_001040543
NM_001082455	NM_001101882	NM_001038536	NM_001046286		NM_001099076	NM_001113241	NM_001040489	NM_001040549
NM_001082461	NM_001101887	NM_001038541	NM_001046293		NM_001099083	NM_001113245	NM_001040492	NM_001040563
NM_001082462	NM_001101890	NM_001038542	NM_001046294		NM_001099090	NM_001113247	NM_001040498	NM_001040568
NM_001082463	NM_001101898	NM_001038544	NM_001046299		NM_001099096	NM_001113260	NM_001040501	NM_001040578
NM_001082615	NM_001101901	NM_001038545	NM_001046301		NM_001099099	NM_001113313	NM_001040503	NM_001040581
NM_001082616	NM_001101904	NM_001038546	NM_001046310		NM_001099112	NM_001113722	NM_001040506	NM_001040584
NM_001083369	NM_001101914	NM_001038547	NM_001046314		NM_001099130	NM_001113725	NM_001040508	NM_001040585
NM_001083370	NM_001101922	NM_001038548	NM_001046316		NM_001099136	NM_001113728	NM_001040510	NM_001040586
NM_001083418	NM_001101924	NM_001038549	NM_001046320		NM_001099158	NM_001113757	NM_001040512	NM_001040588
NM_001083447	NM_001101937	NM_001038550	NM_001046326		NM_001099160	NM_001113763	NM_001040521	NM_001040590
NM_001083449	NM_001101938	NM_001038551	NM_001046330		NM_001099173	NM_001113765	NM_001040523	NM_001040592
NM_001083451	NM_001101958	NM_001038556	NM_001046332		NM_001099181	NM_001114514	NM_001040526	NM_001040595
NM_001083452	NM_001101959	NM_001038557	NM_001046333		NM_001099188	NM_001114523	NM_001040528	NM_001040601
NM_001083458	NM_001101965	NM_001038558	NM_001046335		NM_001099190	NM_001114608	NM_001040529	NM_001040604
NM_001083478	NM_001101968	NM_001038559	NM_001046340		NM_001099191	NM_001114610	NM_001040530	NM_001042654
NM_001083490	NM_001101974	NM_001038561	NM_001046341		NM_001099193	NM_001128070	NM_001040531	NM_001044721
NM_001083492	NM_001101989	NM_001038563	NM_001046346		NM_001099194	NM_001128508	NM_001040534	NM_001045866
NM_001083493	NM_001102000	NM_001038566	NM_001046349		NM_001099202	NM_001128509	NM_001040537	NM_001045868
NM_001083502	NM_001102002	NM_001038568	NM_001046358		NM_001099203	NM_001130760	NM_001040538	NM_001045869
NM_001083508	NM_001102009	NM_001038572	NM_001046364		NM_001099207	NM_001130761	NM_001040541	NM_001045873
NM_001083521	NM_001102010	NM_001038574	NM_001046365		NM_001099371	NM_001135640	NM_001040544	NM_001045874
NM_001083524	NM_001102016	NM_001038575	NM_001046367		NM_001099375	NM_001142917	NM_001040546	NM_001045875
NM_001083528	NM_001102017	NM_001038576	NM_001046370		NM_001099380	NM_001142967	NM_001040553	NM_001045879
NM_001083532	NM_001102019	NM_001038577	NM_001046372		NM_001099386	NM_001143735	NM_001040554	NM_001045882
NM_001083635	NM_001102020	NM_001038579	NM_001046373		NM_001099387	NM_001143742	NM_001040555	NM_001045885
NM_001083645	NM_001102026	NM_001038580	NM_001046374		NM_001099392	NM_001143746	NM_001040557	NM_001045889
NM_001083666	NM_001102032	NM_001038581	NM_001046377		NM_001099393	NM_001143859	NM_001040560	NM_001045890
NM_001083667	NM_001102040	NM_001038585	NM_001046380		NM_001099395	NM_001143874	NM_001040564	NM_001045899
NM_001083676	NM_001102045	NM_001038634	NM_001046388		NM_001099398	NM_001143875	NM_001040565	NM_001045900
NM_001083677	NM_001102047	NM_001038669	NM_001046389		NM_001099703	NM_001144076	NM_001040566	NM_001045901
NM_001083697	NM_001102049	NM_001038671	NM_001046390		NM_001099707	NM_001144077	NM_001040573	NM_001045902
NM_001083702	NM_001102051	NM_001038672	NM_001046393		NM_001099718	NM_001144080	NM_001040574	NM_001045909
NM_001083707	NM_001102055	NM_001038675	NM_001046394		NM_001099727	NM_001144103	NM_001040575	NM_001045911
NM_001083712	NM_001102056	NM_001038678	NM_001046396		NM_001099728	NM_001144108	NM_001040580	NM_001045912
NM_001083719	NM_001102060	NM_001038679	NM_001046398		NM_001099729	NM_001144852	NM_001040583	NM_001045915
NM_001083747	NM_001102068	NM_001038680	NM_001046399		NM_001099730	NM_001145173	NM_001040589	NM_001045920
NM_001083770	NM_001102079	NM_001038681	NM_001046403		NM_001099948	NM_001145203	NM_001040591	NM_001045923
NM_001083772	NM_001102096	NM_001038683	NM_001046404		NM_001100307	NM_001145233	NM_001040593	NM_001045924
NM_001083778	NM_001102097	NM_001038684	NM_001046407		NM_001100332	NM_001145540	NM_001040596	NM_001045925
NM_001083779	NM_001102111	NM_001038685	NM_001046409		NM_001100334	NM_001145791	NM_001040597	NM_001045926
NM_001083785	NM_001102112	NM_001038686	NM_001046410		NM_001100339	NM_001145871	NM_001040598	NM_001045932
NM_001083787	NM_001102116	NM_001038689	NM_001046411		NM_001100349	NM_001146692	NM_001040599	NM_001045935
NM_001083803	NM_001102119	NM_001039957	NM_001046416		NM_001100373	NM_001159481	NM_001040600	NM_001045937
NM_001097562	NM_001102125	NM_001039962	NM_001046423		NM_001100383	NM_001161651	NM_001040602	NM_001045940
NM_001097567	NM_001102127	NM_001040473	NM_001046428		NM_001101039	NM_001162915	NM_001040603	NM_001045942
NM_001097987	NM_001102135	NM_001040489	NM_001046431		NM_001101043	NM_001163001	NM_001040606	NM_001045950
NM_001097996	NM_001102142	NM_001040494	NM_001046434		NM_001101044	NM_001163188	NM_001040607	NM_001045957
NM_001098009	NM_001102164	NM_001040498	NM_001046435		NM_001101047	NM_001163274	NM_001040608	NM_001045962
NM_001098016	NM_001102165	NM_001040503	NM_001046442		NM_001101058	NM_001163275	NM_001040646	NM_001045969
NM_001098040	NM_001102166	NM_001040506	NM_001046444		NM_001101063	NM_001163442	NM_001045867	NM_001045970
NM_001098047	NM_001102173	NM_001040510	NM_001046448		NM_001101071	NM_001163653	NM_001045870	NM_001045971
NM_001098057	NM_001102175	NM_001040512	NM_001046449		NM_001101084	NM_001163783	NM_001045876	NM_001045974
NM_001098067	NM_001102178	NM_001040514	NM_001046454		NM_001101095	NM_001163785	NM_001045877	NM_001045975
NM_001098072	NM_001102200	NM_001040518	NM_001046455		NM_001101098	NM_001163934	NM_001045878	NM_001045976
NM_001098089	NM_001102209	NM_001040521	NM_001046462		NM_001101111	NM_001163935	NM_001045880	NM_001045980
NM_001098094	NM_001102218	NM_001040523	NM_001046468		NM_001101120	NM_001164024	NM_001045881	NM_001045984
NM_001098099	NM_001102222	NM_001040525	NM_001046470		NM_001101123	NM_001164088	NM_001045884	NM_001045985
NM_001098110	NM_001102225	NM_001040527	NM_001046471		NM_001101136	NM_001164418	NM_001045887	NM_001045986
NM_001098113	NM_001102232	NM_001040530	NM_001046477		NM_001101137	NM_001164861	NM_001045888	NM_001045993
NM_001098116	NM_001102243	NM_001040532	NM_001046482		NM_001101140	NM_001166298	NM_001045893	NM_001045999
NM_001098123	NM_001102250	NM_001040534	NM_001046488		NM_001101163	NM_001166486	NM_001045894	NM_001046005
NM_001098128	NM_001102255	NM_001040537	NM_001046493		NM_001101166	NM_001166492	NM_001045895	NM_001046009
NM_001098130	NM_001102261	NM_001040538	NM_001046496		NM_001101168	NM_001166502	NM_001045896	NM_001046010
NM_001098140	NM_001102262	NM_001040541	NM_001046498		NM_001101181	NM_001166508	NM_001045897	NM_001046014
NM_001098141	NM_001102266	NM_001040544	NM_001046503		NM_001101185	NM_001166529	NM_001045903	NM_001046017
NM_001098143	NM_001102275	NM_001040546	NM_001046511		NM_001101188	NM_001166569	NM_001045905	NM_001046020
NM_001098163	NM_001102281	NM_001040553	NM_001046513		NM_001101192	NM_001166572	NM_001045906	NM_001046023
NM_001098166	NM_001102282	NM_001040560	NM_001046517		NM_001101193	NM_001166573	NM_001045908	NM_001046026
NM_001098379	NM_001102286	NM_001040563	NM_001046520		NM_001101195	NM_001166609	NM_001045910	NM_001046028
NM_001098385	NM_001102288	NM_001040565	NM_001046525		NM_001101199	NM_001166610	NM_001045917	NM_001046035
NM_001098471	NM_001102291	NM_001040566	NM_001046526		NM_001101202	NM_001166614	NM_001045918	NM_001046038
NM_001098472	NM_001102299	NM_001040568	NM_001046527		NM_001101221	NM_001167834	NM_001045919	NM_001046040
NM_001098859	NM_001102301	NM_001040573	NM_001046535		NM_001101228	NM_001167895	NM_001045921	NM_001046041
NM_001098861	NM_001102302	NM_001040574	NM_001046536		NM_001101230	NM_001168601	NM_001045922	NM_001046045
NM_001098865	NM_001102304	NM_001040580	NM_001046538		NM_001101232	NM_001168608	NM_001045928	NM_001046046
NM_001098919	NM_001102312	NM_001040582	NM_001046541		NM_001101245	NM_001168610	NM_001045929	NM_001046047
NM_001098922	NM_001102313	NM_001040583	NM_001046542		NM_001101250	NM_001168613	NM_001045931	NM_001046051
NM_001098935	NM_001102322	NM_001040589	NM_001046548		NM_001101252	NM_001168616	NM_001045934	NM_001046052
NM_001098965	NM_001102324	NM_001040591	NM_001046549		NM_001101253	NM_001172708	NM_001045936	NM_001046053
NM_001098990	NM_001102335	NM_001040594	NM_001046554		NM_001101254	NM_001177741	NM_001045938	NM_001046063
NM_001098993	NM_001102336	NM_001040596	NM_001046567		NM_001101259	NM_001184724	NM_001045939	NM_001046065
NM_001098995	NM_001102342	NM_001040597	NM_001046572		NM_001101260	NM_001190270	NM_001045944	NM_001046066
NM_001098997	NM_001102365	NM_001040598	NM_001046574		NM_001101261	NM_001191120	NM_001045945	NM_001046071
NM_001098998	NM_001102370	NM_001040599	NM_001046582		NM_001101268	NM_001191123	NM_001045946	NM_001046074
NM_001099006	NM_001102373	NM_001040600	NM_001046586		NM_001101273	NM_001191133	NM_001045947	NM_001046081
NM_001099007	NM_001102478	NM_001040602	NM_001046587		NM_001101275	NM_001191134	NM_001045948	NM_001046084
NM_001099009	NM_001102490	NM_001040603	NM_001046589		NM_001101281	NM_001191151	NM_001045951	NM_001046087
NM_001099013	NM_001102498	NM_001040606	NM_001046590		NM_001101283	NM_001191165	NM_001045952	NM_001046088
NM_001099016	NM_001102499	NM_001040607	NM_001046592		NM_001101289	NM_001191166	NM_001045953	NM_001046089
NM_001099017	NM_001102506	NM_001040608	NM_001046593		NM_001101290	NM_001191179	NM_001045954	NM_001046092
NM_001099037	NM_001102511	NM_001040646	NM_001046594		NM_001101296	NM_001191184	NM_001045955	NM_001046094
NM_001099044	NM_001102512	NM_001045867	NM_001046599		NM_001101297	NM_001191193	NM_001045956	NM_001046095
NM_001099049	NM_001102513	NM_001045870	NM_001046604		NM_001101301	NM_001191204	NM_001045960	NM_001046097
NM_001099057	NM_001102517	NM_001045872	NM_001046605		NM_001101302	NM_001191206	NM_001045961	NM_001046100
NM_001099068	NM_001102518	NM_001045876	NM_001046613		NM_001101661	NM_001191219	NM_001045963	NM_001046106
NM_001099073	NM_001102523	NM_001045877	NM_001046615		NM_001101836	NM_001191224	NM_001045965	NM_001046107
NM_001099076	NM_001102524	NM_001045878	NM_001048165		NM_001101851	NM_001191234	NM_001045967	NM_001046112
NM_001099083	NM_001102525	NM_001045880	NM_001075118		NM_001101865	NM_001191235	NM_001045968	NM_001046114
NM_001099090	NM_001102528	NM_001045881	NM_001075121		NM_001101870	NM_001191237	NM_001045973	NM_001046115
NM_001099096	NM_001102530	NM_001045882	NM_001075122		NM_001101891	NM_001191244	NM_001045977	NM_001046117
NM_001099099	NM_001102540	NM_001045884	NM_001075124		NM_001101917	NM_001191255	NM_001045978	NM_001046118
NM_001099105	NM_001102543	NM_001045887	NM_001075125		NM_001101935	NM_001191263	NM_001045981	NM_001046122
NM_001099112	NM_001102558	NM_001045889	NM_001075126		NM_001101947	NM_001191266	NM_001045982	NM_001046124
NM_001099130	NM_001103100	NM_001045893	NM_001075127		NM_001101959	NM_001191279	NM_001045983	NM_001046125
NM_001099136	NM_001103101	NM_001045894	NM_001075133		NM_001101972	NM_001191284	NM_001045987	NM_001046129
NM_001099158	NM_001103102	NM_001045895	NM_001075135		NM_001101979	NM_001191285	NM_001045988	NM_001046130
NM_001099160	NM_001103163	NM_001045896	NM_001075136		NM_001101988	NM_001191288	NM_001045989	NM_001046133
NM_001099173	NM_001103225	NM_001045897	NM_001075137		NM_001101992	NM_001191293	NM_001045991	NM_001046138
NM_001099181	NM_001103239	NM_001045901	NM_001075140		NM_001102009	NM_001191301	NM_001045994	NM_001046142
NM_001099188	NM_001103240	NM_001045906	NM_001075142		NM_001102019	NM_001191308	NM_001045995	NM_001046148
NM_001099190	NM_001103243	NM_001045908	NM_001075145		NM_001102046	NM_001191339	NM_001045996	NM_001046149
NM_001099193	NM_001103248	NM_001045909	NM_001075146		NM_001102048	NM_001191340	NM_001045998	NM_001046152
NM_001099194	NM_001103254	NM_001045913	NM_001075147		NM_001102054	NM_001191347	NM_001046000	NM_001046155
NM_001099197	NM_001103258	NM_001045917	NM_001075148		NM_001102059	NM_001191351	NM_001046002	NM_001046161
NM_001099200	NM_001103264	NM_001045918	NM_001075152		NM_001102060	NM_001191355	NM_001046003	NM_001046162
NM_001099202	NM_001103267	NM_001045919	NM_001075153		NM_001102061	NM_001191359	NM_001046007	NM_001046166
NM_001099203	NM_001103284	NM_001045921	NM_001075155		NM_001102081	NM_001191366	NM_001046008	NM_001046167
NM_001099207	NM_001103292	NM_001045922	NM_001075157		NM_001102088	NM_001191386	NM_001046011	NM_001046170
NM_001099209	NM_001103301	NM_001045924	NM_001075163		NM_001102095	NM_001191387	NM_001046012	NM_001046171
NM_001099364	NM_001103308	NM_001045926	NM_001075166		NM_001102097	NM_001191403	NM_001046013	NM_001046173
NM_001099375	NM_001103319	NM_001045928	NM_001075180		NM_001102113	NM_001191417	NM_001046015	NM_001046175
NM_001099380	NM_001103326	NM_001045929	NM_001075184		NM_001102115	NM_001191425	NM_001046016	NM_001046178
NM_001099387	NM_001103335	NM_001045934	NM_001075189		NM_001102130	NM_001191429	NM_001046019	NM_001046184
NM_001099392	NM_001103345	NM_001045936	NM_001075194		NM_001102135	NM_001191446	NM_001046022	NM_001046188
NM_001099393	NM_001104965	NM_001045938	NM_001075199		NM_001102138	NM_001191453	NM_001046024	NM_001046192
NM_001099395	NM_001104972	NM_001045939	NM_001075202		NM_001102140	NM_001191461	NM_001046027	NM_001046193
NM_001099397	NM_001104975	NM_001045940	NM_001075203		NM_001102142	NM_001191466	NM_001046030	NM_001046195
NM_001099398	NM_001104978	NM_001045942	NM_001075205		NM_001102143	NM_001191472	NM_001046032	NM_001046196
NM_001099703	NM_001104981	NM_001045944	NM_001075207		NM_001102165	NM_001191486	NM_001046033	NM_001046198
NM_001099707	NM_001104985	NM_001045945	NM_001075210		NM_001102166	NM_001191487	NM_001046034	NM_001046203
NM_001099726	NM_001104987	NM_001045946	NM_001075218		NM_001102190	NM_001191504	NM_001046036	NM_001046204
NM_001099727	NM_001104989	NM_001045947	NM_001075219		NM_001102195	NM_001191528	NM_001046039	NM_001046205
NM_001099728	NM_001104990	NM_001045948	NM_001075223		NM_001102209	NM_001191539	NM_001046042	NM_001046206
NM_001099729	NM_001104991	NM_001045951	NM_001075224		NM_001102210	NM_001192021	NM_001046043	NM_001046208
NM_001099730	NM_001105001	NM_001045952	NM_001075234		NM_001102211	NM_001192055	NM_001046044	NM_001046211
NM_001099948	NM_001105009	NM_001045953	NM_001075240		NM_001102231	NM_001192059	NM_001046048	NM_001046215
NM_001100307	NM_001105010	NM_001045954	NM_001075242		NM_001102251	NM_001192060	NM_001046049	NM_001046216
NM_001100308	NM_001105011	NM_001045955	NM_001075247		NM_001102281	NM_001192067	NM_001046050	NM_001046218
NM_001100332	NM_001105018	NM_001045956	NM_001075250		NM_001102286	NM_001192069	NM_001046054	NM_001046224
NM_001100339	NM_001105019	NM_001045960	NM_001075251		NM_001102291	NM_001192076	NM_001046055	NM_001046229
NM_001100373	NM_001105022	NM_001045961	NM_001075252		NM_001102301	NM_001192080	NM_001046056	NM_001046236
NM_001100383	NM_001105024	NM_001045963	NM_001075254		NM_001102311	NM_001192090	NM_001046059	NM_001046240
NM_001100387	NM_001105025	NM_001045965	NM_001075259		NM_001102313	NM_001192091	NM_001046061	NM_001046241
NM_001101039	NM_001105028	NM_001045968	NM_001075265		NM_001102322	NM_001192093	NM_001046062	NM_001046249
NM_001101043	NM_001105029	NM_001045969	NM_001075278		NM_001102337	NM_001192094	NM_001046067	NM_001046252
NM_001101044	NM_001105031	NM_001045973	NM_001075280		NM_001102339	NM_001192102	NM_001046068	NM_001046258
NM_001101047	NM_001105033	NM_001045977	NM_001075282		NM_001102343	NM_001192108	NM_001046069	NM_001046260
NM_001101050	NM_001105037	NM_001045981	NM_001075283		NM_001102345	NM_001192123	NM_001046070	NM_001046268
NM_001101058	NM_001105038	NM_001045982	NM_001075284		NM_001102351	NM_001192140	NM_001046072	NM_001046273
NM_001101063	NM_001105046	NM_001045983	NM_001075287		NM_001102355	NM_001192146	NM_001046073	NM_001046283
NM_001101065	NM_001105047	NM_001045984	NM_001075289		NM_001102359	NM_001192154	NM_001046075	NM_001046286
NM_001101095	NM_001105200	NM_001045986	NM_001075292		NM_001102360	NM_001192157	NM_001046076	NM_001046293
NM_001101098	NM_001105212	NM_001045987	NM_001075294		NM_001102362	NM_001192160	NM_001046077	NM_001046294
NM_001101111	NM_001105328	NM_001045988	NM_001075298		NM_001102370	NM_001192167	NM_001046078	NM_001046297
NM_001101116	NM_001105331	NM_001045989	NM_001075300		NM_001102380	NM_001192173	NM_001046082	NM_001046299
NM_001101120	NM_001105343	NM_001045993	NM_001075302		NM_001102478	NM_001192177	NM_001046083	NM_001046301
NM_001101136	NM_001105350	NM_001045994	NM_001075303		NM_001102483	NM_001192185	NM_001046085	NM_001046310
NM_001101140	NM_001105371	NM_001045995	NM_001075306		NM_001102500	NM_001192193	NM_001046086	NM_001046312
NM_001101160	NM_001105373	NM_001045996	NM_001075308		NM_001102514	NM_001192205	NM_001046091	NM_001046314
NM_001101163	NM_001105378	NM_001045998	NM_001075314		NM_001102521	NM_001192214	NM_001046093	NM_001046316
NM_001101165	NM_001105394	NM_001045999	NM_001075315		NM_001102522	NM_001192225	NM_001046098	NM_001046318
NM_001101166	NM_001105397	NM_001046000	NM_001075317		NM_001102527	NM_001192237	NM_001046105	NM_001046319
NM_001101169	NM_001105402	NM_001046001	NM_001075318		NM_001102547	NM_001192252	NM_001046108	NM_001046320
NM_001101181	NM_001105405	NM_001046003	NM_001075324		NM_001103087	NM_001192253	NM_001046109	NM_001046330
NM_001101185	NM_001105414	NM_001046007	NM_001075325		NM_001103110	NM_001192262	NM_001046110	NM_001046331
NM_001101188	NM_001105425	NM_001046008	NM_001075326		NM_001103220	NM_001192272	NM_001046111	NM_001046332
NM_001101192	NM_001105432	NM_001046011	NM_001075328		NM_001103223	NM_001192274	NM_001046113	NM_001046333
NM_001101195	NM_001105437	NM_001046012	NM_001075333		NM_001103226	NM_001192279	NM_001046119	NM_001046334
NM_001101199	NM_001105446	NM_001046013	NM_001075334		NM_001103258	NM_001192283	NM_001046123	NM_001046340
NM_001101202	NM_001105447	NM_001046014	NM_001075336		NM_001103259	NM_001192284	NM_001046127	NM_001046341
NM_001101221	NM_001105451	NM_001046015	NM_001075337		NM_001103264	NM_001192285	NM_001046128	NM_001046346
NM_001101228	NM_001105463	NM_001046019	NM_001075338		NM_001103267	NM_001192287	NM_001046131	NM_001046347
NM_001101230	NM_001105469	NM_001046022	NM_001075354		NM_001103281	NM_001192299	NM_001046132	NM_001046351
NM_001101232	NM_001105482	NM_001046024	NM_001075357		NM_001103283	NM_001192305	NM_001046134	NM_001046358
NM_001101250	NM_001105494	NM_001046028	NM_001075359		NM_001103288	NM_001192307	NM_001046135	NM_001046361
NM_001101252	NM_001105495	NM_001046030	NM_001075364		NM_001103292	NM_001192312	NM_001046136	NM_001046362
NM_001101253	NM_001105500	NM_001046032	NM_001075366		NM_001103304	NM_001192317	NM_001046139	NM_001046364
NM_001101254	NM_001105615	NM_001046034	NM_001075367		NM_001103306	NM_001192321	NM_001046140	NM_001046365
NM_001101259	NM_001105628	NM_001046036	NM_001075368		NM_001103312	NM_001192324	NM_001046144	NM_001046367
NM_001101263	NM_001105639	NM_001046039	NM_001075369		NM_001103319	NM_001192325	NM_001046146	NM_001046370
NM_001101273	NM_001105648	NM_001046040	NM_001075371		NM_001103334	NM_001192331	NM_001046147	NM_001046372
NM_001101275	NM_001105656	NM_001046042	NM_001075379		NM_001103345	NM_001192332	NM_001046150	NM_001046373
NM_001101276	NM_001109805	NM_001046043	NM_001075383		NM_001104964	NM_001192339	NM_001046151	NM_001046374
NM_001101281	NM_001109965	NM_001046044	NM_001075385		NM_001104967	NM_001192348	NM_001046153	NM_001046375
NM_001101290	NM_001109967	NM_001046049	NM_001075396		NM_001104970	NM_001192353	NM_001046157	NM_001046377
NM_001101296	NM_001110000	NM_001046050	NM_001075402		NM_001104984	NM_001192362	NM_001046158	NM_001046378
NM_001101297	NM_001110063	NM_001046055	NM_001075405		NM_001104987	NM_001192375	NM_001046159	NM_001046380
NM_001101301	NM_001110084	NM_001046056	NM_001075415		NM_001104990	NM_001192381	NM_001046160	NM_001046388
NM_001101302	NM_001110091	NM_001046059	NM_001075416		NM_001104993	NM_001192405	NM_001046164	NM_001046389
NM_001101661	NM_001110093	NM_001046062	NM_001075428		NM_001105006	NM_001192411	NM_001046168	NM_001046390
NM_001101834	NM_001110097	NM_001046066	NM_001075430		NM_001105007	NM_001192421	NM_001046169	NM_001046393
NM_001101836	NM_001110194	NM_001046067	NM_001075431		NM_001105009	NM_001192429	NM_001046172	NM_001046394
NM_001101851	NM_001110441	NM_001046068	NM_001075433		NM_001105020	NM_001192430	NM_001046174	NM_001046396
NM_001101866	NM_001110444	NM_001046070	NM_001075436		NM_001105022	NM_001192437	NM_001046176	NM_001046398
NM_001101870	NM_001110445	NM_001046072	NM_001075440		NM_001105023	NM_001192439	NM_001046179	NM_001046399
NM_001101891	NM_001111120	NM_001046073	NM_001075446		NM_001105028	NM_001192445	NM_001046180	NM_001046404
NM_001101917	NM_001111260	NM_001046075	NM_001075455		NM_001105038	NM_001192449	NM_001046181	NM_001046407
NM_001101928	NM_001111261	NM_001046076	NM_001075459		NM_001105046	NM_001192457	NM_001046182	NM_001046408
NM_001101929	NM_001112674	NM_001046077	NM_001075468		NM_001105047	NM_001192460	NM_001046183	NM_001046409
NM_001101935	NM_001113227	NM_001046078	NM_001075474		NM_001105048	NM_001192462	NM_001046185	NM_001046416
NM_001101947	NM_001113234	NM_001046082	NM_001075483		NM_001105049	NM_001192465	NM_001046187	NM_001046423
NM_001101952	NM_001113245	NM_001046083	NM_001075484		NM_001105253	NM_001192475	NM_001046189	NM_001046425
NM_001101955	NM_001113258	NM_001046084	NM_001075492		NM_001105330	NM_001192477	NM_001046190	NM_001046428
NM_001101956	NM_001113260	NM_001046085	NM_001075495		NM_001105344	NM_001192493	NM_001046191	NM_001046430
NM_001101972	NM_001113282	NM_001046091	NM_001075499		NM_001105353	NM_001192496	NM_001046197	NM_001046431
NM_001101979	NM_001113297	NM_001046093	NM_001075505		NM_001105355	NM_001192503	NM_001046200	NM_001046435
NM_001101988	NM_001113313	NM_001046094	NM_001075506		NM_001105369	NM_001192511	NM_001046201	NM_001046442
NM_001101992	NM_001113721	NM_001046097	NM_001075507		NM_001105378	NM_001192515	NM_001046202	NM_001046444
NM_001102023	NM_001113722	NM_001046098	NM_001075510		NM_001105381	NM_001192538	NM_001046207	NM_001046448
NM_001102025	NM_001113728	NM_001046100	NM_001075514		NM_001105387	NM_001192547	NM_001046212	NM_001046449
NM_001102028	NM_001113762	NM_001046105	NM_001075522		NM_001105391	NM_001192551	NM_001046214	NM_001046452
NM_001102034	NM_001113765	NM_001046108	NM_001075527		NM_001105399	NM_001192554	NM_001046217	NM_001046454
NM_001102046	NM_001113766	NM_001046109	NM_001075530		NM_001105418	NM_001192556	NM_001046220	NM_001046455
NM_001102048	NM_001113769	NM_001046110	NM_001075531		NM_001105423	NM_001192557	NM_001046222	NM_001046459
NM_001102050	NM_001114190	NM_001046111	NM_001075538		NM_001105433	NM_001192568	NM_001046223	NM_001046462
NM_001102054	NM_001114506	NM_001046112	NM_001075549		NM_001105440	NM_001192572	NM_001046225	NM_001046468
NM_001102059	NM_001114514	NM_001046118	NM_001075555		NM_001105444	NM_001192575	NM_001046226	NM_001046470
NM_001102061	NM_001114608	NM_001046119	NM_001075557		NM_001105447	NM_001192579	NM_001046228	NM_001046471
NM_001102066	NM_001114610	NM_001046123	NM_001075558		NM_001105448	NM_001192580	NM_001046230	NM_001046472
NM_001102069	NM_001114626	NM_001046127	NM_001075559		NM_001105451	NM_001192583	NM_001046231	NM_001046477
NM_001102081	NM_001123365	NM_001046128	NM_001075562		NM_001105453	NM_001192584	NM_001046233	NM_001046478
NM_001102087	NM_001127440	NM_001046131	NM_001075563		NM_001105454	NM_001192599	NM_001046234	NM_001046482
NM_001102088	NM_001128069	NM_001046132	NM_001075565		NM_001105456	NM_001192626	NM_001046239	NM_001046484
NM_001102095	NM_001128070	NM_001046135	NM_001075566		NM_001105461	NM_001192630	NM_001046244	NM_001046485
NM_001102102	NM_001128509	NM_001046136	NM_001075574		NM_001105463	NM_001192631	NM_001046245	NM_001046488
NM_001102105	NM_001130766	NM_001046139	NM_001075575		NM_001105465	NM_001192635	NM_001046246	NM_001046493
NM_001102113	NM_001135640	NM_001046140	NM_001075576		NM_001105467	NM_001192636	NM_001046247	NM_001046496
NM_001102115	NM_001142365	NM_001046144	NM_001075578		NM_001105468	NM_001192642	NM_001046251	NM_001046498
NM_001102124	NM_001142967	NM_001046146	NM_001075581		NM_001105470	NM_001192653	NM_001046254	NM_001046503
NM_001102130	NM_001143737	NM_001046147	NM_001075587		NM_001105484	NM_001192663	NM_001046255	NM_001046509
NM_001102138	NM_001143859	NM_001046150	NM_001075588		NM_001105490	NM_001192666	NM_001046256	NM_001046511
NM_001102140	NM_001143873	NM_001046151	NM_001075591		NM_001105499	NM_001192669	NM_001046257	NM_001046513
NM_001102143	NM_001143874	NM_001046153	NM_001075593		NM_001105504	NM_001192672	NM_001046261	NM_001046517
NM_001102150	NM_001143876	NM_001046155	NM_001075596		NM_001105506	NM_001192679	NM_001046263	NM_001046519
NM_001102184	NM_001144076	NM_001046157	NM_001075600		NM_001105510	NM_001192682	NM_001046264	NM_001046520
NM_001102190	NM_001144077	NM_001046158	NM_001075605		NM_001105511	NM_001192686	NM_001046266	NM_001046521
NM_001102195	NM_001144098	NM_001046159	NM_001075607		NM_001105512	NM_001192702	NM_001046267	NM_001046526
NM_001102196	NM_001144100	NM_001046161	NM_001075608		NM_001105609	NM_001192703	NM_001046271	NM_001046528
NM_001102210	NM_001144108	NM_001046164	NM_001075609		NM_001105621	NM_001192707	NM_001046272	NM_001046535
NM_001102211	NM_001144109	NM_001046166	NM_001075611		NM_001105624	NM_001192716	NM_001046274	NM_001046536
NM_001102221	NM_001145131	NM_001046168	NM_001075621		NM_001105639	NM_001192721	NM_001046275	NM_001046538
NM_001102231	NM_001145133	NM_001046169	NM_001075625		NM_001105642	NM_001192725	NM_001046276	NM_001046541
NM_001102236	NM_001145203	NM_001046172	NM_001075638		NM_001105653	NM_001192726	NM_001046277	NM_001046542
NM_001102240	NM_001145234	NM_001046174	NM_001075650		NM_001105655	NM_001192731	NM_001046278	NM_001046548
NM_001102251	NM_001145235	NM_001046181	NM_001075654		NM_001105656	NM_001192734	NM_001046279	NM_001046549
NM_001102284	NM_001145508	NM_001046182	NM_001075655		NM_001109792	NM_001192749	NM_001046281	NM_001046554
NM_001102296	NM_001145540	NM_001046183	NM_001075659		NM_001109806	NM_001192764	NM_001046282	NM_001046566
NM_001102297	NM_001145791	NM_001046185	NM_001075660		NM_001109815	NM_001192791	NM_001046284	NM_001046567
NM_001102311	NM_001145872	NM_001046187	NM_001075665		NM_001109964	NM_001192802	NM_001046289	NM_001046572
NM_001102323	NM_001159481	NM_001046189	NM_001075680		NM_001109978	NM_001192804	NM_001046291	NM_001046574
NM_001102337	NM_001162915	NM_001046191	NM_001075683		NM_001109982	NM_001192808	NM_001046296	NM_001046576
NM_001102339	NM_001163001	NM_001046192	NM_001075689		NM_001110003	NM_001192832	NM_001046298	NM_001046581
NM_001102343	NM_001163188	NM_001046194	NM_001075693		NM_001110092	NM_001192841	NM_001046300	NM_001046582
NM_001102345	NM_001163244	NM_001046197	NM_001075702		NM_001110096	NM_001192846	NM_001046302	NM_001046586
NM_001102349	NM_001163274	NM_001046200	NM_001075707		NM_001110097	NM_001192849	NM_001046303	NM_001046587
NM_001102351	NM_001163275	NM_001046201	NM_001075710		NM_001110098	NM_001192867	NM_001046304	NM_001046589
NM_001102354	NM_001163482	NM_001046202	NM_001075712		NM_001110183	NM_001192871	NM_001046306	NM_001046592
NM_001102355	NM_001163653	NM_001046205	NM_001075733		NM_001110185	NM_001192875	NM_001046311	NM_001046593
NM_001102359	NM_001163777	NM_001046207	NM_001075748		NM_001110186	NM_001192888	NM_001046315	NM_001046594
NM_001102360	NM_001163783	NM_001046214	NM_001075749		NM_001110188	NM_001192890	NM_001046317	NM_001046599
NM_001102362	NM_001163785	NM_001046215	NM_001075750		NM_001110507	NM_001192892	NM_001046321	NM_001046604
NM_001102378	NM_001163935	NM_001046219	NM_001075752		NM_001110509	NM_001192898	NM_001046322	NM_001046605
NM_001102380	NM_001163944	NM_001046220	NM_001075770		NM_001111068	NM_001192902	NM_001046323	NM_001046613
NM_001102483	NM_001164024	NM_001046222	NM_001075774		NM_001111070	NM_001192907	NM_001046324	NM_001046615
NM_001102496	NM_001164031	NM_001046223	NM_001075799		NM_001111108	NM_001192909	NM_001046326	NM_001075118
NM_001102500	NM_001164061	NM_001046225	NM_001075803		NM_001111109	NM_001192910	NM_001046327	NM_001075121
NM_001102514	NM_001164088	NM_001046226	NM_001075810		NM_001111262	NM_001192916	NM_001046329	NM_001075122
NM_001102521	NM_001164221	NM_001046228	NM_001075811		NM_001111263	NM_001192920	NM_001046335	NM_001075124
NM_001102522	NM_001164494	NM_001046230	NM_001075819		NM_001111325	NM_001192923	NM_001046336	NM_001075125
NM_001102527	NM_001164653	NM_001046231	NM_001075827		NM_001113224	NM_001192931	NM_001046338	NM_001075126
NM_001102547	NM_001164861	NM_001046232	NM_001075830		NM_001113229	NM_001192933	NM_001046343	NM_001075127
NM_001103087	NM_001166484	NM_001046233	NM_001075831		NM_001113249	NM_001192941	NM_001046344	NM_001075128
NM_001103110	NM_001166509	NM_001046234	NM_001075836		NM_001113258	NM_001192966	NM_001046345	NM_001075133
NM_001103220	NM_001166513	NM_001046244	NM_001075838		NM_001113259	NM_001192971	NM_001046349	NM_001075135
NM_001103222	NM_001166514	NM_001046245	NM_001075850		NM_001113261	NM_001192973	NM_001046350	NM_001075136
NM_001103223	NM_001166529	NM_001046246	NM_001075857		NM_001113277	NM_001192981	NM_001046357	NM_001075137
NM_001103226	NM_001166555	NM_001046251	NM_001075860		NM_001113278	NM_001192995	NM_001046359	NM_001075140
NM_001103259	NM_001166563	NM_001046254	NM_001075868		NM_001113279	NM_001192997	NM_001046360	NM_001075141
NM_001103281	NM_001166572	NM_001046255	NM_001075871		NM_001113280	NM_001193005	NM_001046363	NM_001075142
NM_001103283	NM_001166575	NM_001046256	NM_001075873		NM_001113281	NM_001193009	NM_001046366	NM_001075145
NM_001103285	NM_001166610	NM_001046261	NM_001075875		NM_001113297	NM_001193016	NM_001046368	NM_001075146
NM_001103288	NM_001166614	NM_001046263	NM_001075883		NM_001113298	NM_001193017	NM_001046369	NM_001075148
NM_001103304	NM_001167895	NM_001046264	NM_001075890		NM_001113304	NM_001193025	NM_001046371	NM_001075154
NM_001103312	NM_001168610	NM_001046266	NM_001075892		NM_001113720	NM_001193027	NM_001046376	NM_001075163
NM_001103314	NM_001168616	NM_001046267	NM_001075911		NM_001113727	NM_001193050	NM_001046379	NM_001075164
NM_001103333	NM_001168706	NM_001046268	NM_001075912		NM_001113762	NM_001193051	NM_001046381	NM_001075165
NM_001103334	NM_001177741	NM_001046271	NM_001075922		NM_001113766	NM_001193052	NM_001046382	NM_001075166
NM_001104611	NM_001178103	NM_001046272	NM_001075924		NM_001114082	NM_001193068	NM_001046383	NM_001075168
NM_001104960	NM_001184724	NM_001046275	NM_001075925		NM_001114189	NM_001193104	NM_001046384	NM_001075174
NM_001104964	NM_001190270	NM_001046276	NM_001075942		NM_001114191	NM_001193108	NM_001046385	NM_001075179
NM_001104967	NM_001191120	NM_001046277	NM_001075947		NM_001114297	NM_001193112	NM_001046386	NM_001075180
NM_001104970	NM_001191123	NM_001046278	NM_001075948		NM_001114508	NM_001193119	NM_001046387	NM_001075182
NM_001104984	NM_001191139	NM_001046279	NM_001075956		NM_001114509	NM_001193131	NM_001046391	NM_001075184
NM_001104993	NM_001191148	NM_001046282	NM_001075959		NM_001114517	NM_001193132	NM_001046392	NM_001075189
NM_001104997	NM_001191151	NM_001046284	NM_001075960		NM_001114522	NM_001193136	NM_001046395	NM_001075194
NM_001105003	NM_001191165	NM_001046288	NM_001075965		NM_001114524	NM_001193140	NM_001046397	NM_001075199
NM_001105006	NM_001191166	NM_001046289	NM_001075974		NM_001114525	NM_001193145	NM_001046400	NM_001075200
NM_001105007	NM_001191177	NM_001046291	NM_001075975		NM_001114858	NM_001193146	NM_001046401	NM_001075202
NM_001105020	NM_001191193	NM_001046296	NM_001075980		NM_001114859	NM_001193154	NM_001046402	NM_001075203
NM_001105023	NM_001191194	NM_001046297	NM_001075982		NM_001115084	NM_001193158	NM_001046403	NM_001075205
NM_001105027	NM_001191196	NM_001046298	NM_001075985		NM_001122593	NM_001193160	NM_001046405	NM_001075207
NM_001105034	NM_001191204	NM_001046300	NM_001075987		NM_001123035	NM_001193162	NM_001046406	NM_001075210
NM_001105048	NM_001191206	NM_001046302	NM_001075989		NM_001123365	NM_001193171	NM_001046410	NM_001075218
NM_001105049	NM_001191209	NM_001046303	NM_001075991		NM_001127172	NM_001193179	NM_001046412	NM_001075219
NM_001105253	NM_001191215	NM_001046304	NM_001076000		NM_001127210	NM_001193180	NM_001046413	NM_001075221
NM_001105257	NM_001191218	NM_001046307	NM_001076011		NM_001127316	NM_001193182	NM_001046414	NM_001075223
NM_001105327	NM_001191219	NM_001046311	NM_001076012		NM_001128069	NM_001193183	NM_001046417	NM_001075224
NM_001105330	NM_001191234	NM_001046312	NM_001076013		NM_001128502	NM_001193185	NM_001046418	NM_001075230
NM_001105344	NM_001191235	NM_001046315	NM_001076017		NM_001130764	NM_001193196	NM_001046419	NM_001075231
NM_001105353	NM_001191237	NM_001046317	NM_001076018		NM_001134662	NM_001193198	NM_001046420	NM_001075234
NM_001105355	NM_001191244	NM_001046318	NM_001076027		NM_001135641	NM_001193222	NM_001046421	NM_001075235
NM_001105369	NM_001191259	NM_001046319	NM_001076030		NM_001143736	NM_001193224	NM_001046426	NM_001075240
NM_001105375	NM_001191263	NM_001046321	NM_001076033		NM_001143737	NM_001193227	NM_001046427	NM_001075242
NM_001105381	NM_001191266	NM_001046322	NM_001076036		NM_001143747	NM_001193229	NM_001046433	NM_001075247
NM_001105387	NM_001191273	NM_001046323	NM_001076046		NM_001143846	NM_001193244	NM_001046434	NM_001075249
NM_001105388	NM_001191279	NM_001046324	NM_001076047		NM_001143866	NM_001193259	NM_001046438	NM_001075250
NM_001105391	NM_001191280	NM_001046327	NM_001076062		NM_001143871	NM_001194959	NM_001046439	NM_001075251
NM_001105392	NM_001191287	NM_001046329	NM_001076072		NM_001144075	NM_001194962	NM_001046441	NM_001075252
NM_001105399	NM_001191288	NM_001046331	NM_001076078		NM_001144084	NM_001195011	NM_001046446	NM_001075254
NM_001105401	NM_001191299	NM_001046334	NM_001076089		NM_001144085	NM_001195012	NM_001046447	NM_001075259
NM_001105411	NM_001191301	NM_001046336	NM_001076098		NM_001144086	NM_001195020	NM_001046450	NM_001075265
NM_001105418	NM_001191303	NM_001046343	NM_001076106		NM_001144089	NM_001195631	NM_001046453	NM_001075267
NM_001105423	NM_001191311	NM_001046344	NM_001076111		NM_001144094	NM_001199006	NM_001046456	NM_001075278
NM_001105433	NM_001191312	NM_001046347	NM_001076112		NM_001144098	NM_001199027	NM_001046458	NM_001075280
NM_001105435	NM_001191339	NM_001046350	NM_001076116		NM_001144099	NM_001199065	NM_001046461	NM_001075282
NM_001105440	NM_001191340	NM_001046351	NM_001076122		NM_001144100	NM_001199075	NM_001046464	NM_001075286
NM_001105444	NM_001191349	NM_001046357	NM_001076126		NM_001144102	NM_001204119	NM_001046465	NM_001075287
NM_001105448	NM_001191351	NM_001046361	NM_001076135		NM_001144105	NM_001204449	NM_001046469	NM_001075289
NM_001105452	NM_001191355	NM_001046362	NM_001076141		NM_001144107	NM_001205186	NM_001046475	NM_001075292
NM_001105453	NM_001191357	NM_001046363	NM_001076142		NM_001144109	NM_001205189	NM_001046476	NM_001075294
NM_001105454	NM_001191359	NM_001046366	NM_001076143		NM_001144873	NM_001205320	NM_001046481	NM_001075298
NM_001105456	NM_001191366	NM_001046368	NM_001076144		NM_001145061	NM_001205326	NM_001046483	NM_001075300
NM_001105457	NM_001191371	NM_001046369	NM_001076147		NM_001145234	NM_001205333	NM_001046487	NM_001075302
NM_001105461	NM_001191376	NM_001046371	NM_001076148		NM_001145397	NM_001205337	NM_001046491	NM_001075303
NM_001105465	NM_001191386	NM_001046375	NM_001076149		NM_001145539	NM_001205356	NM_001046494	NM_001075306
NM_001105467	NM_001191387	NM_001046376	NM_001076154		NM_001145757	NM_001205359	NM_001046499	NM_001075308
NM_001105468	NM_001191401	NM_001046378	NM_001076156		NM_001145758	NM_001205368	NM_001046501	NM_001075314
NM_001105470	NM_001191417	NM_001046379	NM_001076160		NM_001145793	NM_001205375	NM_001046502	NM_001075315
NM_001105484	NM_001191429	NM_001046381	NM_001076163		NM_001145992	NM_001205378	NM_001046504	NM_001075317
NM_001105486	NM_001191451	NM_001046382	NM_001076172		NM_001146118	NM_001205382	NM_001046505	NM_001075318
NM_001105490	NM_001191453	NM_001046383	NM_001076177		NM_001146301	NM_001205390	NM_001046508	NM_001075320
NM_001105499	NM_001191461	NM_001046384	NM_001076181		NM_001146302	NM_001205394	NM_001046512	NM_001075323
NM_001105504	NM_001191466	NM_001046385	NM_001076183		NM_001159413	NM_001205411	NM_001046514	NM_001075324
NM_001105506	NM_001191475	NM_001046386	NM_001076184		NM_001160177	NM_001205422	NM_001046515	NM_001075325
NM_001105507	NM_001191484	NM_001046387	NM_001076185		NM_001162419	NM_001205448	NM_001046518	NM_001075328
NM_001105510	NM_001191486	NM_001046391	NM_001076186		NM_001162420	NM_001205451	NM_001046522	NM_001075333
NM_001105511	NM_001191487	NM_001046395	NM_001076196		NM_001162421	NM_001205452	NM_001046524	NM_001075334
NM_001105512	NM_001191489	NM_001046397	NM_001076199		NM_001162927	NM_001205466	NM_001046525	NM_001075336
NM_001105609	NM_001191496	NM_001046400	NM_001076204		NM_001163142	NM_001205476	NM_001046527	NM_001075337
NM_001105618	NM_001191504	NM_001046401	NM_001076205		NM_001163244	NM_001205482	NM_001046529	NM_001075338
NM_001105619	NM_001191510	NM_001046402	NM_001076209		NM_001163249	NM_001205485	NM_001046530	NM_001075340
NM_001105621	NM_001191516	NM_001046405	NM_001076214		NM_001163414	NM_001205487	NM_001046531	NM_001075350
NM_001105624	NM_001191519	NM_001046406	NM_001076219		NM_001163777	NM_001205499	NM_001046532	NM_001075352
NM_001105636	NM_001191528	NM_001046408	NM_001076220		NM_001163781	NM_001205507	NM_001046533	NM_001075354
NM_001105642	NM_001192021	NM_001046412	NM_001076222		NM_001163802	NM_001205523	NM_001046534	NM_001075357
NM_001105650	NM_001192022	NM_001046413	NM_001076230		NM_001163936	NM_001205526	NM_001046537	NM_001075359
NM_001105653	NM_001192032	NM_001046414	NM_001076233		NM_001163943	NM_001205532	NM_001046539	NM_001075363
NM_001105655	NM_001192045	NM_001046415	NM_001076237		NM_001163946	NM_001205535	NM_001046540	NM_001075364
NM_001109792	NM_001192049	NM_001046417	NM_001076241		NM_001163947	NM_001205541	NM_001046543	NM_001075366
NM_001109806	NM_001192060	NM_001046418	NM_001076250		NM_001164321	NM_001205543	NM_001046544	NM_001075367
NM_001109815	NM_001192074	NM_001046420	NM_001076253		NM_001166223	NM_001205549	NM_001046546	NM_001075368
NM_001109964	NM_001192077	NM_001046421	NM_001076254		NM_001166224	NM_001205555	NM_001046547	NM_001075369
NM_001109978	NM_001192080	NM_001046425	NM_001076257		NM_001166225	NM_001205560	NM_001046550	NM_001075371
NM_001109982	NM_001192088	NM_001046426	NM_001076258		NM_001166227	NM_001205563	NM_001046551	NM_001075378
NM_001110003	NM_001192089	NM_001046427	NM_001076259		NM_001166296	NM_001205564	NM_001046552	NM_001075379
NM_001110069	NM_001192090	NM_001046430	NM_001076271		NM_001166487	NM_001205601	NM_001046553	NM_001075381
NM_001110092	NM_001192091	NM_001046433	NM_001076275		NM_001166509	NM_001205613	NM_001046556	NM_001075383
NM_001110096	NM_001192093	NM_001046438	NM_001076279		NM_001166512	NM_001205621	NM_001046557	NM_001075385
NM_001110098	NM_001192108	NM_001046439	NM_001076281		NM_001166514	NM_001205639	NM_001046559	NM_001075386
NM_001110183	NM_001192123	NM_001046446	NM_001076287		NM_001166516	NM_001205643	NM_001046560	NM_001075392
NM_001110185	NM_001192127	NM_001046447	NM_001076290		NM_001166517	NM_001205663	NM_001046561	NM_001075396
NM_001110186	NM_001192138	NM_001046450	NM_001076291		NM_001166518	NM_001205670	NM_001046562	NM_001075399
NM_001110188	NM_001192148	NM_001046453	NM_001076300		NM_001166520	NM_001205680	NM_001046563	NM_001075402
NM_001110507	NM_001192154	NM_001046456	NM_001076311		NM_001166527	NM_001205688	NM_001046564	NM_001075403
NM_001110509	NM_001192155	NM_001046458	NM_001076313		NM_001166528	NM_001205694	NM_001046565	NM_001075405
NM_001110773	NM_001192157	NM_001046459	NM_001076316		NM_001166560	NM_001205697	NM_001046568	NM_001075415
NM_001111068	NM_001192160	NM_001046464	NM_001076331		NM_001166570	NM_001205712	NM_001046569	NM_001075416
NM_001111070	NM_001192161	NM_001046465	NM_001076338		NM_001166574	NM_001205722	NM_001046573	NM_001075428
NM_001111104	NM_001192177	NM_001046469	NM_001076345		NM_001166602	NM_001205724	NM_001046577	NM_001075430
NM_001111108	NM_001192193	NM_001046472	NM_001076347		NM_001166605	NM_001205729	NM_001046580	NM_001075431
NM_001111109	NM_001192205	NM_001046475	NM_001076349		NM_001166616	NM_001205732	NM_001046583	NM_001075433
NM_001111262	NM_001192208	NM_001046476	NM_001076356		NM_001166652	NM_001205745	NM_001046585	NM_001075436
NM_001111263	NM_001192214	NM_001046478	NM_001076358		NM_001167660	NM_001205761	NM_001046588	NM_001075444
NM_001111325	NM_001192230	NM_001046481	NM_001076362		NM_001167824	NM_001205783	NM_001046590	NM_001075447
NM_001113172	NM_001192237	NM_001046483	NM_001076363		NM_001167874	NM_001205788	NM_001046595	NM_001075455
NM_001113173	NM_001192253	NM_001046484	NM_001076366		NM_001167900	NM_001205796	NM_001046596	NM_001075459
NM_001113224	NM_001192255	NM_001046485	NM_001076371		NM_001168003	NM_001205801	NM_001046597	NM_001075468
NM_001113229	NM_001192262	NM_001046487	NM_001076376		NM_001168245	NM_001205814	NM_001046600	NM_001075472
NM_001113230	NM_001192267	NM_001046491	NM_001076382		NM_001168275	NM_001205817	NM_001046601	NM_001075473
NM_001113241	NM_001192274	NM_001046494	NM_001076385		NM_001168279	NM_001205822	NM_001046608	NM_001075474
NM_001113247	NM_001192279	NM_001046499	NM_001076394		NM_001168406	NM_001205824	NM_001046612	NM_001075483
NM_001113249	NM_001192283	NM_001046502	NM_001076398		NM_001168587	NM_001205826	NM_001046614	NM_001075484
NM_001113259	NM_001192284	NM_001046504	NM_001076405		NM_001168606	NM_001205839	NM_001046617	NM_001075492
NM_001113261	NM_001192285	NM_001046505	NM_001076409		NM_001168617	NM_001205840	NM_001046618	NM_001075495
NM_001113277	NM_001192287	NM_001046508	NM_001076411		NM_001168662	NM_001205849	NM_001046619	NM_001075498
NM_001113278	NM_001192303	NM_001046509	NM_001076414		NM_001168704	NM_001205852	NM_001046620	NM_001075499
NM_001113279	NM_001192304	NM_001046512	NM_001076417		NM_001168706	NM_001205855	NM_001046622	NM_001075505
NM_001113280	NM_001192305	NM_001046514	NM_001076418		NM_001170532	NM_001205857	NM_001046623	NM_001075506
NM_001113281	NM_001192307	NM_001046515	NM_001076419		NM_001172040	NM_001205858	NM_001046634	NM_001075507
NM_001113298	NM_001192310	NM_001046518	NM_001076443		NM_001172041	NM_001205863	NM_001048165	NM_001075510
NM_001113304	NM_001192321	NM_001046519	NM_001076449		NM_001172042	NM_001205873	NM_001048182	NM_001075511
NM_001113720	NM_001192323	NM_001046521	NM_001076450		NM_001172518	NM_001205875	NM_001075120	NM_001075518
NM_001113725	NM_001192327	NM_001046522	NM_001076454		NM_001172519	NM_001205882	NM_001075129	NM_001075522
NM_001113727	NM_001192330	NM_001046524	NM_001076456		NM_001172595	NM_001205887	NM_001075132	NM_001075527
NM_001113757	NM_001192337	NM_001046528	NM_001076459		NM_001178103	NM_001205890	NM_001075134	NM_001075530
NM_001113763	NM_001192339	NM_001046529	NM_001076468		NM_001184950	NM_001205891	NM_001075138	NM_001075531
NM_001114082	NM_001192343	NM_001046530	NM_001076471		NM_001184951	NM_001205901	NM_001075139	NM_001075532
NM_001114189	NM_001192354	NM_001046531	NM_001076472		NM_001185116	NM_001205907	NM_001075151	NM_001075538
NM_001114191	NM_001192360	NM_001046532	NM_001076477		NM_001185126	NM_001205909	NM_001075152	NM_001075557
NM_001114297	NM_001192362	NM_001046533	NM_001076479		NM_001190269	NM_001205913	NM_001075153	NM_001075558
NM_001114508	NM_001192363	NM_001046534	NM_001076482		NM_001190300	NM_001205914	NM_001075155	NM_001075562
NM_001114509	NM_001192366	NM_001046539	NM_001076495		NM_001190424	NM_001205926	NM_001075156	NM_001075563
NM_001114522	NM_001192371	NM_001046540	NM_001076510		NM_001191119	NM_001205928	NM_001075157	NM_001075565
NM_001114523	NM_001192373	NM_001046543	NM_001076513		NM_001191125	NM_001205934	NM_001075158	NM_001075566
NM_001114524	NM_001192377	NM_001046544	NM_001076516		NM_001191127	NM_001205936	NM_001075159	NM_001075567
NM_001114525	NM_001192407	NM_001046546	NM_001076517		NM_001191131	NM_001205956	NM_001075160	NM_001075574
NM_001114858	NM_001192411	NM_001046547	NM_001076523		NM_001191135	NM_001205962	NM_001075161	NM_001075575
NM_001114859	NM_001192425	NM_001046550	NM_001076531		NM_001191136	NM_001205964	NM_001075170	NM_001075576
NM_001115084	NM_001192429	NM_001046552	NM_001076532		NM_001191142	NM_001205969	NM_001075171	NM_001075578
NM_001122593	NM_001192431	NM_001046553	NM_001076534		NM_001191148	NM_001205971	NM_001075172	NM_001075579
NM_001123035	NM_001192437	NM_001046556	NM_001076538		NM_001191153	NM_001205973	NM_001075175	NM_001075581
NM_001127172	NM_001192438	NM_001046557	NM_001076542		NM_001191154	NM_001205979	NM_001075176	NM_001075584
NM_001127210	NM_001192439	NM_001046559	NM_001076550		NM_001191159	NM_001205986	NM_001075178	NM_001075588
NM_001127316	NM_001192445	NM_001046560	NM_001076551		NM_001191160	NM_001205987	NM_001075181	NM_001075591
NM_001128502	NM_001192449	NM_001046561	NM_001076796		NM_001191161	NM_001206008	NM_001075183	NM_001075592
NM_001128508	NM_001192457	NM_001046562	NM_001076798		NM_001191164	NM_001206011	NM_001075185	NM_001075596
NM_001130760	NM_001192460	NM_001046563	NM_001076802		NM_001191175	NM_001206012	NM_001075186	NM_001075599
NM_001130761	NM_001192462	NM_001046564	NM_001076807		NM_001191182	NM_001206024	NM_001075187	NM_001075600
NM_001130764	NM_001192477	NM_001046566	NM_001076809		NM_001191188	NM_001206059	NM_001075188	NM_001075602
NM_001134662	NM_001192481	NM_001046568	NM_001076815		NM_001191192	NM_001206079	NM_001075190	NM_001075605
NM_001135641	NM_001192484	NM_001046569	NM_001076824		NM_001191195	NM_001206084	NM_001075191	NM_001075607
NM_001142917	NM_001192486	NM_001046570	NM_001076826		NM_001191198	NM_001206092	NM_001075195	NM_001075608
NM_001143735	NM_001192494	NM_001046571	NM_001076830		NM_001191199	NM_001206093	NM_001075196	NM_001075609
NM_001143736	NM_001192511	NM_001046576	NM_001076846		NM_001191207	NM_001206101	NM_001075201	NM_001075611
NM_001143742	NM_001192525	NM_001046577	NM_001076847		NM_001191208	NM_001206105	NM_001075206	NM_001075618
NM_001143746	NM_001192526	NM_001046580	NM_001076850		NM_001191216	NM_001206109	NM_001075208	NM_001075619
NM_001143747	NM_001192538	NM_001046581	NM_001076856		NM_001191222	NM_001206111	NM_001075209	NM_001075621
NM_001143749	NM_001192544	NM_001046583	NM_001076857		NM_001191232	NM_001206114	NM_001075211	NM_001075625
NM_001143846	NM_001192547	NM_001046585	NM_001076858		NM_001191233	NM_001206128	NM_001075212	NM_001075634
NM_001143866	NM_001192565	NM_001046588	NM_001076867		NM_001191240	NM_001206143	NM_001075213	NM_001075638
NM_001143868	NM_001192566	NM_001046595	NM_001076869		NM_001191241	NM_001206148	NM_001075214	NM_001075640
NM_001143871	NM_001192568	NM_001046597	NM_001076883		NM_001191249	NM_001206155	NM_001075216	NM_001075650
NM_001143875	NM_001192569	NM_001046600	NM_001076884		NM_001191251	NM_001206162	NM_001075217	NM_001075655
NM_001144075	NM_001192570	NM_001046601	NM_001076887		NM_001191253	NM_001206203	NM_001075226	NM_001075656
NM_001144078	NM_001192575	NM_001046608	NM_001076889		NM_001191262	NM_001206213	NM_001075227	NM_001075660
NM_001144080	NM_001192579	NM_001046612	NM_001076894		NM_001191264	NM_001206214	NM_001075228	NM_001075662
NM_001144084	NM_001192580	NM_001046614	NM_001076905		NM_001191267	NM_001206224	NM_001075229	NM_001075665
NM_001144085	NM_001192583	NM_001046617	NM_001076910		NM_001191277	NM_001206252	NM_001075232	NM_001075672
NM_001144086	NM_001192587	NM_001046618	NM_001076911		NM_001191289	NM_001206254	NM_001075233	NM_001075680
NM_001144089	NM_001192599	NM_001046619	NM_001076913		NM_001191298	NM_001206256	NM_001075236	NM_001075683
NM_001144094	NM_001192602	NM_001046620	NM_001076916		NM_001191299	NM_001206262	NM_001075241	NM_001075689
NM_001144099	NM_001192611	NM_001046623	NM_001076920		NM_001191302	NM_001206296	NM_001075243	NM_001075692
NM_001144102	NM_001192616	NM_001046634	NM_001076922		NM_001191306	NM_001206298	NM_001075245	NM_001075698
NM_001144103	NM_001192620	NM_001075120	NM_001076925		NM_001191312	NM_001206306	NM_001075246	NM_001075700
NM_001144105	NM_001192626	NM_001075123	NM_001076926		NM_001191315	NM_001206323	NM_001075255	NM_001075702
NM_001144107	NM_001192630	NM_001075128	NM_001076931		NM_001191325	NM_001206325	NM_001075257	NM_001075707
NM_001144852	NM_001192631	NM_001075129	NM_001076934		NM_001191330	NM_001206328	NM_001075260	NM_001075709
NM_001144873	NM_001192635	NM_001075132	NM_001076940		NM_001191333	NM_001206364	NM_001075261	NM_001075710
NM_001145061	NM_001192636	NM_001075138	NM_001076941		NM_001191335	NM_001206371	NM_001075262	NM_001075712
NM_001145233	NM_001192643	NM_001075141	NM_001076944		NM_001191338	NM_001206380	NM_001075264	NM_001075718
NM_001145397	NM_001192653	NM_001075149	NM_001076951		NM_001191341	NM_001206393	NM_001075266	NM_001075733
NM_001145539	NM_001192660	NM_001075151	NM_001076955		NM_001191345	NM_001206394	NM_001075268	NM_001075748
NM_001145757	NM_001192663	NM_001075154	NM_001076957		NM_001191350	NM_001206408	NM_001075269	NM_001075749
NM_001145758	NM_001192669	NM_001075156	NM_001076974		NM_001191352	NM_001206413	NM_001075270	NM_001075750
NM_001145793	NM_001192672	NM_001075158	NM_001076980		NM_001191356	NM_001206418	NM_001075271	NM_001075752
NM_001145871	NM_001192678	NM_001075159	NM_001076982		NM_001191357	NM_001206458	NM_001075272	NM_001075770
NM_001145992	NM_001192682	NM_001075160	NM_001076985		NM_001191371	NM_001206470	NM_001075274	NM_001075774
NM_001146118	NM_001192686	NM_001075161	NM_001076993		NM_001191378	NM_001206471	NM_001075275	NM_001075776
NM_001146301	NM_001192707	NM_001075164	NM_001076995		NM_001191385	NM_001206473	NM_001075276	NM_001075778
NM_001146302	NM_001192710	NM_001075165	NM_001076998		NM_001191394	NM_001206481	NM_001075277	NM_001075784
NM_001146692	NM_001192716	NM_001075167	NM_001076999		NM_001191421	NM_001206499	NM_001075279	NM_001075790
NM_001159413	NM_001192718	NM_001075168	NM_001077001		NM_001191451	NM_001206500	NM_001075281	NM_001075799
NM_001160177	NM_001192721	NM_001075169	NM_001077004		NM_001191457	NM_001206506	NM_001075283	NM_001075800
NM_001161651	NM_001192725	NM_001075170	NM_001077005		NM_001191458	NM_001206511	NM_001075284	NM_001075803
NM_001162419	NM_001192734	NM_001075171	NM_001077008		NM_001191459	NM_001206516	NM_001075285	NM_001075810
NM_001162420	NM_001192735	NM_001075172	NM_001077010		NM_001191483	NM_001206545	NM_001075288	NM_001075811
NM_001162421	NM_001192739	NM_001075174	NM_001077011		NM_001191502	NM_001206547	NM_001075290	NM_001075816
NM_001162927	NM_001192745	NM_001075175	NM_001077013		NM_001191503	NM_001206549	NM_001075291	NM_001075819
NM_001163142	NM_001192748	NM_001075176	NM_001077014		NM_001191509	NM_001206550	NM_001075293	NM_001075822
NM_001163249	NM_001192757	NM_001075178	NM_001077035		NM_001191514	NM_001206573	NM_001075295	NM_001075827
NM_001163414	NM_001192764	NM_001075179	NM_001077036		NM_001191530	NM_001206583	NM_001075296	NM_001075829
NM_001163442	NM_001192766	NM_001075181	NM_001077042		NM_001191535	NM_001206591	NM_001075299	NM_001075830
NM_001163781	NM_001192775	NM_001075182	NM_001077044		NM_001191541	NM_001206596	NM_001075304	NM_001075831
NM_001163784	NM_001192780	NM_001075186	NM_001077059		NM_001191543	NM_001206600	NM_001075307	NM_001075836
NM_001163802	NM_001192781	NM_001075187	NM_001077073		NM_001191546	NM_001206608	NM_001075310	NM_001075837
NM_001163943	NM_001192791	NM_001075190	NM_001077075		NM_001192019	NM_001206622	NM_001075312	NM_001075838
NM_001163946	NM_001192792	NM_001075191	NM_001077092		NM_001192022	NM_001206623	NM_001075316	NM_001075839
NM_001163947	NM_001192802	NM_001075195	NM_001077094		NM_001192033	NM_001206624	NM_001075319	NM_001075857
NM_001164321	NM_001192832	NM_001075196	NM_001077113		NM_001192035	NM_001206628	NM_001075321	NM_001075860
NM_001164418	NM_001192838	NM_001075197	NM_001077114		NM_001192038	NM_001206633	NM_001075326	NM_001075868
NM_001166223	NM_001192844	NM_001075200	NM_001077116		NM_001192039	NM_001206637	NM_001075329	NM_001075871
NM_001166224	NM_001192847	NM_001075206	NM_001077118		NM_001192045	NM_001206640	NM_001075330	NM_001075875
NM_001166225	NM_001192848	NM_001075208	NM_001077422		NM_001192046	NM_001206643	NM_001075331	NM_001075883
NM_001166227	NM_001192853	NM_001075209	NM_001077486		NM_001192049	NM_001206662	NM_001075332	NM_001075892
NM_001166296	NM_001192875	NM_001075211	NM_001077827		NM_001192057	NM_001206668	NM_001075341	NM_001075911
NM_001166486	NM_001192880	NM_001075212	NM_001077830		NM_001192058	NM_001206705	NM_001075342	NM_001075912
NM_001166487	NM_001192881	NM_001075213	NM_001077831		NM_001192062	NM_001206714	NM_001075344	NM_001075919
NM_001166512	NM_001192898	NM_001075214	NM_001077833		NM_001192064	NM_001206720	NM_001075345	NM_001075922
NM_001166516	NM_001192902	NM_001075216	NM_001077834		NM_001192074	NM_001206728	NM_001075346	NM_001075924
NM_001166517	NM_001192904	NM_001075217	NM_001077835		NM_001192082	NM_001206737	NM_001075347	NM_001075942
NM_001166518	NM_001192905	NM_001075221	NM_001077837		NM_001192086	NM_001206751	NM_001075351	NM_001075947
NM_001166520	NM_001192907	NM_001075226	NM_001077840		NM_001192101	NM_001206771	NM_001075355	NM_001075948
NM_001166527	NM_001192909	NM_001075227	NM_001077849		NM_001192104	NM_001206772	NM_001075356	NM_001075960
NM_001166528	NM_001192911	NM_001075228	NM_001077851		NM_001192105	NM_001206777	NM_001075358	NM_001075965
NM_001166560	NM_001192916	NM_001075229	NM_001077852		NM_001192113	NM_001206779	NM_001075360	NM_001075974
NM_001166569	NM_001192923	NM_001075230	NM_001077853		NM_001192115	NM_001206781	NM_001075361	NM_001075975
NM_001166570	NM_001192931	NM_001075231	NM_001077861		NM_001192118	NM_001206784	NM_001075362	NM_001075982
NM_001166573	NM_001192935	NM_001075232	NM_001077864		NM_001192119	NM_001206824	NM_001075370	NM_001075985
NM_001166574	NM_001192941	NM_001075233	NM_001077866		NM_001192127	NM_001206832	NM_001075374	NM_001075987
NM_001166602	NM_001192953	NM_001075235	NM_001077884		NM_001192128	NM_001206861	NM_001075375	NM_001075991
NM_001166605	NM_001192955	NM_001075236	NM_001077885		NM_001192135	NM_001206865	NM_001075376	NM_001075998
NM_001166609	NM_001192973	NM_001075241	NM_001077886		NM_001192136	NM_001206867	NM_001075380	NM_001076000
NM_001166616	NM_001192981	NM_001075243	NM_001077893		NM_001192142	NM_001206869	NM_001075384	NM_001076008
NM_001166652	NM_001192993	NM_001075246	NM_001077901		NM_001192144	NM_001206871	NM_001075387	NM_001076011
NM_001167660	NM_001193004	NM_001075249	NM_001077909		NM_001192145	NM_001206875	NM_001075388	NM_001076012
NM_001167824	NM_001193013	NM_001075255	NM_001077911		NM_001192148	NM_001206882	NM_001075389	NM_001076013
NM_001167834	NM_001193017	NM_001075257	NM_001077914		NM_001192163	NM_001206894	NM_001075390	NM_001076014
NM_001167874	NM_001193025	NM_001075261	NM_001077916		NM_001192165	NM_001206895	NM_001075391	NM_001076017
NM_001167900	NM_001193036	NM_001075262	NM_001077919		NM_001192175	NM_001206905	NM_001075393	NM_001076018
NM_001168003	NM_001193042	NM_001075264	NM_001077922		NM_001192180	NM_001206910	NM_001075395	NM_001076025
NM_001168245	NM_001193050	NM_001075266	NM_001077928		NM_001192187	NM_001206911	NM_001075397	NM_001076027
NM_001168275	NM_001193053	NM_001075267	NM_001077930		NM_001192192	NM_001206921	NM_001075398	NM_001076028
NM_001168279	NM_001193067	NM_001075268	NM_001077933		NM_001192200	NM_001206939	NM_001075400	NM_001076030
NM_001168406	NM_001193068	NM_001075269	NM_001077941		NM_001192206	NM_001206948	NM_001075401	NM_001076033
NM_001168587	NM_001193071	NM_001075271	NM_001077942		NM_001192207	NM_001206963	NM_001075404	NM_001076036
NM_001168601	NM_001193093	NM_001075272	NM_001077950		NM_001192209	NM_001206965	NM_001075406	NM_001076041
NM_001168605	NM_001193100	NM_001075274	NM_001077952		NM_001192212	NM_001206989	NM_001075407	NM_001076046
NM_001168606	NM_001193105	NM_001075276	NM_001077953		NM_001192223	NM_001206990	NM_001075410	NM_001076047
NM_001168613	NM_001193109	NM_001075277	NM_001077993		NM_001192224	NM_001207027	NM_001075412	NM_001076048
NM_001168617	NM_001193112	NM_001075279	NM_001077999		NM_001192234	NM_001207028	NM_001075413	NM_001076062
NM_001168662	NM_001193113	NM_001075281	NM_001078003		NM_001192241	NM_001207061	NM_001075414	NM_001076065
NM_001168704	NM_001193131	NM_001075285	NM_001078007		NM_001192247	NM_001242342	NM_001075417	NM_001076067
NM_001170532	NM_001193132	NM_001075286	NM_001078028		NM_001192248	NM_001243284	NM_001075418	NM_001076072
NM_001172040	NM_001193136	NM_001075288	NM_001078034		NM_001192256	NM_001243287	NM_001075419	NM_001076076
NM_001172041	NM_001193140	NM_001075291	NM_001078035		NM_001192257	NM_001243296	NM_001075420	NM_001076078
NM_001172042	NM_001193158	NM_001075293	NM_001078037		NM_001192258	NM_001243298	NM_001075421	NM_001076098
NM_001172518	NM_001193160	NM_001075295	NM_001078040		NM_001192269	NM_001244145	NM_001075422	NM_001076106
NM_001172519	NM_001193166	NM_001075296	NM_001078041		NM_001192273	NM_001244171	NM_001075423	NM_001076111
NM_001172595	NM_001193179	NM_001075299	NM_001078045		NM_001192278	NM_001244206	NM_001075424	NM_001076112
NM_001172708	NM_001193180	NM_001075304	NM_001078048		NM_001192281	NM_001244217	NM_001075426	NM_001076116
NM_001184950	NM_001193182	NM_001075307	NM_001078056		NM_001192289	NM_001244294	NM_001075427	NM_001076126
NM_001184951	NM_001193185	NM_001075310	NM_001078058		NM_001192291	NM_001244324	NM_001075429	NM_001076135
NM_001185116	NM_001193186	NM_001075312	NM_001078062		NM_001192297	NM_001244408	NM_001075432	NM_001076141
NM_001185126	NM_001193198	NM_001075316	NM_001078067		NM_001192303	NM_001245926	NM_001075437	NM_001076142
NM_001190269	NM_001193201	NM_001075319	NM_001078078		NM_001192304	NM_001245928	NM_001075438	NM_001076143
NM_001190300	NM_001193203	NM_001075320	NM_001078080		NM_001192306	NM_001245934	NM_001075439	NM_001076144
NM_001190424	NM_001193215	NM_001075321	NM_001078082		NM_001192313	NM_001245949	NM_001075440	NM_001076148
NM_001191119	NM_001193222	NM_001075323	NM_001078089		NM_001192316	NM_001245998	NM_001075442	NM_001076149
NM_001191125	NM_001193224	NM_001075327	NM_001078094		NM_001192329	NM_001252441	NM_001075445	NM_001076151
NM_001191127	NM_001193229	NM_001075329	NM_001078097		NM_001192333	NM_001252510	NM_001075446	NM_001076156
NM_001191131	NM_001193232	NM_001075330	NM_001078101		NM_001192335	NM_173877	NM_001075449	NM_001076158
NM_001191135	NM_001193240	NM_001075331	NM_001078106		NM_001192351	NM_173881	NM_001075452	NM_001076160
NM_001191136	NM_001193243	NM_001075332	NM_001078116		NM_001192352	NM_173882	NM_001075453	NM_001076163
NM_001191142	NM_001193259	NM_001075340	NM_001078126		NM_001192354	NM_173883	NM_001075454	NM_001076172
NM_001191153	NM_001194961	NM_001075341	NM_001078133		NM_001192358	NM_173886	NM_001075456	NM_001076177
NM_001191154	NM_001195011	NM_001075342	NM_001078139		NM_001192359	NM_173890	NM_001075457	NM_001076181
NM_001191159	NM_001195020	NM_001075345	NM_001078141		NM_001192367	NM_173897	NM_001075460	NM_001076184
NM_001191160	NM_001195092	NM_001075346	NM_001078142		NM_001192369	NM_173899	NM_001075462	NM_001076185
NM_001191161	NM_001195631	NM_001075347	NM_001078144		NM_001192370	NM_173907	NM_001075463	NM_001076186
NM_001191164	NM_001199027	NM_001075350	NM_001078157		NM_001192371	NM_173908	NM_001075464	NM_001076196
NM_001191175	NM_001199065	NM_001075351	NM_001078158		NM_001192386	NM_173910	NM_001075467	NM_001076199
NM_001191179	NM_001205061	NM_001075352	NM_001078163		NM_001192387	NM_173911	NM_001075470	NM_001076204
NM_001191182	NM_001205186	NM_001075356	NM_001078164		NM_001192399	NM_173914	NM_001075471	NM_001076205
NM_001191184	NM_001205297	NM_001075358	NM_001079508		NM_001192400	NM_173924	NM_001075475	NM_001076209
NM_001191188	NM_001205324	NM_001075362	NM_001079579		NM_001192403	NM_173930	NM_001075476	NM_001076214
NM_001191192	NM_001205326	NM_001075363	NM_001079587		NM_001192407	NM_173931	NM_001075477	NM_001076216
NM_001191195	NM_001205337	NM_001075370	NM_001079597		NM_001192409	NM_173953	NM_001075478	NM_001076219
NM_001191198	NM_001205359	NM_001075374	NM_001079617		NM_001192410	NM_173962	NM_001075481	NM_001076220
NM_001191199	NM_001205378	NM_001075375	NM_001079623		NM_001192413	NM_173963	NM_001075482	NM_001076223
NM_001191207	NM_001205379	NM_001075376	NM_001079634		NM_001192414	NM_173964	NM_001075485	NM_001076227
NM_001191208	NM_001205382	NM_001075378	NM_001079635		NM_001192420	NM_173965	NM_001075486	NM_001076230
NM_001191216	NM_001205394	NM_001075380	NM_001079637		NM_001192438	NM_174002	NM_001075487	NM_001076233
NM_001191222	NM_001205395	NM_001075381	NM_001079642		NM_001192447	NM_174005	NM_001075488	NM_001076237
NM_001191224	NM_001205408	NM_001075384	NM_001079646		NM_001192448	NM_174011	NM_001075489	NM_001076241
NM_001191232	NM_001205415	NM_001075386	NM_001079647		NM_001192450	NM_174015	NM_001075490	NM_001076243
NM_001191233	NM_001205422	NM_001075387	NM_001079649		NM_001192452	NM_174019	NM_001075491	NM_001076250
NM_001191240	NM_001205427	NM_001075388	NM_001079778		NM_001192464	NM_174027	NM_001075493	NM_001076251
NM_001191241	NM_001205441	NM_001075389	NM_001079779		NM_001192466	NM_174028	NM_001075496	NM_001076253
NM_001191249	NM_001205444	NM_001075390	NM_001079780		NM_001192467	NM_174044	NM_001075501	NM_001076254
NM_001191251	NM_001205446	NM_001075391	NM_001079793		NM_001192474	NM_174045	NM_001075502	NM_001076255
NM_001191253	NM_001205448	NM_001075392	NM_001079797		NM_001192480	NM_174048	NM_001075503	NM_001076256
NM_001191262	NM_001205450	NM_001075393	NM_001080214		NM_001192482	NM_174059	NM_001075504	NM_001076257
NM_001191264	NM_001205452	NM_001075395	NM_001080217		NM_001192483	NM_174078	NM_001075508	NM_001076258
NM_001191267	NM_001205454	NM_001075397	NM_001080218		NM_001192484	NM_174084	NM_001075512	NM_001076259
NM_001191277	NM_001205458	NM_001075398	NM_001080219		NM_001192486	NM_174090	NM_001075513	NM_001076271
NM_001191284	NM_001205466	NM_001075399	NM_001080221		NM_001192494	NM_174094	NM_001075514	NM_001076272
NM_001191289	NM_001205476	NM_001075400	NM_001080225		NM_001192495	NM_174097	NM_001075515	NM_001076274
NM_001191293	NM_001205482	NM_001075401	NM_001080228		NM_001192508	NM_174109	NM_001075517	NM_001076275
NM_001191298	NM_001205485	NM_001075403	NM_001080239		NM_001192512	NM_174112	NM_001075521	NM_001076276
NM_001191302	NM_001205487	NM_001075404	NM_001080242		NM_001192518	NM_174117	NM_001075525	NM_001076279
NM_001191306	NM_001205496	NM_001075406	NM_001080244		NM_001192519	NM_174123	NM_001075526	NM_001076281
NM_001191308	NM_001205499	NM_001075407	NM_001080246		NM_001192522	NM_174127	NM_001075529	NM_001076282
NM_001191315	NM_001205502	NM_001075410	NM_001080262		NM_001192524	NM_174128	NM_001075533	NM_001076287
NM_001191325	NM_001205507	NM_001075412	NM_001080264		NM_001192525	NM_174139	NM_001075534	NM_001076290
NM_001191330	NM_001205508	NM_001075413	NM_001080268		NM_001192526	NM_174155	NM_001075535	NM_001076291
NM_001191333	NM_001205518	NM_001075420	NM_001080271		NM_001192528	NM_174160	NM_001075539	NM_001076300
NM_001191335	NM_001205521	NM_001075421	NM_001080278		NM_001192529	NM_174166	NM_001075540	NM_001076302
NM_001191338	NM_001205523	NM_001075422	NM_001080279		NM_001192532	NM_174167	NM_001075546	NM_001076311
NM_001191341	NM_001205527	NM_001075424	NM_001080281		NM_001192534	NM_174170	NM_001075547	NM_001076313
NM_001191345	NM_001205532	NM_001075427	NM_001080282		NM_001192535	NM_174172	NM_001075548	NM_001076316
NM_001191347	NM_001205535	NM_001075429	NM_001080294		NM_001192536	NM_174176	NM_001075549	NM_001076325
NM_001191350	NM_001205536	NM_001075432	NM_001080301		NM_001192539	NM_174181	NM_001075550	NM_001076329
NM_001191352	NM_001205543	NM_001075437	NM_001080305		NM_001192543	NM_174183	NM_001075551	NM_001076331
NM_001191356	NM_001205548	NM_001075438	NM_001080317		NM_001192545	NM_174191	NM_001075552	NM_001076334
NM_001191378	NM_001205549	NM_001075439	NM_001080318		NM_001192546	NM_174192	NM_001075553	NM_001076338
NM_001191385	NM_001205555	NM_001075442	NM_001080327		NM_001192548	NM_174205	NM_001075555	NM_001076344
NM_001191394	NM_001205564	NM_001075444	NM_001080329		NM_001192553	NM_174221	NM_001075556	NM_001076345
NM_001191421	NM_001205568	NM_001075445	NM_001080340		NM_001192555	NM_174225	NM_001075559	NM_001076347
NM_001191425	NM_001205577	NM_001075447	NM_001080343		NM_001192558	NM_174248	NM_001075560	NM_001076349
NM_001191446	NM_001205579	NM_001075448	NM_001080355		NM_001192560	NM_174252	NM_001075561	NM_001076356
NM_001191457	NM_001205593	NM_001075449	NM_001080362		NM_001192563	NM_174254	NM_001075564	NM_001076358
NM_001191458	NM_001205596	NM_001075452	NM_001080365		NM_001192565	NM_174260	NM_001075570	NM_001076359
NM_001191459	NM_001205606	NM_001075453	NM_001080367		NM_001192566	NM_174262	NM_001075571	NM_001076362
NM_001191483	NM_001205611	NM_001075454	NM_001080906		NM_001192567	NM_174263	NM_001075572	NM_001076363
NM_001191502	NM_001205639	NM_001075456	NM_001080919		NM_001192569	NM_174264	NM_001075573	NM_001076366
NM_001191503	NM_001205640	NM_001075457	NM_001081510		NM_001192570	NM_174276	NM_001075577	NM_001076367
NM_001191509	NM_001205643	NM_001075460	NM_001081511		NM_001192573	NM_174279	NM_001075582	NM_001076375
NM_001191514	NM_001205644	NM_001075462	NM_001081515		NM_001192587	NM_174280	NM_001075587	NM_001076376
NM_001191530	NM_001205648	NM_001075463	NM_001081517		NM_001192588	NM_174294	NM_001075589	NM_001076380
NM_001191535	NM_001205659	NM_001075464	NM_001081521		NM_001192589	NM_174308	NM_001075593	NM_001076382
NM_001191539	NM_001205670	NM_001075467	NM_001081523		NM_001192594	NM_174317	NM_001075594	NM_001076385
NM_001191541	NM_001205674	NM_001075470	NM_001081526		NM_001192595	NM_174324	NM_001075597	NM_001076388
NM_001191543	NM_001205679	NM_001075471	NM_001081530		NM_001192597	NM_174325	NM_001075598	NM_001076394
NM_001191546	NM_001205680	NM_001075472	NM_001081538		NM_001192603	NM_174356	NM_001075601	NM_001076405
NM_001192019	NM_001205684	NM_001075473	NM_001081542		NM_001192604	NM_174358	NM_001075603	NM_001076407
NM_001192033	NM_001205686	NM_001075475	NM_001081547		NM_001192607	NM_174360	NM_001075610	NM_001076409
NM_001192035	NM_001205688	NM_001075476	NM_001081575		NM_001192613	NM_174373	NM_001075613	NM_001076411
NM_001192038	NM_001205704	NM_001075477	NM_001081576		NM_001192615	NM_174374	NM_001075614	NM_001076413
NM_001192039	NM_001205712	NM_001075478	NM_001081584		NM_001192616	NM_174375	NM_001075616	NM_001076414
NM_001192042	NM_001205713	NM_001075480	NM_001081590		NM_001192617	NM_174377	NM_001075617	NM_001076417
NM_001192046	NM_001205715	NM_001075481	NM_001081592		NM_001192624	NM_174380	NM_001075620	NM_001076418
NM_001192057	NM_001205717	NM_001075482	NM_001081596		NM_001192629	NM_174395	NM_001075622	NM_001076419
NM_001192058	NM_001205718	NM_001075485	NM_001081602		NM_001192633	NM_174398	NM_001075623	NM_001076432
NM_001192062	NM_001205719	NM_001075487	NM_001081604		NM_001192634	NM_174404	NM_001075624	NM_001076438
NM_001192064	NM_001205722	NM_001075488	NM_001081614		NM_001192639	NM_174415	NM_001075627	NM_001076449
NM_001192069	NM_001205726	NM_001075489	NM_001081616		NM_001192640	NM_174417	NM_001075628	NM_001076450
NM_001192082	NM_001205728	NM_001075490	NM_001081618		NM_001192643	NM_174419	NM_001075629	NM_001076454
NM_001192086	NM_001205732	NM_001075491	NM_001081624		NM_001192647	NM_174437	NM_001075631	NM_001076456
NM_001192101	NM_001205733	NM_001075493	NM_001081714		NM_001192648	NM_174447	NM_001075632	NM_001076459
NM_001192102	NM_001205741	NM_001075496	NM_001081717		NM_001192658	NM_174458	NM_001075635	NM_001076468
NM_001192104	NM_001205745	NM_001075498	NM_001081719		NM_001192659	NM_174461	NM_001075636	NM_001076472
NM_001192105	NM_001205753	NM_001075501	NM_001081722		NM_001192660	NM_174467	NM_001075637	NM_001076473
NM_001192113	NM_001205764	NM_001075502	NM_001081728		NM_001192662	NM_174474	NM_001075639	NM_001076474
NM_001192115	NM_001205782	NM_001075503	NM_001081732		NM_001192673	NM_174477	NM_001075642	NM_001076478
NM_001192118	NM_001205787	NM_001075508	NM_001081733		NM_001192677	NM_174478	NM_001075643	NM_001076479
NM_001192119	NM_001205794	NM_001075511	NM_001081734		NM_001192678	NM_174498	NM_001075644	NM_001076481
NM_001192128	NM_001205796	NM_001075512	NM_001081735		NM_001192681	NM_174512	NM_001075645	NM_001076482
NM_001192135	NM_001205803	NM_001075513	NM_001081736		NM_001192683	NM_174515	NM_001075646	NM_001076487
NM_001192136	NM_001205814	NM_001075515	NM_001081737		NM_001192687	NM_174517	NM_001075649	NM_001076490
NM_001192140	NM_001205822	NM_001075517	NM_001082422		NM_001192689	NM_174518	NM_001075651	NM_001076492
NM_001192142	NM_001205824	NM_001075518	NM_001082423		NM_001192694	NM_174519	NM_001075653	NM_001076495
NM_001192144	NM_001205830	NM_001075521	NM_001082424		NM_001192697	NM_174525	NM_001075654	NM_001076496
NM_001192145	NM_001205837	NM_001075525	NM_001082428		NM_001192704	NM_174526	NM_001075657	NM_001076510
NM_001192163	NM_001205846	NM_001075526	NM_001082433		NM_001192706	NM_174529	NM_001075658	NM_001076513
NM_001192165	NM_001205847	NM_001075529	NM_001082438		NM_001192708	NM_174536	NM_001075659	NM_001076516
NM_001192167	NM_001205849	NM_001075532	NM_001082440		NM_001192709	NM_174544	NM_001075661	NM_001076517
NM_001192173	NM_001205850	NM_001075533	NM_001082445		NM_001192710	NM_174546	NM_001075666	NM_001076521
NM_001192175	NM_001205852	NM_001075534	NM_001082447		NM_001192719	NM_174554	NM_001075668	NM_001076522
NM_001192180	NM_001205855	NM_001075535	NM_001082451		NM_001192722	NM_174558	NM_001075669	NM_001076523
NM_001192187	NM_001205862	NM_001075539	NM_001082454		NM_001192728	NM_174559	NM_001075670	NM_001076524
NM_001192192	NM_001205870	NM_001075540	NM_001082458		NM_001192732	NM_174578	NM_001075673	NM_001076531
NM_001192200	NM_001205873	NM_001075546	NM_001082464		NM_001192739	NM_174580	NM_001075674	NM_001076532
NM_001192206	NM_001205883	NM_001075547	NM_001082471		NM_001192742	NM_174588	NM_001075677	NM_001076534
NM_001192207	NM_001205891	NM_001075548	NM_001082475		NM_001192751	NM_174604	NM_001075678	NM_001076538
NM_001192209	NM_001205899	NM_001075550	NM_001082602		NM_001192760	NM_174606	NM_001075679	NM_001076540
NM_001192212	NM_001205901	NM_001075551	NM_001082605		NM_001192765	NM_174613	NM_001075681	NM_001076542
NM_001192223	NM_001205913	NM_001075552	NM_001082608		NM_001192777	NM_174618	NM_001075682	NM_001076551
NM_001192224	NM_001205914	NM_001075553	NM_001082611		NM_001192784	NM_174632	NM_001075685	NM_001076796
NM_001192225	NM_001205918	NM_001075556	NM_001082614		NM_001192785	NM_174641	NM_001075686	NM_001076800
NM_001192234	NM_001205929	NM_001075560	NM_001083368		NM_001192795	NM_174642	NM_001075687	NM_001076802
NM_001192241	NM_001205930	NM_001075561	NM_001083371		NM_001192813	NM_174645	NM_001075690	NM_001076804
NM_001192243	NM_001205934	NM_001075564	NM_001083373		NM_001192814	NM_174670	NM_001075691	NM_001076807
NM_001192247	NM_001205944	NM_001075567	NM_001083375		NM_001192816	NM_174677	NM_001075693	NM_001076809
NM_001192248	NM_001205945	NM_001075568	NM_001083376		NM_001192829	NM_174681	NM_001075695	NM_001076812
NM_001192256	NM_001205964	NM_001075571	NM_001083381		NM_001192836	NM_174701	NM_001075696	NM_001076814
NM_001192257	NM_001205967	NM_001075572	NM_001083384		NM_001192842	NM_174706	NM_001075703	NM_001076815
NM_001192258	NM_001205980	NM_001075573	NM_001083386		NM_001192847	NM_174712	NM_001075704	NM_001076817
NM_001192268	NM_001205990	NM_001075577	NM_001083387		NM_001192848	NM_174727	NM_001075705	NM_001076818
NM_001192269	NM_001206007	NM_001075579	NM_001083388		NM_001192854	NM_174747	NM_001075706	NM_001076824
NM_001192272	NM_001206008	NM_001075582	NM_001083394		NM_001192863	NM_174748	NM_001075708	NM_001076826
NM_001192273	NM_001206012	NM_001075584	NM_001083398		NM_001192864	NM_174753	NM_001075711	NM_001076830
NM_001192278	NM_001206017	NM_001075589	NM_001083401		NM_001192873	NM_174762	NM_001075714	NM_001076846
NM_001192281	NM_001206056	NM_001075592	NM_001083403		NM_001192878	NM_174773	NM_001075715	NM_001076847
NM_001192289	NM_001206059	NM_001075594	NM_001083409		NM_001192879	NM_174775	NM_001075716	NM_001076850
NM_001192291	NM_001206063	NM_001075597	NM_001083412		NM_001192882	NM_174797	NM_001075719	NM_001076856
NM_001192297	NM_001206079	NM_001075598	NM_001083415		NM_001192895	NM_174817	NM_001075720	NM_001076857
NM_001192306	NM_001206092	NM_001075599	NM_001083416		NM_001192900	NM_174824	NM_001075721	NM_001076858
NM_001192313	NM_001206093	NM_001075601	NM_001083417		NM_001192904	NM_174836	NM_001075727	NM_001076859
NM_001192316	NM_001206103	NM_001075602	NM_001083419		NM_001192905	NM_175050	NM_001075729	NM_001076863
NM_001192324	NM_001206105	NM_001075603	NM_001083432		NM_001192912	NM_175699	NM_001075731	NM_001076867
NM_001192325	NM_001206113	NM_001075610	NM_001083439		NM_001192914	NM_175703	NM_001075732	NM_001076869
NM_001192329	NM_001206121	NM_001075613	NM_001083450		NM_001192921	NM_176615	NM_001075734	NM_001076871
NM_001192331	NM_001206128	NM_001075614	NM_001083456		NM_001192926	NM_176621	NM_001075735	NM_001076877
NM_001192332	NM_001206143	NM_001075616	NM_001083459		NM_001192935	NM_176625	NM_001075737	NM_001076884
NM_001192333	NM_001206148	NM_001075617	NM_001083461		NM_001192949	NM_176631	NM_001075739	NM_001076887
NM_001192335	NM_001206162	NM_001075618	NM_001083466		NM_001192952	NM_176632	NM_001075740	NM_001076889
NM_001192348	NM_001206164	NM_001075619	NM_001083470		NM_001192960	NM_176635	NM_001075741	NM_001076894
NM_001192350	NM_001206177	NM_001075620	NM_001083480		NM_001192972	NM_176646	NM_001075742	NM_001076897
NM_001192351	NM_001206188	NM_001075622	NM_001083483		NM_001192977	NM_176668	NM_001075743	NM_001076902
NM_001192352	NM_001206195	NM_001075623	NM_001083485		NM_001192985	NM_176669	NM_001075745	NM_001076905
NM_001192358	NM_001206207	NM_001075627	NM_001083495		NM_001192989	NM_176858	NM_001075751	NM_001076909
NM_001192359	NM_001206213	NM_001075628	NM_001083497		NM_001193004	NM_177488	NM_001075753	NM_001076910
NM_001192367	NM_001206217	NM_001075629	NM_001083503		NM_001193010	NM_177495	NM_001075754	NM_001076911
NM_001192369	NM_001206231	NM_001075631	NM_001083515		NM_001193035	NM_177503	NM_001075755	NM_001076913
NM_001192370	NM_001206239	NM_001075632	NM_001083526		NM_001193045	NM_177506	NM_001075758	NM_001076916
NM_001192375	NM_001206247	NM_001075634	NM_001083527		NM_001193046	NM_177509	NM_001075761	NM_001076920
NM_001192381	NM_001206253	NM_001075636	NM_001083529		NM_001193055	NM_177517	NM_001075766	NM_001076922
NM_001192386	NM_001206254	NM_001075637	NM_001083533		NM_001193057	NM_177944	NM_001075768	NM_001076924
NM_001192387	NM_001206255	NM_001075639	NM_001083647		NM_001193063	NM_177945	NM_001075769	NM_001076925
NM_001192399	NM_001206262	NM_001075640	NM_001083649		NM_001193069	NM_178322	NM_001075771	NM_001076926
NM_001192400	NM_001206272	NM_001075642	NM_001083655		NM_001193071	NM_180992	NM_001075772	NM_001076931
NM_001192403	NM_001206283	NM_001075643	NM_001083660		NM_001193079	NM_180995	NM_001075777	NM_001076932
NM_001192409	NM_001206290	NM_001075644	NM_001083662		NM_001193080	NM_180998	NM_001075780	NM_001076934
NM_001192410	NM_001206294	NM_001075645	NM_001083663		NM_001193082	NM_180999	NM_001075781	NM_001076940
NM_001192413	NM_001206298	NM_001075646	NM_001083669		NM_001193083	NM_181001	NM_001075782	NM_001076941
NM_001192414	NM_001206323	NM_001075649	NM_001083680		NM_001193085	NM_181003	NM_001075785	NM_001076942
NM_001192420	NM_001206325	NM_001075651	NM_001083683		NM_001193088	NM_181017	NM_001075786	NM_001076951
NM_001192430	NM_001206328	NM_001075653	NM_001083685		NM_001193090	NM_181018	NM_001075788	NM_001076955
NM_001192447	NM_001206350	NM_001075657	NM_001083691		NM_001193097	NM_181022	NM_001075792	NM_001076957
NM_001192448	NM_001206366	NM_001075658	NM_001083693		NM_001193102	NM_181028	NM_001075795	NM_001076971
NM_001192450	NM_001206373	NM_001075661	NM_001083694		NM_001193105	NM_181037	NM_001075797	NM_001076974
NM_001192452	NM_001206394	NM_001075662	NM_001083698		NM_001193114	NM_181668	NM_001075798	NM_001076980
NM_001192456	NM_001206413	NM_001075666	NM_001083708		NM_001193124	NM_181810	NM_001075802	NM_001076982
NM_001192464	NM_001206418	NM_001075668	NM_001083722		NM_001193127	NM_181813	NM_001075804	NM_001076985
NM_001192466	NM_001206428	NM_001075669	NM_001083724		NM_001193133	NM_183081	NM_001075805	NM_001076987
NM_001192467	NM_001206439	NM_001075670	NM_001083725		NM_001193135	NM_183084	NM_001075808	NM_001076990
NM_001192474	NM_001206458	NM_001075672	NM_001083727		NM_001193138	NM_194266	NM_001075812	NM_001076993
NM_001192475	NM_001206470	NM_001075673	NM_001083729		NM_001193139	NM_198221	NM_001075813	NM_001076995
NM_001192480	NM_001206471	NM_001075674	NM_001083732		NM_001193142	NM_203323	NM_001075824	NM_001076996
NM_001192482	NM_001206489	NM_001075678	NM_001083764		NM_001193151	NM_203358	NM_001075828	NM_001076998
NM_001192483	NM_001206499	NM_001075679	NM_001083771		NM_001193169	NM_205777	NM_001075832	NM_001076999
NM_001192493	NM_001206500	NM_001075681	NM_001083780		NM_001193184	NM_205779	NM_001075834	NM_001077001
NM_001192495	NM_001206506	NM_001075682	NM_001083794		NM_001193186	NM_205792	NM_001075842	NM_001077004
NM_001192500	NM_001206511	NM_001075685	NM_001097561		NM_001193189	NM_205793	NM_001075849	NM_001077005
NM_001192502	NM_001206513	NM_001075687	NM_001097565		NM_001193190	NM_205808	NM_001075850	NM_001077008
NM_001192503	NM_001206543	NM_001075690	NM_001097570		NM_001193191	NM_205818	NM_001075851	NM_001077010
NM_001192508	NM_001206545	NM_001075691	NM_001097985		NM_001193194	NM_212448	NM_001075856	NM_001077011
NM_001192512	NM_001206547	NM_001075692	NM_001097986		NM_001193199	NR_003052	NM_001075858	NM_001077013
NM_001192515	NM_001206556	NM_001075695	NM_001097989		NM_001193200	NR_003097	NM_001075859	NM_001077014
NM_001192518	NM_001206558	NM_001075696	NM_001097991		NM_001193201	NR_024613	NM_001075861	NM_001077020
NM_001192519	NM_001206576	NM_001075698	NM_001097995		NM_001193203	NR_024614	NM_001075862	NM_001077022
NM_001192522	NM_001206588	NM_001075700	NM_001097997		NM_001193218	NR_026725	NM_001075863	NM_001077035
NM_001192524	NM_001206596	NM_001075703	NM_001098001		NM_001193219	NR_027315	NM_001075864	NM_001077036
NM_001192528	NM_001206604	NM_001075704	NM_001098007		NM_001193221	NR_028029	NM_001075867	NM_001077044
NM_001192532	NM_001206608	NM_001075705	NM_001098015		NM_001193250	NR_038105	NM_001075869	NM_001077045
NM_001192534	NM_001206622	NM_001075706	NM_001098018		NM_001193254	NR_038106	NM_001075870	NM_001077046
NM_001192535	NM_001206628	NM_001075708	NM_001098022		NM_001193648	NR_038107	NM_001075872	NM_001077051
NM_001192536	NM_001206637	NM_001075709	NM_001098025		NM_001194960	NR_038138	NM_001075873	NM_001077059
NM_001192539	NM_001206662	NM_001075714	NM_001098029		NM_001194964	NR_038147	NM_001075874	NM_001077067
NM_001192543	NM_001206669	NM_001075715	NM_001098030		NM_001194965	NR_038148	NM_001075877	NM_001077073
NM_001192545	NM_001206676	NM_001075716	NM_001098035		NM_001195038		NM_001075878	NM_001077075
NM_001192546	NM_001206681	NM_001075718	NM_001098042		NM_001195052		NM_001075881	NM_001077092
NM_001192548	NM_001206705	NM_001075719	NM_001098051		NM_001195060		NM_001075884	NM_001077094
NM_001192551	NM_001206713	NM_001075720	NM_001098052		NM_001195068		NM_001075886	NM_001077109
NM_001192553	NM_001206714	NM_001075721	NM_001098055		NM_001195070		NM_001075890	NM_001077113
NM_001192554	NM_001206718	NM_001075727	NM_001098059		NM_001195188		NM_001075891	NM_001077116
NM_001192555	NM_001206728	NM_001075729	NM_001098060		NM_001195624		NM_001075893	NM_001077118
NM_001192556	NM_001206737	NM_001075731	NM_001098061		NM_001199005		NM_001075896	NM_001077136
NM_001192558	NM_001206746	NM_001075734	NM_001098064		NM_001199073		NM_001075898	NM_001077402
NM_001192560	NM_001206751	NM_001075737	NM_001098065		NM_001201324		NM_001075901	NM_001077486
NM_001192561	NM_001206777	NM_001075739	NM_001098071		NM_001204896		NM_001075902	NM_001077827
NM_001192562	NM_001206779	NM_001075740	NM_001098074		NM_001205061		NM_001075903	NM_001077830
NM_001192563	NM_001206781	NM_001075741	NM_001098077		NM_001205289		NM_001075907	NM_001077831
NM_001192567	NM_001206784	NM_001075742	NM_001098078		NM_001205290		NM_001075914	NM_001077833
NM_001192572	NM_001206786	NM_001075743	NM_001098080		NM_001205325		NM_001075915	NM_001077834
NM_001192573	NM_001206803	NM_001075745	NM_001098081		NM_001205350		NM_001075917	NM_001077835
NM_001192584	NM_001206808	NM_001075751	NM_001098087		NM_001205388		NM_001075918	NM_001077837
NM_001192588	NM_001206812	NM_001075753	NM_001098104		NM_001205395		NM_001075920	NM_001077840
NM_001192589	NM_001206814	NM_001075754	NM_001098106		NM_001205399		NM_001075921	NM_001077849
NM_001192594	NM_001206816	NM_001075755	NM_001098117		NM_001205401		NM_001075923	NM_001077851
NM_001192595	NM_001206831	NM_001075758	NM_001098122		NM_001205410		NM_001075925	NM_001077852
NM_001192597	NM_001206832	NM_001075761	NM_001098127		NM_001205412		NM_001075927	NM_001077853
NM_001192603	NM_001206837	NM_001075766	NM_001098129		NM_001205414		NM_001075931	NM_001077855
NM_001192604	NM_001206865	NM_001075768	NM_001098131		NM_001205417		NM_001075932	NM_001077860
NM_001192607	NM_001206872	NM_001075769	NM_001098134		NM_001205420		NM_001075934	NM_001077861
NM_001192613	NM_001206882	NM_001075772	NM_001098139		NM_001205421		NM_001075936	NM_001077864
NM_001192615	NM_001206894	NM_001075776	NM_001098150		NM_001205424		NM_001075937	NM_001077866
NM_001192617	NM_001206895	NM_001075777	NM_001098162		NM_001205435		NM_001075940	NM_001077884
NM_001192624	NM_001206900	NM_001075778	NM_001098381		NM_001205437		NM_001075941	NM_001077885
NM_001192629	NM_001206903	NM_001075779	NM_001098462		NM_001205438		NM_001075946	NM_001077886
NM_001192633	NM_001206905	NM_001075782	NM_001098464		NM_001205440		NM_001075952	NM_001077893
NM_001192634	NM_001206921	NM_001075784	NM_001098467		NM_001205444		NM_001075953	NM_001077900
NM_001192639	NM_001206922	NM_001075786	NM_001098863		NM_001205447		NM_001075954	NM_001077901
NM_001192640	NM_001206939	NM_001075788	NM_001098874		NM_001205458		NM_001075955	NM_001077903
NM_001192642	NM_001206948	NM_001075790	NM_001098881		NM_001205459		NM_001075956	NM_001077911
NM_001192647	NM_001206963	NM_001075792	NM_001098904		NM_001205460		NM_001075959	NM_001077914
NM_001192648	NM_001206967	NM_001075795	NM_001098905		NM_001205461		NM_001075961	NM_001077916
NM_001192658	NM_001206989	NM_001075797	NM_001098909		NM_001205464		NM_001075962	NM_001077919
NM_001192659	NM_001207060	NM_001075798	NM_001098914		NM_001205471		NM_001075963	NM_001077922
NM_001192662	NM_001207061	NM_001075800	NM_001098915		NM_001205478		NM_001075964	NM_001077924
NM_001192666	NM_001214905	NM_001075801	NM_001098924		NM_001205483		NM_001075967	NM_001077928
NM_001192673	NM_001242308	NM_001075802	NM_001098926		NM_001205484		NM_001075971	NM_001077930
NM_001192677	NM_001242342	NM_001075804	NM_001098929		NM_001205491		NM_001075972	NM_001077933
NM_001192679	NM_001242347	NM_001075805	NM_001098931		NM_001205492		NM_001075973	NM_001077942
NM_001192681	NM_001243287	NM_001075808	NM_001098943		NM_001205494		NM_001075976	NM_001077950
NM_001192683	NM_001243296	NM_001075812	NM_001098945		NM_001205495		NM_001075978	NM_001077952
NM_001192687	NM_001244181	NM_001075813	NM_001098948		NM_001205502		NM_001075979	NM_001077953
NM_001192689	NM_001244187	NM_001075816	NM_001098958		NM_001205512		NM_001075980	NM_001077964
NM_001192694	NM_001244194	NM_001075822	NM_001098968		NM_001205518		NM_001075981	NM_001077970
NM_001192697	NM_001244229	NM_001075824	NM_001098970		NM_001205527		NM_001075983	NM_001077971
NM_001192702	NM_001244294	NM_001075828	NM_001098971		NM_001205536		NM_001075984	NM_001077993
NM_001192703	NM_001244324	NM_001075829	NM_001098974		NM_001205542		NM_001075986	NM_001077996
NM_001192704	NM_001244605	NM_001075834	NM_001098975		NM_001205545		NM_001075988	NM_001077999
NM_001192706	NM_001245926	NM_001075835	NM_001098978		NM_001205546		NM_001075989	NM_001078003
NM_001192709	NM_001245928	NM_001075837	NM_001098980		NM_001205576		NM_001075990	NM_001078007
NM_001192719	NM_001245934	NM_001075839	NM_001098982		NM_001205579		NM_001075993	NM_001078015
NM_001192722	NM_001245998	NM_001075842	NM_001098999		NM_001205593		NM_001075994	NM_001078027
NM_001192726	NM_173880	NM_001075849	NM_001099003		NM_001205597		NM_001075997	NM_001078028
NM_001192728	NM_173881	NM_001075851	NM_001099010		NM_001205610		NM_001075999	NM_001078034
NM_001192731	NM_173890	NM_001075856	NM_001099018		NM_001205612		NM_001076001	NM_001078035
NM_001192732	NM_173896	NM_001075858	NM_001099032		NM_001205619		NM_001076002	NM_001078037
NM_001192742	NM_173903	NM_001075859	NM_001099038		NM_001205626		NM_001076003	NM_001078040
NM_001192749	NM_173911	NM_001075862	NM_001099045		NM_001205631		NM_001076005	NM_001078041
NM_001192751	NM_173917	NM_001075864	NM_001099052		NM_001205633		NM_001076006	NM_001078045
NM_001192760	NM_173941	NM_001075867	NM_001099053		NM_001205642		NM_001076009	NM_001078046
NM_001192765	NM_173953	NM_001075869	NM_001099056		NM_001205659		NM_001076010	NM_001078056
NM_001192777	NM_173957	NM_001075870	NM_001099060		NM_001205677		NM_001076015	NM_001078058
NM_001192784	NM_173962	NM_001075872	NM_001099062		NM_001205678		NM_001076016	NM_001078062
NM_001192785	NM_173964	NM_001075874	NM_001099063		NM_001205679		NM_001076021	NM_001078067
NM_001192795	NM_173965	NM_001075877	NM_001099066		NM_001205684		NM_001076022	NM_001078071
NM_001192804	NM_173981	NM_001075878	NM_001099071		NM_001205706		NM_001076023	NM_001078078
NM_001192808	NM_174005	NM_001075881	NM_001099081		NM_001205710		NM_001076024	NM_001078079
NM_001192813	NM_174012	NM_001075884	NM_001099082		NM_001205713		NM_001076026	NM_001078080
NM_001192814	NM_174014	NM_001075886	NM_001099084		NM_001205715		NM_001076029	NM_001078082
NM_001192816	NM_174019	NM_001075891	NM_001099092		NM_001205717		NM_001076032	NM_001078089
NM_001192829	NM_174028	NM_001075893	NM_001099098		NM_001205719		NM_001076035	NM_001078094
NM_001192830	NM_174044	NM_001075894	NM_001099100		NM_001205723		NM_001076037	NM_001078097
NM_001192836	NM_174045	NM_001075896	NM_001099106		NM_001205725		NM_001076038	NM_001078101
NM_001192841	NM_174048	NM_001075898	NM_001099107		NM_001205734		NM_001076039	NM_001078106
NM_001192842	NM_174052	NM_001075901	NM_001099108		NM_001205760		NM_001076040	NM_001078108
NM_001192846	NM_174063	NM_001075903	NM_001099111		NM_001205764		NM_001076042	NM_001078116
NM_001192849	NM_174073	NM_001075907	NM_001099116		NM_001205770		NM_001076044	NM_001078126
NM_001192854	NM_174078	NM_001075917	NM_001099122		NM_001205776		NM_001076045	NM_001078127
NM_001192863	NM_174082	NM_001075918	NM_001099125		NM_001205787		NM_001076049	NM_001078131
NM_001192864	NM_174084	NM_001075919	NM_001099126		NM_001205790		NM_001076050	NM_001078132
NM_001192867	NM_174090	NM_001075920	NM_001099140		NM_001205791		NM_001076052	NM_001078139
NM_001192871	NM_174102	NM_001075923	NM_001099143		NM_001205800		NM_001076053	NM_001078141
NM_001192873	NM_174106	NM_001075932	NM_001099144		NM_001205815		NM_001076054	NM_001078144
NM_001192878	NM_174109	NM_001075934	NM_001099147		NM_001205816		NM_001076056	NM_001078149
NM_001192879	NM_174112	NM_001075936	NM_001099151		NM_001205820		NM_001076058	NM_001078156
NM_001192882	NM_174120	NM_001075940	NM_001099152		NM_001205829		NM_001076059	NM_001078157
NM_001192888	NM_174123	NM_001075941	NM_001099154		NM_001205830		NM_001076060	NM_001078158
NM_001192890	NM_174125	NM_001075946	NM_001099165		NM_001205834		NM_001076061	NM_001078161
NM_001192892	NM_174127	NM_001075953	NM_001099170		NM_001205836		NM_001076063	NM_001078163
NM_001192895	NM_174143	NM_001075954	NM_001099175		NM_001205837		NM_001076064	NM_001078164
NM_001192900	NM_174151	NM_001075955	NM_001099177		NM_001205841		NM_001076066	NM_001079508
NM_001192910	NM_174165	NM_001075962	NM_001099183		NM_001205842		NM_001076068	NM_001079579
NM_001192912	NM_174166	NM_001075963	NM_001099184		NM_001205843		NM_001076069	NM_001079583
NM_001192914	NM_174167	NM_001075964	NM_001099206		NM_001205845		NM_001076070	NM_001079587
NM_001192920	NM_174169	NM_001075967	NM_001099211		NM_001205847		NM_001076071	NM_001079590
NM_001192921	NM_174170	NM_001075971	NM_001099215		NM_001205848		NM_001076075	NM_001079597
NM_001192926	NM_174181	NM_001075972	NM_001099216		NM_001205861		NM_001076077	NM_001079607
NM_001192933	NM_174191	NM_001075976	NM_001099366		NM_001205866		NM_001076079	NM_001079612
NM_001192949	NM_174192	NM_001075978	NM_001099369		NM_001205867		NM_001076081	NM_001079615
NM_001192952	NM_174221	NM_001075979	NM_001099372		NM_001205868		NM_001076083	NM_001079616
NM_001192960	NM_174222	NM_001075981	NM_001099376		NM_001205871		NM_001076085	NM_001079617
NM_001192966	NM_174225	NM_001075983	NM_001099379		NM_001205884		NM_001076086	NM_001079621
NM_001192971	NM_174232	NM_001075984	NM_001099390		NM_001205888		NM_001076087	NM_001079623
NM_001192972	NM_174235	NM_001075986	NM_001099706		NM_001205892		NM_001076088	NM_001079634
NM_001192977	NM_174247	NM_001075988	NM_001099708		NM_001205900		NM_001076089	NM_001079635
NM_001192985	NM_174260	NM_001075990	NM_001099710		NM_001205902		NM_001076090	NM_001079637
NM_001192989	NM_174262	NM_001075993	NM_001099715		NM_001205903		NM_001076092	NM_001079642
NM_001192995	NM_174269	NM_001075994	NM_001099717		NM_001205904		NM_001076093	NM_001079646
NM_001192997	NM_174276	NM_001075997	NM_001099722		NM_001205916		NM_001076096	NM_001079647
NM_001193010	NM_174278	NM_001075998	NM_001099725		NM_001205933		NM_001076099	NM_001079649
NM_001193027	NM_174279	NM_001075999	NM_001099859		NM_001205937		NM_001076100	NM_001079771
NM_001193035	NM_174288	NM_001076001	NM_001099947		NM_001205942		NM_001076104	NM_001079776
NM_001193045	NM_174292	NM_001076002	NM_001099950		NM_001205943		NM_001076105	NM_001079778
NM_001193046	NM_174318	NM_001076003	NM_001100295		NM_001205946		NM_001076107	NM_001079779
NM_001193051	NM_174320	NM_001076004	NM_001100299		NM_001205954		NM_001076108	NM_001079783
NM_001193052	NM_174323	NM_001076005	NM_001100306		NM_001205958		NM_001076109	NM_001079786
NM_001193055	NM_174324	NM_001076006	NM_001100315		NM_001205959		NM_001076110	NM_001079793
NM_001193057	NM_174329	NM_001076008	NM_001100317		NM_001205963		NM_001076113	NM_001080214
NM_001193063	NM_174330	NM_001076009	NM_001100319		NM_001205975		NM_001076115	NM_001080217
NM_001193069	NM_174359	NM_001076010	NM_001100325		NM_001205977		NM_001076117	NM_001080218
NM_001193074	NM_174360	NM_001076014	NM_001100326		NM_001205982		NM_001076118	NM_001080221
NM_001193079	NM_174372	NM_001076015	NM_001100327		NM_001205983		NM_001076119	NM_001080223
NM_001193080	NM_174373	NM_001076016	NM_001100335		NM_001205984		NM_001076120	NM_001080224
NM_001193082	NM_174377	NM_001076021	NM_001100340		NM_001205990		NM_001076121	NM_001080225
NM_001193083	NM_174393	NM_001076023	NM_001100346		NM_001205994		NM_001076122	NM_001080227
NM_001193084	NM_174395	NM_001076024	NM_001100350		NM_001206003		NM_001076123	NM_001080228
NM_001193085	NM_174404	NM_001076025	NM_001100354		NM_001206004		NM_001076124	NM_001080239
NM_001193088	NM_174410	NM_001076026	NM_001100356		NM_001206009		NM_001076125	NM_001080241
NM_001193090	NM_174414	NM_001076028	NM_001100358		NM_001206017		NM_001076127	NM_001080242
NM_001193097	NM_174415	NM_001076029	NM_001100362		NM_001206021		NM_001076128	NM_001080244
NM_001193102	NM_174419	NM_001076032	NM_001100366		NM_001206032		NM_001076129	NM_001080246
NM_001193104	NM_174458	NM_001076035	NM_001100367		NM_001206043		NM_001076131	NM_001080251
NM_001193114	NM_174461	NM_001076037	NM_001100368		NM_001206052		NM_001076132	NM_001080262
NM_001193119	NM_174467	NM_001076038	NM_001100371		NM_001206054		NM_001076133	NM_001080264
NM_001193124	NM_174469	NM_001076039	NM_001100374		NM_001206056		NM_001076134	NM_001080268
NM_001193127	NM_174477	NM_001076040	NM_001100376		NM_001206066		NM_001076136	NM_001080270
NM_001193133	NM_174478	NM_001076041	NM_001100381		NM_001206080		NM_001076137	NM_001080271
NM_001193134	NM_174497	NM_001076042	NM_001101040		NM_001206096		NM_001076140	NM_001080274
NM_001193135	NM_174512	NM_001076044	NM_001101041		NM_001206099		NM_001076147	NM_001080276
NM_001193138	NM_174514	NM_001076045	NM_001101042		NM_001206103		NM_001076150	NM_001080278
NM_001193139	NM_174515	NM_001076048	NM_001101045		NM_001206106		NM_001076152	NM_001080279
NM_001193142	NM_174517	NM_001076049	NM_001101046		NM_001206107		NM_001076153	NM_001080281
NM_001193145	NM_174523	NM_001076050	NM_001101052		NM_001206115		NM_001076154	NM_001080282
NM_001193146	NM_174526	NM_001076052	NM_001101053		NM_001206117		NM_001076155	NM_001080294
NM_001193149	NM_174527	NM_001076053	NM_001101055		NM_001206121		NM_001076159	NM_001080297
NM_001193151	NM_174531	NM_001076054	NM_001101056		NM_001206131		NM_001076161	NM_001080298
NM_001193154	NM_174536	NM_001076056	NM_001101060		NM_001206140		NM_001076164	NM_001080301
NM_001193162	NM_174539	NM_001076059	NM_001101061		NM_001206158		NM_001076165	NM_001080305
NM_001193169	NM_174544	NM_001076060	NM_001101068		NM_001206164		NM_001076168	NM_001080313
NM_001193171	NM_174547	NM_001076061	NM_001101072		NM_001206174		NM_001076169	NM_001080317
NM_001193178	NM_174548	NM_001076063	NM_001101073		NM_001206176		NM_001076171	NM_001080318
NM_001193183	NM_174549	NM_001076065	NM_001101077		NM_001206178		NM_001076173	NM_001080327
NM_001193184	NM_174570	NM_001076066	NM_001101079		NM_001206180		NM_001076178	NM_001080329
NM_001193189	NM_174604	NM_001076067	NM_001101080		NM_001206199		NM_001076183	NM_001080340
NM_001193190	NM_174605	NM_001076069	NM_001101082		NM_001206201		NM_001076187	NM_001080343
NM_001193191	NM_174606	NM_001076070	NM_001101083		NM_001206202		NM_001076189	NM_001080355
NM_001193194	NM_174608	NM_001076071	NM_001101085		NM_001206204		NM_001076192	NM_001080362
NM_001193196	NM_174616	NM_001076075	NM_001101089		NM_001206225		NM_001076200	NM_001080365
NM_001193199	NM_174618	NM_001076076	NM_001101093		NM_001206226		NM_001076207	NM_001080367
NM_001193200	NM_174632	NM_001076077	NM_001101094		NM_001206230		NM_001076208	NM_001080368
NM_001193218	NM_174640	NM_001076079	NM_001101105		NM_001206231		NM_001076210	NM_001080376
NM_001193219	NM_174647	NM_001076083	NM_001101113		NM_001206238		NM_001076211	NM_001080902
NM_001193221	NM_174655	NM_001076085	NM_001101114		NM_001206239		NM_001076212	NM_001080906
NM_001193244	NM_174677	NM_001076087	NM_001101124		NM_001206240		NM_001076213	NM_001080919
NM_001193250	NM_174681	NM_001076088	NM_001101131		NM_001206246		NM_001076218	NM_001081510
NM_001193254	NM_174688	NM_001076090	NM_001101138		NM_001206248		NM_001076222	NM_001081511
NM_001193648	NM_174727	NM_001076093	NM_001101144		NM_001206251		NM_001076224	NM_001081513
NM_001194959	NM_174748	NM_001076096	NM_001101149		NM_001206255		NM_001076225	NM_001081515
NM_001194960	NM_174753	NM_001076099	NM_001101152		NM_001206258		NM_001076228	NM_001081517
NM_001194962	NM_174773	NM_001076100	NM_001101155		NM_001206259		NM_001076229	NM_001081519
NM_001194964	NM_174786	NM_001076103	NM_001101156		NM_001206265		NM_001076231	NM_001081520
NM_001194965	NM_174797	NM_001076104	NM_001101162		NM_001206278		NM_001076232	NM_001081521
NM_001195012	NM_174817	NM_001076105	NM_001101164		NM_001206280		NM_001076234	NM_001081523
NM_001195038	NM_174824	NM_001076107	NM_001101173		NM_001206281		NM_001076235	NM_001081526
NM_001195052	NM_174836	NM_001076109	NM_001101178		NM_001206283		NM_001076238	NM_001081530
NM_001195067	NM_175050	NM_001076110	NM_001101179		NM_001206290		NM_001076239	NM_001081535
NM_001195068	NM_175713	NM_001076113	NM_001101197		NM_001206293		NM_001076242	NM_001081538
NM_001195070	NM_175717	NM_001076115	NM_001101198		NM_001206294		NM_001076245	NM_001081542
NM_001195188	NM_175773	NM_001076117	NM_001101201		NM_001206295		NM_001076246	NM_001081546
NM_001195624	NM_175778	NM_001076118	NM_001101203		NM_001206297		NM_001076248	NM_001081547
NM_001199005	NM_175786	NM_001076119	NM_001101205		NM_001206299		NM_001076249	NM_001081576
NM_001199006	NM_175789	NM_001076120	NM_001101209		NM_001206302		NM_001076252	NM_001081577
NM_001199073	NM_175798	NM_001076121	NM_001101211		NM_001206322		NM_001076262	NM_001081584
NM_001199131	NM_175804	NM_001076123	NM_001101219		NM_001206330		NM_001076264	NM_001081587
NM_001201324	NM_176614	NM_001076124	NM_001101220		NM_001206332		NM_001076265	NM_001081590
NM_001204449	NM_176632	NM_001076125	NM_001101225		NM_001206333		NM_001076267	NM_001081592
NM_001204896	NM_176646	NM_001076128	NM_001101226		NM_001206334		NM_001076273	NM_001081595
NM_001205289	NM_176784	NM_001076129	NM_001101229		NM_001206338		NM_001076278	NM_001081596
NM_001205290	NM_177499	NM_001076131	NM_001101231		NM_001206356		NM_001076280	NM_001081602
NM_001205320	NM_177503	NM_001076133	NM_001101234		NM_001206365		NM_001076283	NM_001081603
NM_001205325	NM_177517	NM_001076134	NM_001101236		NM_001206366		NM_001076284	NM_001081604
NM_001205333	NM_177943	NM_001076136	NM_001101246		NM_001206387		NM_001076288	NM_001081609
NM_001205350	NM_177944	NM_001076137	NM_001101251		NM_001206398		NM_001076289	NM_001081614
NM_001205356	NM_177945	NM_001076140	NM_001101256		NM_001206411		NM_001076292	NM_001081616
NM_001205373	NM_178108	NM_001076150	NM_001101258		NM_001206417		NM_001076293	NM_001081618
NM_001205375	NM_178317	NM_001076151	NM_001101262		NM_001206423		NM_001076294	NM_001081622
NM_001205383	NM_178322	NM_001076152	NM_001101264		NM_001206442		NM_001076295	NM_001081624
NM_001205388	NM_178573	NM_001076153	NM_001101266		NM_001206460		NM_001076297	NM_001081714
NM_001205390	NM_180998	NM_001076155	NM_001101271		NM_001206478		NM_001076298	NM_001081717
NM_001205399	NM_181003	NM_001076158	NM_001101277		NM_001206479		NM_001076299	NM_001081719
NM_001205401	NM_181017	NM_001076159	NM_001101280		NM_001206483		NM_001076301	NM_001081722
NM_001205410	NM_181018	NM_001076161	NM_001101288		NM_001206509		NM_001076304	NM_001081728
NM_001205411	NM_181022	NM_001076164	NM_001101294		NM_001206512		NM_001076305	NM_001081733
NM_001205412	NM_181023	NM_001076165	NM_001101299		NM_001206527		NM_001076306	NM_001081734
NM_001205414	NM_181028	NM_001076169	NM_001101306		NM_001206529		NM_001076307	NM_001081735
NM_001205417	NM_181032	NM_001076171	NM_001101309		NM_001206530		NM_001076308	NM_001081736
NM_001205420	NM_181037	NM_001076173	NM_001101310		NM_001206532		NM_001076309	NM_001081737
NM_001205421	NM_181668	NM_001076178	NM_001101841		NM_001206546		NM_001076312	NM_001082422
NM_001205424	NM_181810	NM_001076187	NM_001101843		NM_001206554		NM_001076314	NM_001082423
NM_001205435	NM_181813	NM_001076188	NM_001101850		NM_001206560		NM_001076315	NM_001082424
NM_001205437	NM_182653	NM_001076189	NM_001101859		NM_001206562		NM_001076317	NM_001082426
NM_001205438	NM_182987	NM_001076192	NM_001101874		NM_001206563		NM_001076318	NM_001082428
NM_001205440	NM_182989	NM_001076194	NM_001101875		NM_001206565		NM_001076323	NM_001082433
NM_001205447	NM_183081	NM_001076200	NM_001101877		NM_001206580		NM_001076327	NM_001082440
NM_001205451	NM_183084	NM_001076201	NM_001101878		NM_001206587		NM_001076328	NM_001082445
NM_001205459	NM_194266	NM_001076207	NM_001101883		NM_001206588		NM_001076332	NM_001082447
NM_001205460	NM_201528	NM_001076208	NM_001101884		NM_001206594		NM_001076333	NM_001082451
NM_001205461	NM_203324	NM_001076210	NM_001101886		NM_001206605		NM_001076336	NM_001082458
NM_001205464	NM_203360	NM_001076211	NM_001101894		NM_001206607		NM_001076337	NM_001082471
NM_001205471	NM_205770	NM_001076212	NM_001101906		NM_001206617		NM_001076339	NM_001082602
NM_001205478	NM_205777	NM_001076213	NM_001101920		NM_001206629		NM_001076341	NM_001082605
NM_001205483	NM_205781	NM_001076216	NM_001101921		NM_001206630		NM_001076342	NM_001082608
NM_001205484	NM_205785	NM_001076218	NM_001101925		NM_001206635		NM_001076343	NM_001082611
NM_001205491	NM_205808	NM_001076223	NM_001101926		NM_001206636		NM_001076348	NM_001082614
NM_001205492	NM_205811	NM_001076224	NM_001101943		NM_001206644		NM_001076350	NM_001083368
NM_001205494	NM_205818	NM_001076225	NM_001101951		NM_001206649		NM_001076351	NM_001083371
NM_001205495	NM_206971	NM_001076227	NM_001101953		NM_001206658		NM_001076352	NM_001083373
NM_001205512	NM_212448	NM_001076228	NM_001101961		NM_001206659		NM_001076353	NM_001083375
NM_001205541	NR_003052	NM_001076229	NM_001101963		NM_001206663		NM_001076355	NM_001083376
NM_001205542	NR_024614	NM_001076231	NM_001101966		NM_001206664		NM_001076360	NM_001083381
NM_001205545	NR_026725	NM_001076232	NM_001101970		NM_001206666		NM_001076361	NM_001083384
NM_001205546	NR_026726	NM_001076234	NM_001101975		NM_001206667		NM_001076364	NM_001083386
NM_001205563	NR_028029	NM_001076235	NM_001101977		NM_001206676		NM_001076365	NM_001083387
NM_001205576	NR_038105	NM_001076238	NM_001101978		NM_001206678		NM_001076368	NM_001083388
NM_001205597	NR_038107	NM_001076239	NM_001101993		NM_001206679		NM_001076369	NM_001083389
NM_001205610	NR_038148	NM_001076243	NM_001101999		NM_001206685		NM_001076370	NM_001083394
NM_001205612	NR_045130	NM_001076245	NM_001102001		NM_001206686		NM_001076371	NM_001083395
NM_001205613		NM_001076248	NM_001102013		NM_001206688		NM_001076372	NM_001083396
NM_001205619		NM_001076249	NM_001102014		NM_001206689		NM_001076374	NM_001083398
NM_001205626		NM_001076251	NM_001102022		NM_001206700		NM_001076377	NM_001083399
NM_001205631		NM_001076252	NM_001102035		NM_001206713		NM_001076381	NM_001083401
NM_001205633		NM_001076255	NM_001102038		NM_001206716		NM_001076383	NM_001083402
NM_001205635		NM_001076256	NM_001102039		NM_001206733		NM_001076384	NM_001083409
NM_001205642		NM_001076260	NM_001102041		NM_001206734		NM_001076386	NM_001083410
NM_001205663		NM_001076262	NM_001102065		NM_001206740		NM_001076387	NM_001083412
NM_001205677		NM_001076264	NM_001102074		NM_001206742		NM_001076390	NM_001083414
NM_001205678		NM_001076265	NM_001102077		NM_001206746		NM_001076391	NM_001083415
NM_001205694		NM_001076267	NM_001102080		NM_001206749		NM_001076392	NM_001083416
NM_001205706		NM_001076272	NM_001102099		NM_001206756		NM_001076393	NM_001083417
NM_001205710		NM_001076273	NM_001102100		NM_001206759		NM_001076395	NM_001083419
NM_001205723		NM_001076274	NM_001102101		NM_001206761		NM_001076396	NM_001083420
NM_001205724		NM_001076276	NM_001102120		NM_001206762		NM_001076397	NM_001083423
NM_001205725		NM_001076278	NM_001102122		NM_001206763		NM_001076398	NM_001083425
NM_001205734		NM_001076280	NM_001102129		NM_001206765		NM_001076399	NM_001083432
NM_001205760		NM_001076282	NM_001102131		NM_001206767		NM_001076400	NM_001083439
NM_001205770		NM_001076283	NM_001102132		NM_001206768		NM_001076402	NM_001083443
NM_001205776		NM_001076284	NM_001102145		NM_001206773		NM_001076404	NM_001083450
NM_001205783		NM_001076288	NM_001102146		NM_001206782		NM_001076406	NM_001083453
NM_001205788		NM_001076289	NM_001102153		NM_001206783		NM_001076410	NM_001083455
NM_001205790		NM_001076292	NM_001102168		NM_001206787		NM_001076412	NM_001083456
NM_001205791		NM_001076295	NM_001102170		NM_001206800		NM_001076416	NM_001083459
NM_001205800		NM_001076297	NM_001102174		NM_001206805		NM_001076422	NM_001083461
NM_001205801		NM_001076298	NM_001102177		NM_001206806		NM_001076424	NM_001083466
NM_001205815		NM_001076299	NM_001102181		NM_001206810		NM_001076428	NM_001083468
NM_001205816		NM_001076302	NM_001102182		NM_001206815		NM_001076431	NM_001083480
NM_001205817		NM_001076304	NM_001102187		NM_001206816		NM_001076433	NM_001083483
NM_001205820		NM_001076305	NM_001102191		NM_001206818		NM_001076436	NM_001083485
NM_001205829		NM_001076306	NM_001102192		NM_001206819		NM_001076437	NM_001083495
NM_001205834		NM_001076307	NM_001102194		NM_001206823		NM_001076440	NM_001083497
NM_001205836		NM_001076308	NM_001102199		NM_001206862		NM_001076443	NM_001083503
NM_001205839		NM_001076309	NM_001102205		NM_001206863		NM_001076445	NM_001083507
NM_001205840		NM_001076312	NM_001102213		NM_001206872		NM_001076448	NM_001083511
NM_001205841		NM_001076314	NM_001102217		NM_001206873		NM_001076451	NM_001083515
NM_001205842		NM_001076317	NM_001102227		NM_001206874		NM_001076452	NM_001083526
NM_001205843		NM_001076318	NM_001102234		NM_001206892		NM_001076457	NM_001083527
NM_001205845		NM_001076323	NM_001102241		NM_001206900		NM_001076458	NM_001083529
NM_001205848		NM_001076325	NM_001102246		NM_001206907		NM_001076462	NM_001083638
NM_001205857		NM_001076328	NM_001102247		NM_001206914		NM_001076463	NM_001083647
NM_001205858		NM_001076329	NM_001102253		NM_001206949		NM_001076466	NM_001083649
NM_001205861		NM_001076332	NM_001102257		NM_001206958		NM_001076470	NM_001083650
NM_001205863		NM_001076333	NM_001102265		NM_001206962		NM_001076471	NM_001083655
NM_001205866		NM_001076334	NM_001102268		NM_001206968		NM_001076477	NM_001083656
NM_001205867		NM_001076337	NM_001102269		NM_001206982		NM_001076485	NM_001083660
NM_001205868		NM_001076339	NM_001102270		NM_001207045		NM_001076488	NM_001083662
NM_001205871		NM_001076341	NM_001102271		NM_001207060		NM_001076489	NM_001083663
NM_001205875		NM_001076342	NM_001102276		NM_001242343		NM_001076493	NM_001083680
NM_001205882		NM_001076343	NM_001102283		NM_001242346		NM_001076494	NM_001083682
NM_001205884		NM_001076344	NM_001102292		NM_001242562		NM_001076500	NM_001083683
NM_001205888		NM_001076346	NM_001102294		NM_001242564		NM_001076502	NM_001083685
NM_001205892		NM_001076348	NM_001102300		NM_001242583		NM_001076505	NM_001083689
NM_001205900		NM_001076353	NM_001102307		NM_001242632		NM_001076508	NM_001083691
NM_001205902		NM_001076355	NM_001102308		NM_001243335		NM_001076509	NM_001083693
NM_001205903		NM_001076359	NM_001102317		NM_001243570		NM_001076511	NM_001083694
NM_001205904		NM_001076360	NM_001102319		NM_001244125		NM_001076512	NM_001083703
NM_001205916		NM_001076361	NM_001102327		NM_001244127		NM_001076514	NM_001083704
NM_001205920		NM_001076364	NM_001102332		NM_001244170		NM_001076520	NM_001083708
NM_001205928		NM_001076365	NM_001102333		NM_001244181		NM_001076525	NM_001083716
NM_001205933		NM_001076367	NM_001102348		NM_001244182		NM_001076533	NM_001083722
NM_001205936		NM_001076368	NM_001102352		NM_001244265		NM_001076535	NM_001083724
NM_001205937		NM_001076369	NM_001102356		NM_001244304		NM_001076539	NM_001083725
NM_001205942		NM_001076370	NM_001102377		NM_001244306		NM_001076543	NM_001083727
NM_001205943		NM_001076372	NM_001102477		NM_001244351		NM_001076545	NM_001083729
NM_001205946		NM_001076374	NM_001102480		NM_001244445		NM_001076547	NM_001083731
NM_001205954		NM_001076375	NM_001102482		NM_001244446		NM_001076548	NM_001083743
NM_001205958		NM_001076377	NM_001102485		NM_001244559		NM_001076549	NM_001083764
NM_001205959		NM_001076380	NM_001102486		NM_001244564		NM_001076550	NM_001083766
NM_001205962		NM_001076381	NM_001102492		NM_001244608		NM_001076801	NM_001083771
NM_001205963		NM_001076383	NM_001102497		NM_001244609		NM_001076803	NM_001083780
NM_001205969		NM_001076384	NM_001102505		NM_001244611		NM_001076805	NM_001083791
NM_001205971		NM_001076386	NM_001102509		NM_001245936		NM_001076806	NM_001083792
NM_001205973		NM_001076388	NM_001102515		NM_001245953		NM_001076808	NM_001083794
NM_001205975		NM_001076390	NM_001102519		NM_001245954		NM_001076811	NM_001097561
NM_001205977		NM_001076391	NM_001102520		NM_001253722		NM_001076816	NM_001097563
NM_001205982		NM_001076392	NM_001102533		NM_173884		NM_001076819	NM_001097565
NM_001205983		NM_001076393	NM_001102551		NM_173898		NM_001076820	NM_001097566
NM_001205984		NM_001076395	NM_001102555		NM_173901		NM_001076821	NM_001097570
NM_001205986		NM_001076396	NM_001102556		NM_173904		NM_001076823	NM_001097985
NM_001205994		NM_001076397	NM_001103086		NM_173909		NM_001076825	NM_001097986
NM_001206003		NM_001076399	NM_001103089		NM_173915		NM_001076827	NM_001097988
NM_001206004		NM_001076400	NM_001103090		NM_173916		NM_001076828	NM_001097989
NM_001206009		NM_001076402	NM_001103091		NM_173917		NM_001076829	NM_001097991
NM_001206011		NM_001076404	NM_001103092		NM_173919		NM_001076833	NM_001097992
NM_001206021		NM_001076406	NM_001103103		NM_173920		NM_001076834	NM_001097995
NM_001206024		NM_001076407	NM_001103105		NM_173921		NM_001076835	NM_001097997
NM_001206032		NM_001076410	NM_001103107		NM_173922		NM_001076836	NM_001098005
NM_001206043		NM_001076412	NM_001103109		NM_173926		NM_001076839	NM_001098006
NM_001206052		NM_001076413	NM_001103183		NM_173928		NM_001076841	NM_001098007
NM_001206054		NM_001076416	NM_001103221		NM_173929		NM_001076842	NM_001098015
NM_001206066		NM_001076420	NM_001103228		NM_173933		NM_001076844	NM_001098017
NM_001206080		NM_001076422	NM_001103230		NM_173937		NM_001076848	NM_001098018
NM_001206099		NM_001076428	NM_001103234		NM_173938		NM_001076849	NM_001098022
NM_001206101		NM_001076432	NM_001103245		NM_173944		NM_001076852	NM_001098025
NM_001206106		NM_001076433	NM_001103250		NM_173945		NM_001076853	NM_001098029
NM_001206107		NM_001076436	NM_001103253		NM_173951		NM_001076861	NM_001098030
NM_001206109		NM_001076437	NM_001103256		NM_173952		NM_001076862	NM_001098042
NM_001206111		NM_001076438	NM_001103260		NM_173954		NM_001076864	NM_001098044
NM_001206114		NM_001076440	NM_001103261		NM_173956		NM_001076865	NM_001098049
NM_001206115		NM_001076445	NM_001103269		NM_173958		NM_001076866	NM_001098050
NM_001206117		NM_001076448	NM_001103271		NM_173960		NM_001076868	NM_001098051
NM_001206131		NM_001076451	NM_001103275		NM_173966		NM_001076870	NM_001098052
NM_001206140		NM_001076452	NM_001103277		NM_173970		NM_001076872	NM_001098055
NM_001206155		NM_001076458	NM_001103282		NM_173971		NM_001076873	NM_001098059
NM_001206158		NM_001076463	NM_001103289		NM_173973		NM_001076875	NM_001098060
NM_001206174		NM_001076466	NM_001103298		NM_173974		NM_001076879	NM_001098064
NM_001206176		NM_001076470	NM_001103299		NM_173975		NM_001076880	NM_001098069
NM_001206178		NM_001076473	NM_001103300		NM_173981		NM_001076881	NM_001098070
NM_001206180		NM_001076474	NM_001103305		NM_173983		NM_001076883	NM_001098071
NM_001206199		NM_001076478	NM_001103329		NM_173984		NM_001076888	NM_001098074
NM_001206201		NM_001076481	NM_001103342		NM_173988		NM_001076890	NM_001098075
NM_001206202		NM_001076485	NM_001103343		NM_173989		NM_001076891	NM_001098077
NM_001206203		NM_001076487	NM_001103348		NM_173992		NM_001076892	NM_001098078
NM_001206204		NM_001076488	NM_001103349		NM_173994		NM_001076893	NM_001098080
NM_001206214		NM_001076489	NM_001104961		NM_173996		NM_001076898	NM_001098081
NM_001206224		NM_001076492	NM_001104971		NM_174001		NM_001076899	NM_001098087
NM_001206225		NM_001076493	NM_001104979		NM_174009		NM_001076900	NM_001098091
NM_001206226		NM_001076496	NM_001104986		NM_174014		NM_001076901	NM_001098093
NM_001206230		NM_001076502	NM_001104995		NM_174040		NM_001076903	NM_001098095
NM_001206235		NM_001076508	NM_001104996		NM_174042		NM_001076904	NM_001098096
NM_001206238		NM_001076509	NM_001104998		NM_174043		NM_001076907	NM_001098103
NM_001206240		NM_001076511	NM_001104999		NM_174046		NM_001076908	NM_001098104
NM_001206246		NM_001076512	NM_001105002		NM_174051		NM_001076914	NM_001098106
NM_001206248		NM_001076514	NM_001105004		NM_174052		NM_001076915	NM_001098117
NM_001206251		NM_001076520	NM_001105021		NM_174057		NM_001076918	NM_001098121
NM_001206256		NM_001076521	NM_001105040		NM_174060		NM_001076919	NM_001098122
NM_001206258		NM_001076522	NM_001105050		NM_174061		NM_001076921	NM_001098127
NM_001206259		NM_001076524	NM_001105051		NM_174065		NM_001076923	NM_001098129
NM_001206265		NM_001076525	NM_001105320		NM_174067		NM_001076927	NM_001098131
NM_001206278		NM_001076533	NM_001105322		NM_174069		NM_001076929	NM_001098134
NM_001206280		NM_001076535	NM_001105342		NM_174071		NM_001076936	NM_001098139
NM_001206281		NM_001076539	NM_001105346		NM_174073		NM_001076938	NM_001098150
NM_001206293		NM_001076540	NM_001105358		NM_174074		NM_001076939	NM_001098162
NM_001206295		NM_001076543	NM_001105359		NM_174075		NM_001076944	NM_001098381
NM_001206296		NM_001076545	NM_001105370		NM_174085		NM_001076945	NM_001098462
NM_001206297		NM_001076547	NM_001105372		NM_174086		NM_001076953	NM_001098464
NM_001206299		NM_001076548	NM_001105384		NM_174089		NM_001076956	NM_001098467
NM_001206302		NM_001076549	NM_001105385		NM_174102		NM_001076959	NM_001098863
NM_001206306		NM_001076799	NM_001105395		NM_174103		NM_001076960	NM_001098864
NM_001206322		NM_001076800	NM_001105403		NM_174104		NM_001076961	NM_001098869
NM_001206324		NM_001076801	NM_001105409		NM_174108		NM_001076963	NM_001098874
NM_001206330		NM_001076803	NM_001105416		NM_174110		NM_001076964	NM_001098890
NM_001206332		NM_001076804	NM_001105417		NM_174116		NM_001076965	NM_001098891
[truncated: 3,736 more rows]
